# Supplementary material for: sRAGE alleviates SARS-CoV-2-induced pneumonia in hamster
Source: Signal Transduct Target Ther. 2022 Feb 2;7:36. doi: 10.1038/s41392-022-00883-6 (PMC8809059; doi:10.1038/s41392-022-00883-6)
Supplement: Supplementary file 2 — Dataset 1 [file 41392_2022_883_MOESM2_ESM.xlsx]

## Sheet: Description
Table S1: Proteomoic data and the data analysis results
Each table's label
Sample_info	Detail information of the 25 samples
Protein_data	Abundance of the 8,274 proteins of the 25 hamster lung samples
DEPs	Statistical values of the proteins
KEGG	KEGG enrichment terms using upregulated proteins
Reactome	Reactome enrichment terms using upregulated proteins

## Sheet: Sample_info
Sample_ID	Origin_group	Group	Manifestation
F1_131C	Ctrl	Ctrl	No
F1_132N	Ctrl	Ctrl	No
F1_132C	Ctrl	Ctrl	No
F2_131C	Ctrl	Ctrl	No
F2_132N	Ctrl	Ctrl	No
F1_134N	Infection	Infection	Moderate
F1_133N	Infection	Infection	Severe
F1_133C	Infection	Infection	Severe
F2_133N	Infection	Infection	Severe
F2_133C	Infection	Infection	Severe
F1_127N	HSA	Infection	Severe
F1_127C	HSA	Infection	Severe
F1_128N	HSA	Infection	Severe
F2_127N	HSA	Infection	Severe
F2_127C	HSA	Infection	Severe
F1_130C	sRAGE	sRAGE	Moderate
F1_131N	sRAGE	sRAGE	Moderate
F2_130N	sRAGE	sRAGE	Moderate
F2_130C	sRAGE	sRAGE	Moderate
F1_130N	sRAGE	sRAGE	Severe
F1_128C	sRAGE	sRAGE	Moderate
F1_129N	sRAGE	sRAGE	Moderate
F1_129C	sRAGE	sRAGE	Moderate
F2_128C	sRAGE	sRAGE	Moderate
F2_129N	sRAGE	sRAGE	Severe

## Sheet: Protein_data
Uniprot_ID	Gene_Symbol	F1_127N	F1_127C	F1_128N	F1_128C	F1_129N	F1_129C	F1_130N	F1_130C	F1_131N	F1_131C	F1_132N	F1_132C	F1_133N	F1_133C	F1_134N	F2_127N	F2_127C	F2_128C	F2_129N	F2_130N	F2_130C	F2_131C	F2_132N	F2_133N	F2_133C
Group	Gene_Symbol	HSA20-S	HSA20-S	HSA20-S	sRAGE20-M20-S	sRAGE20-M	sRAGE20-M	sRAGE-10-S	sRAGE-10-M	sRAGE-10-M	Ctrl.	Ctrl.	Ctrl.	Infection-S	Infection-S	Infection-M	HSA20-S	HSA20-S	sRAGE20-M	sRAGE20-S	sRAGE10-M	sRAGE10-M	Ctrl.	Ctrl.	Infection-S	Infection-S
A0A075TJ59	DPP4	1.131	1.088	0.883	0.796	0.718	1.159	1.014	0.948	1.033	0.848	1.689	1.213	0.811	0.934	0.939	0.799	0.69	0.869	0.61	0.973	0.795	1.224	1.342	0.924	0.663
A0A0G2YHW0	Ifih1	1.05	1.328	1.862	0.451	0.724	0.974	0.487	0.475	0.818	0.443	0.671	0.618	1.129	1.299	1.17	0.796	1.217	1.35	1.27	0.874	0.849	0.609	0.708	1.412	1.098
A0A0G2YNC7	Ddx58	0.726	0.878	2.15	0.602	0.533	0.757	0.49	0.436	0.615	0.41	0.475	0.506	1.455	1.392	1.306	0.81	1.406	0.951	1.471	0.948	0.924	0.701	0.596	1.67	1.307
A0A0H5AWX5	CIRP	0.83	0.885	0.82	1.57	1.512	0.896	0.848	1.646	1.321	2.334	0.914	1.097	0.839	0.888	0.74	1.148	0.696	0.648	0.593	1.926	1.353	0.926	0.985	0.734	1.006
A0A1L7B6G5	Tcn2	1.306	0.937	1.004	0.828	0.932	1.19	0.765	0.703	0.946	0.728	1.3	0.936	0.997	1.217	0.987	1.089	1.069	1.111	1.104	1.108	1.498	0.996	1.101	1.063	1.014
A0A1U7Q203	LOC101843716	0.793	0.746	0.683	0.693	4.435	0.982	1.388	0.69	0.958	0.63	1.615	1.261	0.64	0.745	0.66	0.682	0.686	0.487	0.59	0.495	0.589	1.503	1.094	0.55	0.509
A0A1U7Q209	Hsd11b1	0.936	0.834	0.917	0.653	1.62	0.81	0.64	0.604	0.67	1.154	1.361	1.033	1.214	0.908	0.899	0.76	0.99	1.014	1.675	0.687	0.538	1.088	1.088	1.069	0.981
A0A1U7Q211	Fcgr4	0.653	0.75	2.724	0.659	2.117	0.516	0.232	0.35	0.61	0.29	0.255	0.3	1.267	1.367	0.798	0.751	1.009	1.668	2.046	1.13	1.004	0.462	0.376	1.759	1.185
A0A1U7Q225	Erbb2	1.137	0.825	0.804	0.902	0.856	1.121	0.832	0.678	0.879	0.782	1.179	1.194	1.014	1.241	0.862	0.967	0.708	0.888	0.93	0.583	0.514	1.251	1.219	0.895	1.172
A0A1U7Q227	Itih3	1.531	1.099	1.026	1.531	1.504	1.196	2.453	0.861	1.094	0.656	0.53	0.506	0.747	1.129	1.086	1.874	1.56	1.007	1.836	1.397	2.544	0.533	0.472	0.737	0.699
A0A1U7Q235	Sel1l	1.123	1.087	1.079	0.689	0.789	0.934	1.003	0.835	0.997	0.815	0.956	0.946	1.217	1.082	1.171	1.008	1.137	1.069	1.125	0.741	0.724	0.969	0.969	1.098	1.102
A0A1U7Q238	Hp	1.291	0.951	0.811	4.335	1.487	1.065	1.929	1.573	1.339	0.602	0.592	0.523	0.541	0.959	0.933	3.013	1.314	0.811	0.757	2.226	2.716	0.469	0.474	0.527	0.43
A0A1U7Q244	Taf1	1.055	1.017	1.112	0.902	0.897	0.946	1.054	0.98	1.081	0.765	1.086	1.045	0.998	0.978	1.061	0.925	1.058	1.078	1.05	0.869	0.761	1.127	1.101	1.002	0.976
A0A1U7Q251	Ighmbp2	0.939	1.075	1.094	0.573	0.715	0.968	0.829	0.654	0.827	0.863	1.024	0.985	1.151	0.961	1.117	0.944	0.988	1.07	1.172	0.792	0.887	1.237	1.045	1.026	1.161
A0A1U7Q257	Dcxr	0.651	0.664	0.692	0.879	0.941	1.594	0.649	0.582	0.572	1.404	0.796	2.048	1.145	1.338	0.596	1.49	1.138	0.625	0.947	0.825	0.547	1.314	1.428	0.605	0.949
A0A1U7Q273	Actb	1.026	1.047	0.997	1.393	1.072	0.975	1.218	1.402	1.118	1.024	1.014	1.027	0.97	0.959	1.017	1.2	1.089	0.96	0.967	1.38	1.591	1.081	1.055	0.986	0.975
A0A1U7Q280	Bre	1.074	0.973	1.004	0.883	0.784	1.014	0.936	0.996	0.852	0.643	1.223	1.087	0.949	1.028	0.979	0.86	1.002	0.9	0.742	0.788	0.952	0.99	1.021	1.119	0.868
A0A1U7Q281	Marco	0.12	0.054	0.065	0.351	0.291	1.407	0.058	0.02	0.041	0.33	0.293	1.795	1.729	0.388	0.083	0.562	2.457	1.131	1.123	0.804	1.027	0.672	0.658	1.2	0.832
A0A1U7Q282	Nab1	0.922	0.956	1.014	0.768	0.919	1.022	0.561	0.748	0.779	0.772	0.935	0.971	1.225	1.14	0.977	0.791	1.031	1.092	1.153	0.812	0.602	0.872	0.89	1.098	1.106
A0A1U7Q284	Gab1	0.989	0.897	0.958	1.205	1.159	1.031	0.732	1.033	1.088	1.396	1.232	1.172	0.996	1.093	0.908	0.836	0.805	0.875	0.945	1.042	0.991	1.185	1.269	1.009	1.043
A0A1U7Q287	Rps15	0.83	0.952	1.062	1.361	1.829	0.763	1.2	1.059	1.144	0.706	0.635	0.743	1.027	0.854	1.034	0.897	0.936	1.202	1.339	1.817	0.941	0.655	0.674	1.076	1.236
A0A1U7Q288	Casp3	0.941	1.014	1.352	0.773	0.768	0.645	0.636	0.633	0.727	0.511	0.713	0.685	1.077	0.922	0.936	1.042	0.991	1.338	1.572	0.875	1.119	0.667	0.621	1.328	1.561
A0A1U7Q298	Alox5	1.61	1.549	1.212	0.607	0.685	1.328	0.753	0.648	1.091	0.52	0.84	0.676	1.06	1.282	1.533	1.115	1.375	1.048	0.889	0.872	0.707	0.637	0.582	0.847	0.772
A0A1U7Q2A0	Wrap53	1.026	1.042	0.916	1.109	0.931	0.984	1.08	1.207	0.935	0.805	1.095	0.961	1.044	1.062	0.979	1.296	1.069	1.199	1.202	1.12	1.329	1.03	1.03	1.003	1.147
A0A1U7Q2B6	Apoa1	1.237	0.936	0.77	2.659	2.326	1.084	1.57	1.385	1.226	1.393	0.998	0.854	0.56	0.961	0.848	1.712	0.673	0.762	0.546	1.385	2.831	1.221	0.834	0.56	0.534
A0A1U7Q2B8	Zeb1	1.088	1.026	0.928	0.569	0.715	1.178	0.926	0.677	0.861	0.698	1.263	1.026	1.028	1.039	0.987	0.911	1.136	0.935	1.034	1.138	1.062	1.534	1.42	0.986	0.976
A0A1U7Q2C1	Itih2	1.418	1.052	0.922	1.735	1.53	1.256	1.57	0.901	1.311	0.595	0.555	0.556	0.667	1.169	1.158	1.53	1.015	0.929	0.905	1.435	2.159	0.644	0.542	0.669	0.554
A0A1U7Q2C4	Mttp	0.644	0.644	0.639	1.224	6.081	0.783	1.038	1.17	1.493	1.538	0.723	0.819	0.66	0.628	0.595	0.796	0.915	0.881	1.712	0.867	0.925	0.775	0.693	0.763	0.677
A0A1U7Q2C9	LOC101829268	1.32	1.375	0.702	1.043	1.332	1.187	1.137	1.381	0.994	0.915	1.107	1.621	0.837	0.932	0.674	1.615	1.067	0.53	0.796	0.968	0.922	1.265	1.325	0.609	0.782
A0A1U7Q2D0	Adrbk1	1.236	1.238	1.268	0.733	0.777	1.031	0.902	0.695	0.889	0.509	0.809	0.73	1.115	1.094	1.361	0.924	1.188	1.175	1.183	0.725	0.81	0.67	0.682	1.137	0.975
A0A1U7Q2D6	Sgcd	0.831	1.085	0.841	0.323	0.468	1.427	0.821	0.447	0.764	1.018	1.081	1.881	0.894	1	0.747	0.562	0.886	0.727	0.917	0.546	0.38	1.592	1.858	0.911	0.916
A0A1U7Q2E7	Sgcb	1.027	1.008	0.879	0.866	0.821	1.137	0.949	0.757	0.853	1.136	1.192	1.674	1.184	1.145	0.841	0.721	1.244	0.902	0.969	0.729	0.62	1.662	1.382	0.912	0.781
A0A1U7Q2E9	Casp7	0.883	0.823	1.005	1.4	0.83	0.779	0.443	0.72	0.822	0.526	0.927	0.753	1.168	1.049	0.994	1.124	1.025	1.31	1.108	1.167	1.404	0.789	0.789	1.268	0.874
A0A1U7Q2G0	Tbp	1.119	1.182	1.269	0.603	0.723	1.015	0.906	0.684	0.922	0.592	1.041	0.963	1.119	1.014	1.162	0.943	1.125	1.135	1.052	0.743	0.757	0.988	0.878	1.099	0.939
A0A1U7Q2G3	Gnas	1.053	0.988	0.941	0.689	0.801	1.183	1.003	0.695	0.875	0.856	1.472	1.394	1.059	1.101	0.871	0.833	0.895	0.937	0.862	0.882	0.861	1.226	1.264	1.029	0.834
A0A1U7Q2H3	Nat2	0.923	0.878	0.851	0.882	0.893	0.871	0.976	0.754	1.002	0.815	1.526	0.92	1.156	1.235	1.183	0.707	0.742	1.21	0.735	0.855	0.729	0.801	0.85	0.812	1.091
A0A1U7Q2H8	Gnpda1	1.097	0.972	1.09	0.714	0.734	1.02	0.607	0.648	0.835	0.522	1.023	0.88	1.065	1.12	1.06	1.253	1.093	1.102	1.13	0.947	1.152	0.926	0.888	1.077	0.943
A0A1U7Q2H9	Tmed10	0.932	1.041	1.047	0.579	0.691	1.021	1.048	0.7	0.838	0.812	0.939	1.046	1.11	1.021	1.073	1.01	1.198	1.063	1.352	0.692	0.683	0.988	1.176	1.125	1.361
A0A1U7Q2I1	Alb	1.637	1.013	1.027	1.219	1.08	1.358	1.629	0.735	1.096	0.579	0.973	0.812	0.728	1.4	0.999	1.657	1.176	0.77	0.677	1.224	2.171	0.789	0.751	0.817	0.607
A0A1U7Q2I5	Asns	0.746	0.96	1.285	0.577	0.661	0.706	1.077	0.835	0.674	0.447	0.527	0.555	1.032	0.767	1.341	0.765	1.124	1.654	1.742	0.606	0.927	0.668	0.597	1.319	1.693
A0A1U7Q2J2	Vegfa	1.158	0.925	1.036	1.226	0.951	0.959	0.749	0.947	1.043	0.993	1.138	0.907	1.03	1.009	1.152	0.786	0.585	1.061	0.904	0.883	0.871	1.129	0.929	1.038	0.871
A0A1U7Q2J5	Ly75	1.131	1.147	1.318	1.13	0.86	0.943	1.077	0.932	1.004	0.753	0.69	0.743	1.302	1.211	1.149	2.079	1.244	1.062	1.128	1.213	1.098	0.713	0.718	1.306	1.301
A0A1U7Q2J8	Nat1	1.292	1.123	1.029	0.827	0.778	1.027	0.829	0.797	0.962	0.662	1.228	1.117	1.089	1.209	0.943	1.035	0.961	0.975	1.022	0.887	0.979	1.109	1.209	1.045	1.074
A0A1U7Q2K2	Bbip1	0.454	0.518	0.73	5.386	2.058	0.706	0.564	1.8	1.084	2.175	0.421	0.862	0.775	0.684	0.748	1.265	0.65	0.733	0.915	1.925	1.734	0.924	0.82	0.762	1.104
A0A1U7Q2L4	Ppp1r32	0.749	0.721	0.729	1.475	1.284	1.138	0.718	0.824	0.708	1.582	0.696	1.174	1.2	1.277	0.683	1.617	1.266	0.746	1.179	1.038	0.931	0.997	0.915	0.735	1.102
A0A1U7Q2M9	Smndc1	0.984	1.058	1.052	1.736	1.131	0.864	0.95	1.234	0.978	0.981	0.758	0.85	0.936	0.897	1.124	1.17	0.955	0.831	0.844	1.217	1.2	0.779	0.883	0.936	1.058
A0A1U7Q2N2	Sh3pxd2a	0.982	1.038	0.936	0.735	0.818	1.029	0.759	0.786	0.981	1.061	1.297	1.149	1.108	0.993	1.034	0.816	0.954	0.953	1.024	0.709	0.722	1.146	1.123	1.023	0.951
A0A1U7Q2N8	Sfxn3	0.941	0.864	0.883	0.757	0.861	1.048	0.739	0.717	0.922	1.006	1.296	1.216	1.313	1.108	0.976	0.723	1.03	0.947	0.903	0.719	0.616	1.329	1.247	0.96	0.865
A0A1U7Q2N9	Ndufb8	1.02	1	1.014	0.934	0.788	0.936	0.799	0.777	0.823	0.686	1.195	1.13	1.227	1.128	1.056	0.975	0.977	1.039	1.042	0.759	0.865	1.309	1.147	1.115	0.942
A0A1U7Q2P0	Cpn1	1.338	1.221	0.928	1.56	1.424	1.329	2.243	1.058	1.056	0.662	0.861	0.795	0.72	1.056	1.144	1.659	1.05	0.823	0.745	1.462	2.108	0.793	0.631	0.675	0.553
A0A1U7Q2P5	Zfyve27	1.014	0.826	1.008	0.858	0.878	0.857	0.678	0.792	0.97	0.713	0.89	0.99	1.114	0.88	0.946	0.778	0.991	1.035	1.108	1.029	0.984	1.101	0.9	1.126	0.9
A0A1U7Q2P7	Pik3ap1	0.937	0.974	1.416	0.899	1.194	0.854	0.697	0.82	0.888	0.644	0.762	0.751	1.242	1.111	1.086	1.136	1.234	1.255	1.492	1.009	1.19	0.717	0.682	1.158	0.933
A0A1U7Q2Q2	Exoc6	1.062	1.144	1.107	0.98	0.627	0.989	0.781	0.755	0.777	0.53	1.38	1.125	1.122	1.103	1.083	0.815	1.003	1.033	1.059	0.857	0.744	1.04	1.097	1.131	1.036
A0A1U7Q2Q9	Plgrkt	0.598	0.554	0.955	0.213	0.328	0.736	0.289	0.296	0.5	0.464	0.887	1.072	1.395	0.937	0.753	0.855	1.031	1.28	1.165	0.618	0.752	1.008	1.011	1.266	1.401
A0A1U7Q2R0	Cdc37l1	0.881	0.77	0.718	1	0.796	1.025	0.602	0.777	0.859	0.693	1.227	1.032	1.036	1.042	0.907	1.172	0.972	1.298	1.098	1.006	1.054	1.004	0.805	0.923	0.82
A0A1U7Q2R3	Kank1	0.695	0.812	0.748	0.658	0.602	1.363	0.662	0.545	0.704	0.795	0.797	1.555	1.203	1.393	0.773	0.691	1.161	0.817	1.159	0.583	0.549	1.587	1.396	1.058	1.236
A0A1U7Q2T0	Fads3	0.719	0.803	1.245	0.673	1.258	0.713	0.939	0.991	1.037	1.241	0.861	0.761	0.941	0.872	0.963	0.555	1.103	1.681	1.547	0.982	0.333	0.951	0.932	1.815	1.267
A0A1U7Q2T1	Ints5	1.118	0.98	1.083	0.429	0.732	0.99	0.873	0.585	0.799	0.59	0.766	0.741	1.064	1.05	1.074	0.867	1.166	1.188	1.192	0.635	0.595	0.871	0.847	1.134	1.135
A0A1U7Q2T2	Ttc9c	1.124	0.741	0.79	1.91	1.25	0.895	1.013	1.216	1.13	1.18	0.953	0.811	0.808	0.953	0.889	1.148	0.961	0.944	0.975	1.075	1.133	0.903	0.939	0.912	0.922
A0A1U7Q2T3	Stx5	1.03	0.999	1.061	0.402	0.861	1.01	1.164	0.599	0.872	0.88	0.947	0.891	1.096	1.017	1.011	0.788	1.049	1.122	1.274	0.541	0.409	0.858	0.952	1.2	1.244
A0A1U7Q2T8	Trmt112	0.879	0.865	0.921	3.185	1.351	0.741	1.113	1.546	1.152	1.143	0.837	0.81	1.021	1.018	1.089	1.768	1.004	1.132	0.96	1.488	1.396	0.951	0.859	1.029	0.916
A0A1U7Q2U1	Men1	1.121	1.042	1.215	0.568	0.764	0.967	0.771	0.665	0.865	0.606	1.061	0.938	1.03	1.047	1.173	0.801	1	1.047	1.028	0.587	0.532	1.052	1.014	1.006	1.035
A0A1U7Q2U2	Ppp2r5b	0.852	0.862	0.78	0.839	0.914	0.965	0.763	1.261	1.091	2.008	1.24	1.088	0.893	0.877	0.806	0.961	1.06	0.946	0.921	1.162	1.107	1.098	1.121	1.025	0.847
A0A1U7Q2U4	Pola2	1.248	1.214	1.204	0.652	0.739	0.901	1.02	0.693	0.892	0.412	0.54	0.58	1.242	1.107	1.411	1.07	1.172	1.464	1.252	0.829	0.812	0.655	0.541	1.121	0.868
A0A1U7Q2U5	Scyl1	1.002	1.051	1.166	0.802	0.786	1.055	0.927	0.71	0.851	0.674	0.978	0.937	1.104	1.087	1.11	0.912	1.097	1.188	1.45	0.693	0.711	0.977	1.039	1.3	1.215
A0A1U7Q2U7	Kat5	1.052	1.036	1.063	0.861	0.981	1.044	0.807	0.839	0.924	0.891	1.02	0.921	1.062	1.1	1.106	1.075	1.239	1.172	1.152	0.998	0.823	0.911	0.89	1.159	0.962
A0A1U7Q2U8	Efemp2	1.054	0.901	0.854	0.811	0.62	1.049	0.804	0.594	0.911	0.619	1.046	1.222	1.007	1.043	0.823	0.958	1.05	0.746	1.017	0.943	1.225	1.121	1.149	0.92	1
A0A1U7Q2U9	Ccdc85b	0.819	0.738	0.856	3.532	1.351	0.942	0.829	1.937	1.196	1.676	1.274	1.016	1.027	0.917	1.135	1.38	0.846	1.043	0.865	1.378	2.139	0.964	0.983	1.022	0.867
A0A1U7Q2V8	Ppp1ca	1.03	1.102	1.184	0.853	0.727	0.942	0.714	0.812	0.837	0.561	1.049	0.97	1.148	1.083	1.166	0.932	0.931	1.179	1.092	0.744	0.921	0.878	0.918	1.138	1.017
A0A1U7Q2W5	Cttn	0.789	0.776	0.761	0.961	0.872	0.962	0.658	0.863	0.945	1.384	1.146	1.138	0.932	0.865	0.799	0.758	0.733	0.923	1.039	0.745	0.698	1.082	1.164	0.955	1.517
A0A1U7Q2W9	Dad1	1.17	0.788	0.907	0.683	2.086	0.865	0.475	0.5	0.769	0.654	1.148	0.881	1.433	1.154	1.068	1.337	1.269	1.089	1.122	0.677	0.576	1.033	0.646	1.004	0.644
A0A1U7Q2X1	Mob2	1.008	0.955	0.866	0.834	0.762	1.114	0.602	0.763	0.906	0.71	1.217	1.12	0.972	1.039	0.978	0.809	0.715	0.945	0.948	0.763	0.738	1.065	1.123	1.005	1.064
A0A1U7Q2X3	Chid1	1.115	0.862	0.969	1.049	0.801	1.077	0.873	0.857	0.952	0.753	1.04	0.963	1.084	1.18	1.07	1.105	1.098	1.106	1.188	0.831	0.897	1.046	1.04	1.092	0.888
A0A1U7Q2X4	Pnpla2	0.872	0.981	0.922	0.789	0.616	1.04	0.751	0.874	0.76	0.605	0.977	1.041	0.858	0.894	0.872	0.87	1.114	1.207	1.061	0.838	1.23	0.947	0.958	0.891	1.146
A0A1U7Q2X5	Cend1	0.498	0.599	0.72	1.31	0.819	0.856	0.458	0.966	0.695	2.067	0.969	1.678	0.966	0.727	0.455	0.87	1.17	0.584	1.217	0.613	0.528	1.84	1.234	0.744	1.347
A0A1U7Q2X8	Ric8a	1.071	0.97	0.999	0.762	0.764	1.032	0.776	0.7	0.896	0.717	1.246	1.069	1.149	1.079	1.048	0.823	1.039	1.12	1.061	0.892	0.941	1.079	1.039	1.076	0.94
A0A1U7Q2Z5	Rnf40	0.99	1.02	1.079	0.681	1.096	0.946	1.036	1.046	1.158	1.066	0.882	0.852	1.015	0.977	1.078	0.807	1.002	1.065	1.047	0.741	0.578	0.843	0.844	1.011	1.103
A0A1U7Q2Z7	Tbc1d10b	0.96	0.962	1.06	1.171	1.064	0.897	0.885	1.149	1.068	1.059	0.917	0.936	0.947	0.92	1.011	0.792	0.911	0.957	1.034	1.266	0.839	0.913	1.121	1.073	1.207
A0A1U7Q2Z8	Pagr1	1.078	1.078	0.959	2.359	1.145	0.929	0.952	1.462	1.109	1.363	0.871	1.008	1.042	1.021	1.156	1.419	0.866	1.032	0.868	1.653	1.914	1.116	0.922	0.978	1.035
A0A1U7Q305	Atxn2l	0.866	0.923	1.168	0.384	1.447	0.747	1.069	1.233	1.279	1.292	0.624	0.65	1.182	0.994	1.1	0.673	0.867	1.251	1.399	0.808	0.299	0.562	0.7	1.223	1.443
A0A1U7Q306	Nfatc2ip	0.937	1.007	1.034	1.504	1.247	0.868	1.392	1.488	1.16	0.939	0.821	0.785	0.932	0.92	1.132	0.805	0.865	0.931	0.895	1.433	1.108	0.717	0.798	0.912	0.954
A0A1U7Q307	Gtf3c1	0.942	0.947	0.98	0.547	0.784	1.052	1.029	0.636	0.831	0.721	1.128	1.057	1.078	1.043	1.011	0.87	0.966	1.012	1.071	0.728	0.725	1.021	1.12	1.047	1.201
A0A1U7Q314	Ndufaf1	0.996	0.967	1.035	0.683	0.966	0.882	0.652	0.667	0.955	0.775	1.047	1.037	1.225	1.087	1.057	0.85	0.984	1.233	1.236	0.414	0.308	1.083	0.969	1.217	1.159
A0A1U7Q315	Thbs1	0.891	0.917	1.401	0.649	0.784	0.948	0.866	0.585	0.624	0.598	1.606	0.933	0.894	0.876	1.012	0.753	0.989	1.244	0.913	0.856	0.756	0.917	0.887	1.147	0.942
A0A1U7Q329	LOC101837645	0.752	0.664	0.587	0.556	1.15	0.961	0.502	1.185	1.037	2.078	1.164	0.975	1.22	1.025	0.773	0.709	0.962	0.957	1.181	0.849	0.601	1.343	1.073	1.001	1.113
A0A1U7Q331	Galnt2	0.834	0.676	0.885	0.501	0.709	0.858	0.946	0.627	0.894	1.002	0.889	0.828	1.473	1.085	0.891	0.823	0.962	1.058	1.274	0.704	0.684	0.906	0.802	1.071	1.341
A0A1U7Q334	Exoc8	0.99	0.918	0.935	0.656	1.082	1.014	0.991	1.081	1.081	1.488	1.215	1.042	0.918	0.948	0.875	0.851	0.929	1.006	0.954	0.843	0.71	1.072	1.057	1.029	0.94
A0A1U7Q341	Rpusd2	0.979	0.948	0.937	2.406	1.051	0.949	1.148	3.354	1.639	1.648	0.995	0.852	0.899	0.928	0.953	1.318	1.103	1.119	1.016	1.09	1.238	0.956	0.95	1.085	0.991
A0A1U7Q342	Plcb2	1.225	1.288	1.326	0.944	1.164	1.018	1.099	1.03	1.192	0.628	0.742	0.653	1.122	1.123	1.288	1.05	1.271	1.137	1.121	0.977	1.092	0.724	0.721	1.185	1.008
A0A1U7Q346	Emc4	1.009	0.892	0.964	0.682	0.808	0.904	0.615	0.7	0.83	0.744	1.046	1	1.366	1.1	1.052	1.022	1.17	1.158	1.199	0.8	0.758	1.042	1.039	1.14	0.986
A0A1U7Q347	Lpcat4	1.142	1.374	1.025	0.333	0.412	1.094	1.361	0.482	0.65	1.058	0.848	1.076	1.249	1.168	1.379	1.243	1.217	1.098	1.131	0.636	0.645	0.934	1.04	0.987	1.27
A0A1U7Q352	Lin7c	0.854	0.891	0.734	2.113	1.282	1.011	0.925	1.617	1.247	1.833	1.099	1.092	0.79	0.859	0.791	0.996	0.732	0.756	0.758	1.272	1.114	1.081	1.163	0.828	0.926
A0A1U7Q360	Cat	1.087	1.106	0.945	0.995	1.028	0.947	0.93	0.92	1.106	0.759	1.006	0.887	0.931	0.909	1.111	0.995	1.087	0.982	0.872	0.93	1.055	0.907	0.936	1.039	1.031
A0A1U7Q362	Commd9	0.965	0.917	0.926	2.234	1.095	0.933	0.857	1.513	1.15	1.189	1.034	0.907	0.901	0.946	0.953	1.57	1.065	1.041	1.011	1.472	1.593	1.018	0.968	0.954	0.959
A0A1U7Q365	Pex16	0.813	0.914	0.83	0.996	1.436	0.933	1.02	1.026	1.036	1.458	0.988	0.909	1.04	0.957	1.03	0.938	1.032	1.018	0.981	1.215	0.907	0.997	1.091	0.982	1.118
A0A1U7Q371	Ndufs3	0.968	0.998	1.02	0.832	0.86	1.005	0.875	0.761	0.803	0.79	1.03	1.117	1.148	1.045	1.046	0.941	0.954	1.029	1.051	0.729	0.721	1.214	1.119	1.107	1.206
A0A1U7Q397	Timm10	0.753	0.762	0.821	5.13	1.662	0.567	1.101	2.588	1.256	1.537	0.659	0.7	0.705	0.697	0.876	1.313	0.683	0.857	0.754	2.598	2.866	0.646	0.749	0.762	0.784
A0A1U7Q3A0	Zc3h15	1.063	0.936	1.078	0.966	1.237	0.891	0.877	0.996	1.115	0.869	0.991	0.853	1.023	0.985	1.025	1.019	1.078	1.212	1.15	0.891	0.885	0.843	0.884	1.096	1.058
A0A1U7Q3A1	Nckap1	1.061	1.04	0.926	0.391	0.558	1.193	0.827	0.503	0.715	0.569	1.609	1.287	1.017	1.063	0.901	0.872	0.954	0.984	0.934	0.747	0.721	1.184	1.28	1.041	0.923
A0A1U7Q3C1	Nfix	0.904	0.778	0.752	0.69	0.795	1.175	0.714	0.812	0.847	0.759	1.531	1.252	1.147	1.078	0.769	0.81	0.896	0.919	1.061	0.797	0.8	1.289	1.155	0.905	1.21
A0A1U7Q3C3	Adrb2	1.004	0.991	1.075	0.937	0.819	0.904	0.887	0.932	0.827	0.991	1.405	1.227	0.894	1.071	0.948	0.888	0.964	1.153	0.919	0.791	1.024	1.261	1.21	1.112	0.884
A0A1U7Q3C7	Ino80c	1.087	1.014	1.033	1.436	1.241	1.001	1.154	1.215	1.114	1.029	0.897	0.885	0.915	1.039	1.048	1.091	0.881	0.914	0.892	1.308	1.522	0.87	0.87	0.925	0.919
A0A1U7Q3C8	Mapre2	0.886	0.918	0.964	0.944	1.317	1.046	0.826	0.91	1.081	1.443	1.161	1.19	0.943	0.977	0.912	0.755	0.816	0.851	0.873	0.992	0.787	1.142	1.195	0.933	1.013
A0A1U7Q3D8	Tmx3	1.236	1.08	1.013	0.672	0.806	1.012	1.218	0.834	0.968	0.695	1.179	0.922	1.25	1.141	1.224	0.974	1.405	1.169	1.111	0.777	0.698	0.928	0.911	1.076	0.977
A0A1U7Q3D9	Pdcd6	0.901	1.006	1.013	0.907	0.792	0.97	0.819	0.849	0.814	0.725	0.93	1.104	0.966	0.937	0.935	0.916	0.965	1.086	1.086	0.864	0.95	0.948	0.96	1.05	0.957
A0A1U7Q3E9	Lysmd3	1.026	1.055	0.998	1.078	1.223	0.962	0.855	0.821	0.869	0.669	1.007	0.842	1.099	1.089	1.12	0.978	1.007	1.194	1.078	1.143	1.027	0.966	1.029	1.12	1.001
A0A1U7Q3F0	Snx18	0.885	1.025	1.164	0.721	0.825	0.959	1.033	0.783	0.869	0.755	0.864	0.949	1.025	0.922	1.023	0.79	1.127	1.137	1.239	0.788	0.804	0.984	0.984	1.087	1.283
A0A1U7Q3F6	Dimt1	1.156	0.914	1.171	0.735	0.783	0.888	0.8	0.706	0.788	0.691	0.983	0.875	1.229	1.092	1.217	0.929	1.073	1.293	1.171	0.686	0.631	0.88	0.865	1.035	0.97
A0A1U7Q3F8	Ppwd1	1.162	1.059	1.164	0.62	0.775	1.047	0.836	0.679	0.899	0.727	0.962	0.853	1.108	1.127	1.174	1.051	1.165	1.094	1.185	0.741	0.692	0.818	0.852	1.047	1.12
A0A1U7Q3G0	Nln	0.892	0.978	1.053	0.873	0.858	1.071	0.633	0.656	0.716	0.637	0.924	1.044	1.192	1.212	0.985	1.291	1.032	0.985	1.019	1.08	1.272	1.056	1.001	1.037	1.101
A0A1U7Q3G6	Hexb	1.25	1.177	1.179	1.151	0.788	0.936	0.941	1.237	0.995	0.586	0.776	0.678	1.026	1.059	1.349	1.344	1.317	1.034	0.953	1.315	1.613	0.609	0.596	0.946	1.033
A0A1U7Q3H1	Rasgrf2	1.002	1.221	1.24	1.297	1.601	1.027	1.825	1.792	1.491	1.532	1.288	1.176	0.788	0.828	0.964	0.997	0.923	1.055	0.8	1.026	0.783	1.203	1.115	0.94	1.044
A0A1U7Q3H2	Ssbp2	0.961	0.887	0.902	1.625	0.789	1.003	0.829	1.02	0.916	0.776	1.259	1.008	1.18	1.187	1.045	1.049	0.902	1.109	1.034	0.742	0.653	1.107	1.064	0.996	1.073
A0A1U7Q3I4	Rnf146	0.961	0.909	0.899	1.313	0.977	1.046	0.739	0.873	1.072	0.99	1.072	0.942	0.972	0.982	0.981	0.877	0.872	1.004	1.031	0.948	0.986	0.967	0.924	0.984	0.895
A0A1U7Q3I8	Ctgf	0.843	0.722	1.488	0.944	0.703	0.981	0.624	0.846	0.701	0.576	1.098	1.034	1.353	0.819	1.198	0.746	1.088	1.102	0.939	0.788	1.449	1.22	1.025	1.3	0.849
A0A1U7Q3J1	Hbs1l	0.966	0.966	1	0.722	0.589	1.012	0.533	0.643	0.698	0.858	1.005	1.304	1.045	1.182	1.024	0.815	1.087	1.047	1.072	1.011	0.816	1.046	0.903	0.973	0.939
A0A1U7Q3J7	Utrn	0.993	1	0.849	0.529	0.873	1.137	0.981	1.018	1.272	1.714	1.358	1.314	0.844	0.978	0.809	0.655	0.768	0.715	0.721	0.703	0.525	1.36	1.516	0.916	0.878
A0A1U7Q3J9	Pcmt1	0.939	1.104	0.995	2.381	1.418	0.901	1.249	2.304	1.352	1.821	0.943	1.035	0.728	0.813	0.891	1.067	0.85	0.714	0.685	1.762	1.784	0.846	1.029	0.747	0.794
A0A1U7Q3K0	Armt1	1.039	1.142	1.054	1.228	1.128	0.882	1.188	1.366	1.195	1.027	0.904	0.838	0.907	0.943	1.122	1.001	0.953	0.98	0.89	1.261	1.467	0.813	0.885	1.008	0.991
A0A1U7Q3L1	Phb2	1.007	1.001	1.052	0.541	1.022	0.938	1.065	0.883	0.933	0.922	0.995	1.037	1.045	0.991	1.005	0.912	1.006	1.119	1.125	0.699	0.611	0.957	1.022	1.057	1.159
A0A1U7Q3L4	Usp18	1.541	1.328	1.332	0.856	0.953	1	0.617	0.65	0.942	0.799	0.512	0.548	1.32	2.175	1.194	1.104	1.759	1.649	1.056	0.914	0.87	0.531	0.453	1.122	0.538
A0A1U7Q3M5	Brk1	0.857	0.886	0.907	3.256	1.474	0.7	0.995	1.882	1.039	1.318	0.913	0.892	0.865	0.848	0.957	1.367	0.761	0.932	0.801	1.724	1.873	0.933	0.881	0.906	0.849
A0A1U7Q3M9	Lmcd1	0.85	0.916	0.919	0.446	0.52	1.308	0.591	0.452	0.827	1	1.184	1.57	0.968	1.007	0.735	0.607	0.99	0.688	0.914	0.674	0.571	1.5	1.409	0.911	1.005
A0A1U7Q3N5	Ints8	1.147	1.084	1.194	0.943	0.8	1.073	0.597	0.656	0.901	0.693	0.966	0.89	1.122	1.191	1.198	0.997	1.188	1.247	1.124	0.7	0.758	0.881	0.855	1.212	1.015
A0A1U7Q3N9	Lgals3bp	0.642	0.653	1.055	2.647	1.98	0.569	0.631	1.314	0.991	0.611	0.476	0.501	0.971	0.808	0.88	1.2	0.965	1.108	1.019	2.287	2.919	0.653	0.667	1.131	1.063
A0A1U7Q3P1	Pnisr	1.017	1.038	1.121	0.974	1.106	0.989	0.777	0.725	0.903	0.791	0.988	0.981	1.109	1.091	1.132	0.826	0.933	1.027	1.099	0.843	0.645	0.935	0.955	1.059	1.347
A0A1U7Q3Q3	Dek	1.104	1.128	1.009	1.095	0.888	0.982	1.074	1.129	1.078	0.772	1.014	0.98	1.02	1.006	1.138	1.013	0.975	1.151	0.873	0.959	0.983	1.066	0.845	0.929	0.962
A0A1U7Q3Q5	Ranbp9	1.135	0.978	0.996	1.095	0.882	0.984	0.961	0.875	0.932	0.815	0.899	0.885	1.048	1.054	1.176	1.166	1.084	1.235	1.166	0.987	1.086	0.796	0.759	1.016	0.906
A0A1U7Q3Q8	Bmp6	0.982	0.938	1.138	1.284	0.708	1.163	0.633	0.841	0.882	0.977	1.129	1.088	0.961	1.014	0.958	1.238	0.967	1.045	0.74	1.236	1.104	1.19	1.235	0.957	0.821
A0A1U7Q3Q9	Ssr1	1.016	0.944	0.918	1.463	0.817	0.764	0.768	1.246	1.048	0.839	0.891	0.792	1.13	0.989	1.194	1.385	1.003	1.075	1.095	1.048	1.159	0.764	0.739	1.079	0.985
A0A1U7Q3R2	Psmg4	0.794	1.113	1.226	1.505	1.359	0.781	1.453	1.764	1.118	1.326	0.661	0.757	0.835	0.78	1.122	1.014	1.183	1.209	1.301	1.266	1.053	0.82	0.718	1.212	1.21
A0A1U7Q3R3	Wrnip1	1.111	1.081	1.112	0.618	0.687	0.96	0.853	0.782	0.888	0.974	0.913	0.959	1.117	1.073	1.132	0.936	0.991	1.138	0.94	0.823	0.844	0.892	1.01	1.082	1.011
A0A1U7Q3R5	LOC101839974	0.856	0.898	0.874	2.031	1.514	0.852	0.763	1.124	0.933	0.945	0.962	0.953	1.002	0.9	0.949	1.133	0.797	1.072	0.902	1.05	1.296	1.245	0.925	0.94	0.849
A0A1U7Q3S0	LOC101826763	1.086	1.398	1.148	0.57	1.189	1.035	1.596	1.095	1.615	1.168	0.941	1.09	0.815	0.903	1.075	0.743	1.035	0.752	0.815	1.511	0.646	0.986	1.216	0.887	1.036
A0A1U7Q3T2	Ido1	0.468	0.581	1.228	0.587	0.549	0.593	0.376	0.35	0.433	0.276	0.326	0.331	0.741	0.792	0.696	0.871	1.053	1.57	1.67	0.886	0.957	0.535	0.572	1.141	2.116
A0A1U7Q3T4	Bag4	0.972	1.017	1.084	1.283	0.944	0.926	0.932	0.574	0.804	0.872	1.019	1.05	1.027	0.924	1.063	0.93	1.032	0.976	1.181	0.775	1.07	1.201	1.196	1.063	1.065
A0A1U7Q3V0	Wwc2	0.885	0.952	0.812	0.841	0.814	1.103	0.576	0.876	1.141	1.547	1.394	1.28	0.873	0.95	0.816	0.805	0.754	0.817	0.774	1.048	0.961	1.206	1.311	0.925	0.865
A0A1U7Q3V3	LOC101843190	1.349	1.272	1.14	0.765	0.584	0.93	0.762	0.671	0.99	0.477	0.742	0.573	1.625	1.016	1.222	0.972	1.034	1.369	1.19	0.773	0.82	0.758	0.636	1.253	1.167
A0A1U7Q3W6	Ca2	1.121	1.195	1.121	1.095	0.65	1.024	1.564	1.027	0.864	0.683	1.311	1.159	0.854	0.971	1.013	0.951	1.293	0.942	0.698	0.902	1.196	1.009	1.294	1.146	0.72
A0A1U7Q3W7	Ripk2	0.964	1.002	1.323	0.813	0.941	0.908	0.881	0.877	0.866	0.76	0.911	0.797	1.198	1.177	1.139	0.952	1.203	1.383	1.368	1.017	0.992	0.714	0.762	1.348	1.152
A0A1U7Q3X1	Rrp7a	1.002	1.128	1.211	1.054	0.712	0.877	1.24	0.555	0.941	0.518	0.739	0.802	0.985	0.947	1.169	0.977	0.897	1.194	1.139	0.885	0.7	0.788	0.763	1.019	1.195
A0A1U7Q3X2	Trmu	1.018	0.995	1.039	0.898	0.845	0.93	0.791	0.976	0.974	0.81	1.041	1.007	1.039	0.973	1.043	1.034	1.091	1.141	1.139	0.878	0.904	0.943	0.948	1.136	1.132
A0A1U7Q3X8	Myh9	0.946	1.005	1.053	0.556	0.975	1.043	1.084	0.929	1.038	1.23	1.029	0.981	1	0.911	0.972	0.716	0.963	1.051	1.01	0.761	0.643	0.978	1.006	1.102	1.209
A0A1U7Q3X9	Ncf4	1.084	1.211	1.266	0.785	0.934	0.968	1.069	0.914	0.969	0.561	0.685	0.64	1.236	1.051	1.301	1.04	1.223	1.225	1.284	1.028	1.152	0.664	0.662	1.255	1.059
A0A1U7Q3Y1	Nol12	1.146	1.308	1.486	0.689	1.429	0.662	0.84	1.099	1.003	0.775	0.614	0.653	1.19	1.126	1.602	1.601	1.314	1.396	1.224	0.98	0.985	0.89	0.896	1.181	0.897
A0A1U7Q3Y2	Micall1	1.075	1.255	0.885	1.245	0.987	1.149	0.912	0.92	1.18	1.11	1.207	1.123	0.928	1.125	1.1	0.756	0.964	0.898	1.011	0.867	0.691	1.132	1.124	1.05	0.961
A0A1U7Q3Z0	Ccdc134	0.901	0.857	0.927	1.068	0.765	0.813	0.845	1.064	0.776	0.526	0.723	0.775	1.262	0.998	1.085	1.338	1.033	1.101	1.228	0.864	0.968	0.841	0.819	1.12	1.209
A0A1U7Q3Z3	Mcat	1.179	1.081	1.09	0.955	1.036	1.051	0.963	0.822	0.943	0.863	1.045	0.962	1.09	1.127	1.13	1.232	1.105	1.091	1.009	1.075	1.382	1.097	0.955	1.099	1.004
A0A1U7Q402	Arsa	1.032	1.02	0.994	1.492	0.905	1.042	1.086	1.351	1.18	1.217	1.076	0.967	0.95	1.008	0.993	1.439	1.001	1.011	0.96	1.372	1.506	0.959	0.928	0.919	0.969
A0A1U7Q404	Slc2a13	0.886	0.79	0.643	0.346	1.069	0.75	3.046	1.75	1.37	3.749	1.13	1.271	0.633	0.507	0.677	0.541	0.619	0.421	0.573	1.011	0.553	1.366	1.864	0.947	1.268
A0A1U7Q412	Ddx23	1.079	1.075	1.165	0.674	0.838	0.986	1.107	0.656	0.897	0.707	0.892	0.88	1.114	1.078	1.169	0.907	1.095	1.188	1.177	0.645	0.484	0.801	0.83	1.093	1.183
A0A1U7Q415	Prpf40b	0.868	0.681	0.731	0.851	0.706	0.919	0.42	0.548	0.653	0.88	1.257	1.3	1.049	1.011	0.759	0.914	0.879	0.95	0.811	0.891	0.816	1.105	1.093	0.931	1.066
A0A1U7Q417	Gpd1	0.767	0.819	0.603	0.787	1.872	0.963	0.906	0.865	1.299	0.766	1.143	1.075	1.31	0.807	0.932	0.856	0.645	0.998	0.858	0.75	0.866	1.473	1.023	0.953	0.892
A0A1U7Q421	Krt80	0.533	0.481	0.652	1.226	0.681	0.671	0.46	0.891	0.803	3.944	0.83	0.577	0.88	0.572	0.628	1.303	1.064	1.197	1.044	0.884	1.059	0.68	0.761	1.161	1.438
A0A1U7Q423	LOC101835741	0.989	0.929	0.882	2.653	1.159	1.144	0.771	1.251	1.297	1.378	1.401	0.726	0.888	0.856	0.812	1.72	0.964	0.941	0.728	1.483	2.741	0.777	0.736	0.879	0.628
A0A1U7Q424	LOC101837044	0.579	0.483	0.682	2.917	1.419	0.91	0.774	1.21	1.32	4.21	0.986	0.484	0.738	0.633	0.692	1.136	0.314	0.54	0.391	1.356	2.322	0.614	0.414	0.541	0.359
A0A1U7Q427	CUNH12orf10	1.003	0.958	1.081	1.353	0.963	0.805	0.859	1.173	1.02	0.847	0.822	0.874	1.011	0.991	0.98	1.204	0.903	1.055	0.959	1.147	1.401	0.841	0.929	1.092	0.964
A0A1U7Q434	Blmh	0.98	0.99	0.978	1.108	0.8	0.863	0.852	1.273	1.032	1.29	1.083	0.944	0.949	0.939	1.002	1.339	0.934	1.004	0.892	1.182	1.545	0.974	0.802	0.915	0.822
A0A1U7Q435	Glod4	0.846	1.058	0.836	1.839	0.995	1.002	0.858	1.645	1.193	1.273	0.96	1.058	0.819	0.838	0.986	1.282	0.827	0.864	0.795	1.463	1.619	0.983	0.996	0.932	1.049
A0A1U7Q438	Rpa1	1.124	1.077	1.211	0.507	0.709	0.936	0.721	0.619	0.844	0.487	0.711	0.698	1.197	1.098	1.231	0.902	1.011	1.193	1.153	0.681	0.685	0.73	0.71	1.164	1.322
A0A1U7Q443	Emc6	0.943	0.853	0.998	0.74	0.706	0.776	0.607	0.726	0.694	0.62	1.09	0.967	1.243	1.027	1.068	1.03	0.979	1.271	1.219	0.767	0.9	0.962	0.823	1.124	1.145
A0A1U7Q444	Ube2g1	0.799	0.807	0.724	2.123	0.909	0.795	0.543	1.259	0.943	0.886	0.903	0.962	1.024	0.886	1.162	1.795	0.806	1.144	0.85	1.447	1.667	0.893	0.693	0.987	0.827
A0A1U7Q447	Scimp	0.772	0.685	1.842	1.266	2.379	0.652	0.19	0.503	0.998	0.424	0.519	0.505	1.623	1.445	1.268	0.635	0.736	1.422	1.568	1.39	0.994	0.597	0.545	2.096	0.908
A0A1U7Q448	Spag7	0.781	0.858	0.809	3.185	1.7	0.759	1.329	2.068	1.403	1.747	0.712	0.803	0.791	0.777	0.932	1.091	0.714	0.922	0.871	1.672	1.862	0.71	0.772	0.898	0.969
A0A1U7Q449	Slc25a11	0.967	0.876	0.938	0.61	1.369	0.915	0.537	0.577	0.698	0.72	1.333	1.026	1.239	1.115	1.024	0.943	1.027	0.982	0.98	0.705	0.588	1.194	0.942	1.078	0.793
A0A1U7Q451	LOC101844629	0.823	0.932	1.048	1.126	1.074	1.026	0.752	0.865	0.953	0.781	1.553	0.934	1.034	1.014	1.108	0.996	0.914	1.362	1.175	1.353	1.166	0.883	0.886	0.91	0.802
A0A1U7Q453	Dlg4	0.681	0.896	0.977	1.809	1.655	0.981	2.075	1.721	1.34	1.308	4.345	0.585	0.643	0.619	0.77	1.356	1.019	0.818	0.82	1.819	1.229	0.934	0.915	0.814	0.888
A0A1U7Q456	Senp3	0.895	0.992	1.018	0.752	0.779	0.99	0.745	0.82	0.805	0.729	0.902	0.901	1.162	1.046	1.161	0.875	1.045	1.156	1.282	0.671	0.588	0.998	1.041	1.15	1.416
A0A1U7Q463	Slc25a35	1.007	0.891	0.963	1.543	0.952	1.056	0.799	0.932	1.026	0.746	1.385	1.11	1.012	1.044	1.021	1.157	1.204	0.955	1.022	0.955	1.191	1.224	1.171	1.238	0.788
A0A1U7Q465	Cfap52	0.8	0.878	0.942	0.967	0.955	1.38	0.912	0.871	0.917	0.81	0.822	1.176	1.223	1.372	0.859	1.583	1.047	0.828	1.121	0.989	0.987	1.005	1.13	0.706	1.127
A0A1U7Q466	LOC101825198	0.611	1.722	0.59	0.661	0.662	0.63	3.515	0.585	0.564	0.628	0.607	0.876	1.274	0.592	1.566	0.367	0.247	2.792	0.34	0.406	0.371	5.38	0.289	0.754	0.352
A0A1U7Q470	Prpsap2	1.022	0.831	1.06	0.701	0.848	0.95	0.668	0.583	0.713	0.525	1.017	0.882	1.242	1.173	1.051	0.873	1.125	1.2	1.186	0.802	0.83	0.936	0.925	1.16	0.902
A0A1U7Q471	Usp22	0.877	0.932	1	1.044	1.184	1.052	1.034	0.989	1.064	1.029	0.987	0.811	1.049	0.998	1.024	1.082	1.256	1.154	1.165	0.903	0.956	0.894	0.9	1.161	0.942
A0A1U7Q473	Llgl1	1.067	1.084	1.145	0.679	0.95	1.094	0.999	0.759	0.973	0.963	1.155	1.172	0.92	1.011	0.928	0.898	0.991	0.994	0.915	1.045	0.984	0.988	1.078	0.977	1.042
A0A1U7Q479	LOC101828968	1.142	1.172	1.135	0.491	1.305	0.915	1.014	0.86	1.293	1.053	1.003	0.972	0.816	0.898	0.967	0.741	1.08	0.879	0.81	1.793	0.613	0.902	0.94	0.835	0.844
A0A1U7Q485	Anxa6	0.861	0.824	0.97	0.671	0.829	0.974	0.667	0.736	0.843	0.999	1.241	1.234	1.017	1.033	0.859	0.774	0.922	0.892	1.008	0.735	0.713	1.245	1.186	1.028	1.067
A0A1U7Q489	Kif3a	0.863	0.796	1.035	0.927	0.959	1.093	0.739	0.754	0.847	0.795	0.982	1.076	1.184	1.093	0.841	1.123	1.014	0.996	1.14	0.828	0.833	1.039	1.131	1.047	1.251
A0A1U7Q494	Pfas	1.02	1.078	1.02	1.3	0.959	0.892	0.999	1.365	1.168	0.895	0.936	0.894	0.888	0.982	1.113	1.206	0.907	0.932	0.839	1.483	1.634	0.811	0.897	0.906	1.06
A0A1U7Q495	Tvp23b	1.076	1.012	1.026	0.948	0.825	1.03	0.823	0.981	0.884	0.672	1.45	1.08	1.156	1.174	1.041	1.056	1.207	1.027	1.054	0.824	0.893	1.053	1.163	1.286	0.828
A0A1U7Q498	Mrpl22	0.986	1	1.048	0.448	0.499	0.849	0.553	0.623	0.666	0.459	0.932	0.914	1.202	1.023	1.083	0.937	0.979	1.23	1.19	0.56	0.624	0.958	0.907	1.075	1.196
A0A1U7Q4A6	Lta4h	1.1	1.192	1.034	0.921	0.951	1.06	1.43	1.126	1.21	0.771	0.914	0.86	1.031	0.984	1.185	1.077	1.21	1.006	1.032	1.118	1.288	0.796	0.855	1	0.991
A0A1U7Q4A8	Lum	0.737	0.739	0.598	1.713	0.961	0.996	0.912	1.277	0.754	1.546	0.758	1.401	1.109	0.871	0.576	2.042	1.166	0.769	0.987	1.066	1.186	1.506	1.276	0.8	0.953
A0A1U7Q4B3	Nap1l1	1.065	1.06	1.054	1.391	1.042	0.773	1.798	1.912	1.132	0.935	1.173	0.907	0.918	0.913	1.022	1.377	1.069	1.019	0.837	1.225	1.61	0.83	0.953	0.965	0.822
A0A1U7Q4B4	Sdad1	1.079	1.062	1.129	1.088	0.943	0.911	1.048	1.042	1.034	0.89	0.992	0.934	0.98	0.997	1.056	1.164	1.102	1.169	1.158	0.913	0.943	0.823	0.865	1.148	1.047
A0A1U7Q4F0	Adssl1	0.673	1.027	0.682	0.808	2.207	1.012	0.87	1.295	0.978	2.609	1.165	1.574	0.881	0.802	0.754	0.849	0.906	1.097	0.776	0.975	0.98	1.829	1.433	0.924	0.896
A0A1U7Q4F3	Ms4a3	2.042	1.351	1.151	0.929	0.64	1.093	0.714	0.759	1.35	0.508	0.586	0.564	1.183	1.097	1.893	1.211	1.316	1.029	0.914	1.368	1.199	0.812	0.721	0.791	0.778
A0A1U7Q4F4	Eif5	1.198	1.098	1.07	1.035	0.966	0.887	0.901	1.041	0.977	0.729	0.921	0.82	1.122	1.013	1.14	1.126	1.35	1.202	1.09	1.142	1.14	0.905	0.876	1.079	0.861
A0A1U7Q4F6	Tecpr2	1.08	0.931	0.895	1.312	0.915	0.927	0.862	0.969	0.827	0.741	1.009	0.902	1.207	1.047	1.034	1.198	1.256	1.213	1.095	0.828	0.853	0.868	0.974	1.066	0.951
A0A1U7Q4G9	Wdr11	1.017	0.879	1.007	0.852	0.758	0.934	0.557	0.554	0.801	0.576	1.26	1.003	1.163	1.101	0.983	1.09	1.057	1.087	1.037	0.927	0.999	1.022	0.979	1.082	0.868
A0A1U7Q4H0	Itpk1	1.159	1.039	1.103	1.049	1.23	1.174	1.141	0.918	1.021	0.653	1.232	1.027	0.982	1.103	1.031	1.223	1.198	1.168	1.001	1.091	1.261	0.936	0.943	1.162	0.75
A0A1U7Q4H8	Zc3h14	0.947	1.002	1.025	1.009	1.307	0.86	0.815	1.153	1.068	1.163	0.78	0.815	1.108	0.996	1.022	0.859	0.988	1.078	1.137	0.869	0.571	0.853	0.927	1.05	1.205
A0A1U7Q4I0	Galc	0.911	0.796	0.836	1.608	0.917	0.879	0.819	1.365	1.077	1.351	1.056	0.882	0.925	0.987	1.012	1.234	0.926	0.915	0.842	1.29	1.342	1.028	1.019	0.928	0.936
A0A1U7Q4I3	Vti1a	0.768	0.743	0.753	1.043	1.09	1.063	0.598	1.236	0.941	1.411	0.938	1.145	0.99	0.941	0.825	0.9	0.884	0.926	0.933	1.129	0.854	0.957	0.972	0.924	0.997
A0A1U7Q4J1	LOC101843100	0.884	1.094	0.732	0.734	0.637	1.456	0.975	0.806	0.719	0.784	0.934	1.605	1.008	1.066	0.741	1.233	0.929	0.895	0.984	0.777	0.763	1.139	1.258	0.948	1.316
A0A1U7Q4J2	Znf106	0.734	0.793	0.738	2.895	3.798	0.503	2.552	5.279	2.033	5.3	0.681	0.818	0.359	0.44	0.561	0.863	1.121	0.257	0.294	5.044	0.778	0.416	0.647	0.318	0.4
A0A1U7Q4J9	Mgea5	0.883	0.955	0.927	1.027	0.946	1.031	0.888	0.924	0.901	0.925	1.044	1.051	1.116	1	0.936	1.184	1.006	1.168	1.215	0.835	0.916	0.973	0.83	1.026	1.121
A0A1U7Q4K4	Gatm	1.233	1.254	1.101	0.511	0.589	1.077	0.738	0.6	0.877	0.648	1.3	1.112	1.125	1.095	1.145	0.961	0.927	0.987	0.81	0.893	0.988	1.044	1.137	1.077	0.806
A0A1U7Q4L1	Slc25a28	0.824	0.953	0.976	3.095	1.334	0.674	0.745	1.499	1.035	0.925	0.517	0.721	1.122	0.929	1.049	1.454	0.909	1.117	1.027	1.431	1.602	0.816	0.678	0.982	0.82
A0A1U7Q4L2	Snrnp200	1.085	1.066	1.186	0.531	0.731	0.986	0.763	0.642	0.793	0.598	0.906	0.907	1.134	1.097	1.14	0.926	1.108	1.156	1.136	0.703	0.621	0.917	0.943	1.114	1.17
A0A1U7Q4M1	Tm9sf3	1.003	1.132	1.233	0.593	0.892	0.991	0.894	0.684	0.827	0.796	1.264	1.053	1.328	1.156	1.23	0.905	1.213	1.143	1.335	0.567	0.458	1.101	1.045	1.314	1.017
A0A1U7Q4M2	Cpxm1	0.424	0.371	0.86	0.734	0.661	0.505	0.473	0.574	0.522	0.485	0.481	0.509	1.37	0.593	0.56	0.974	0.866	0.879	1.369	0.811	0.992	0.808	0.821	1.153	2.389
A0A1U7Q4M4	Mrps26	0.847	1.032	1.174	1.12	1.478	0.859	1.251	1.441	1.039	0.947	0.735	0.781	1.071	0.907	1.153	1.011	0.827	1.117	1.16	1.192	0.987	0.762	0.713	1.082	1.555
A0A1U7Q4M8	Mavs	0.91	0.954	1.005	0.779	1.048	0.991	0.919	1.228	1.02	1.266	1.166	1.16	1.047	0.936	0.902	0.735	0.935	0.957	1.052	1.016	0.696	1.129	1.177	0.978	0.99
A0A1U7Q4N7	Acta2	0.774	0.887	0.798	1.153	0.937	1.502	1.121	0.988	0.87	1.252	0.945	2.006	1.292	1.254	0.845	0.917	1.623	0.881	1.173	0.879	0.927	1.771	1.437	0.973	1.161
A0A1U7Q4N9	Pten	0.949	1.023	1.075	0.738	0.746	1.147	0.748	0.613	0.795	0.554	1.163	1.042	0.984	0.896	0.958	0.798	0.901	1.059	1.053	0.685	0.765	1.24	1.195	1.179	1.166
A0A1U7Q4P8	Stim2	0.902	0.866	0.906	0.867	0.815	1.016	0.724	0.823	0.903	0.851	1.021	1.188	1.159	0.937	0.841	0.93	0.994	1.072	1.087	0.866	0.882	1.038	0.968	0.994	0.975
A0A1U7Q4Q0	Smim20	0.774	0.714	0.926	0.692	0.902	0.815	0.667	0.737	0.818	0.67	0.774	0.692	1.278	0.949	1.139	0.941	0.957	1.204	1.262	0.735	0.936	0.991	1.083	1.205	1.272
A0A1U7Q4Q1	LOC101836661	1.021	0.966	0.999	1.283	0.892	0.998	0.879	0.928	0.937	0.75	1.015	0.991	1.034	1.03	1.019	1.173	0.905	1.016	1.072	1.005	1.054	0.857	0.9	1.021	1.271
A0A1U7Q4Q2	Sepsecs	1.008	1.022	1.053	0.859	0.962	1.077	0.81	0.825	0.913	0.868	1.167	1.315	1.015	1.074	0.915	1.092	1.348	1.073	1.074	1.108	1.099	1.151	1.198	1.088	0.974
A0A1U7Q4Q3	Mamdc2	1.17	0.897	0.717	0.458	0.498	1.126	0.514	0.449	0.759	0.797	2.202	1.734	0.96	0.87	0.729	0.909	0.792	0.892	0.836	0.797	0.89	1.284	1.402	0.868	0.974
A0A1U7Q4Q8	Lap3	0.832	0.862	0.974	1.311	1.394	0.923	0.846	1.42	1.131	0.99	0.755	0.764	0.959	0.982	0.946	1.074	0.906	1.085	1.087	1.644	1.699	0.763	0.748	1.03	1.121
A0A1U7Q4Q9	Gda	1.031	1.151	0.999	1.187	0.821	0.867	1.15	1.731	1.367	0.87	1.027	0.901	0.892	0.901	0.97	1.407	1.049	0.953	0.848	1.576	1.831	0.858	1.001	0.993	0.819
A0A1U7Q4R1	Nmrk1	0.865	0.997	0.797	1.017	0.904	1.378	0.734	0.974	1.063	1.513	1.384	1.706	1.087	1.442	0.91	1.194	0.796	0.802	0.807	1.051	1.326	1.155	1.317	0.909	1.04
A0A1U7Q4R8	Stx18	0.843	0.767	0.968	0.371	0.69	0.975	0.369	0.483	0.658	0.56	0.916	0.988	1.367	1.197	0.947	0.972	1.015	1.032	1.168	0.734	0.762	1.012	0.98	1.11	1.112
A0A1U7Q4S7	Tmem132a	0.834	0.83	1.143	1.198	0.94	0.822	0.549	0.892	0.843	1.373	0.838	0.858	1.272	1.123	1.245	1.105	1.077	1.295	1.326	0.978	1.038	0.87	0.765	1.285	1.109
A0A1U7Q4S9	Ddb1	1.048	1.012	1.059	0.651	0.816	1.113	0.757	0.638	0.816	0.576	1.015	0.994	1.118	1.1	1.083	1.016	1.009	1.152	1.094	0.806	0.898	0.918	0.946	1.073	1.056
A0A1U7Q4T1	Cpsf7	1.095	0.933	1.031	0.584	0.821	0.948	0.756	0.61	0.859	0.783	0.882	0.881	1.118	1.118	1.012	0.783	0.962	1.088	1.079	0.678	0.504	0.879	0.813	1.027	1.104
A0A1U7Q4T2	Nelfa	0.971	0.961	0.991	0.604	0.932	0.962	0.67	0.772	0.982	0.907	0.894	0.918	1.108	1.051	1.068	0.939	0.959	0.973	1.009	0.923	0.653	0.87	0.882	0.919	1.134
A0A1U7Q4T4	Fgfr3	0.849	0.857	0.784	1.282	0.705	0.818	0.847	1.213	1.053	1.703	1.153	1.402	0.636	0.649	0.563	0.962	0.861	0.627	0.682	0.914	0.952	1.661	1.392	0.784	1.116
A0A1U7Q4T7	CUNH11orf98	0.695	0.799	0.823	2.206	3.076	0.724	1.239	2.811	1.747	2.212	0.649	0.84	0.69	0.653	0.755	0.746	0.79	0.808	0.855	2.35	1.026	0.795	0.803	0.739	0.903
A0A1U7Q4U0	Morc2	0.932	0.931	1.148	0.491	0.922	1.02	0.844	0.661	0.873	0.997	0.941	0.922	1.081	1.04	1.135	0.75	0.913	1.102	1.151	0.715	0.588	0.886	1.078	1.09	1.356
A0A1U7Q4U2	Mtfp1	0.951	0.909	0.863	0.482	1.465	1.041	0.488	0.491	0.617	0.73	1.32	1.45	1.375	1.324	1.02	1.078	1.038	1.088	1.161	0.541	0.415	1.455	1.209	1.216	0.987
A0A1U7Q4U7	Fermt3	1.11	1.078	1.478	0.689	0.82	1.022	0.729	0.643	0.773	0.511	1.387	0.892	1.076	1.099	1.116	0.821	1.078	1.196	1.018	0.809	0.813	0.882	0.811	1.164	0.935
A0A1U7Q4V4	Stam2	0.958	0.955	0.915	1.703	0.946	1.01	0.763	0.877	0.984	0.902	1.184	1.019	0.989	0.95	0.903	0.956	0.98	1.101	1.094	0.792	0.757	1.018	0.964	1.002	1.009
A0A1U7Q4V7	Arl6ip6	1.2	1.066	1.117	0.641	0.558	1.007	0.665	0.56	0.764	0.603	1.237	1.127	1.051	1.111	1.121	0.755	1.076	1.101	0.992	0.537	0.414	1.144	1.079	1.039	0.917
A0A1U7Q4V8	Sf1	0.803	0.675	1.022	0.875	1.384	0.97	0.716	0.771	1.039	0.878	0.777	0.65	1.239	1.294	1.401	0.851	0.74	1.286	1.06	0.903	0.491	0.944	0.717	1.297	1.418
A0A1U7Q4W1	Ehd1	1.201	1.241	1.046	0.757	0.734	1.122	1.051	0.937	1.023	1.006	1.39	1.222	0.912	1.002	0.98	0.863	0.985	0.882	0.824	0.876	0.788	1.197	1.298	0.93	0.793
A0A1U7Q4W4	Arl2	1.052	0.976	1.074	0.625	0.686	0.958	0.613	0.619	0.743	0.569	1.192	1.048	1.221	1.101	1.104	0.848	0.948	1.122	1.078	0.733	0.732	1.007	0.965	1.194	1.216
A0A1U7Q4W6	Vps51	1.04	0.966	1.057	0.592	0.693	1.024	0.824	0.633	0.809	0.68	1.161	1.056	1.16	1.096	1.045	0.911	1.089	1.066	1.066	0.809	0.812	1.041	1.038	1.117	0.975
A0A1U7Q4X0	Dpf2	0.996	1.218	1.365	0.868	0.982	1.073	1.096	0.956	0.985	0.952	0.876	0.956	0.951	0.934	1.188	1.122	1.136	1.187	1.184	0.87	0.965	0.837	0.871	1.045	1.01
A0A1U7Q4X3	Sssca1	0.669	0.668	0.807	2.678	1.488	0.884	0.908	1.268	0.782	1.218	0.653	0.806	0.976	1.106	0.964	1.4	1.044	1.163	1.19	1.197	1.338	0.867	0.866	0.933	0.946
A0A1U7Q4X4	Nmi	0.923	1.107	1.411	1.414	1.312	0.831	0.669	0.924	1.094	0.682	0.649	0.628	1.033	1.091	1.037	1.06	1.107	1.221	1.253	1.261	1.474	0.664	0.662	1.308	1.08
A0A1U7Q4X6	Cep120	1.007	1.056	1.005	0.972	0.79	1.144	0.875	0.886	0.789	0.974	0.978	1.218	1.105	1.167	0.927	1.238	1.018	0.995	1.062	0.857	0.71	1.011	1.126	0.926	1.046
A0A1U7Q4Y1	CUNH11orf68	0.911	0.761	0.895	1.217	0.953	0.901	0.583	0.96	1.114	0.886	1.032	0.894	0.976	1.022	0.911	1.135	0.837	0.985	0.825	1.277	1.525	0.893	0.773	0.893	0.913
A0A1U7Q4Y4	Slc27a6	0.942	0.922	1.107	0.77	0.61	0.95	0.684	0.656	0.657	0.629	1.383	1.268	1.171	1.036	0.849	0.798	0.931	0.97	1.199	0.692	0.796	1.285	1.327	1.371	0.97
A0A1U7Q4Y8	Aldh7a1	0.946	0.847	0.838	0.623	1.105	1.135	0.669	0.596	0.895	0.741	1.343	1.373	0.998	1.061	0.863	0.781	0.798	0.807	0.988	0.663	0.647	1.294	1.35	1.087	1.109
A0A1U7Q4Z0	Csnk1g3	1.048	1.009	0.997	0.439	0.639	1.069	0.736	0.554	0.789	0.547	1.359	1.1	1.061	1.108	1.022	0.785	0.932	1.028	0.925	0.624	0.531	1.169	1.162	1.071	0.865
A0A1U7Q4Z3	LOC101822619	0.99	0.961	1.052	1.189	1.006	0.894	0.883	1.17	1.071	0.892	0.871	0.814	1.06	1.034	1.142	0.997	1.029	1.219	1.128	0.958	0.969	1.071	0.939	1.071	1.084
A0A1U7Q4Z4	Lox	0.886	0.817	0.88	1.355	0.868	0.985	0.734	0.997	0.794	1.021	0.898	1.021	1.136	1.056	0.737	1.427	1.016	0.715	1.838	0.942	1.347	1.14	0.82	0.898	1.113
A0A1U7Q4Z7	Ssh3	0.914	0.964	0.905	1.059	0.929	1.043	0.791	0.989	0.997	0.948	1.145	1.107	1.011	1.068	0.973	0.96	1.019	1.039	1.053	1.094	1.14	1.035	1.054	1.101	1.073
A0A1U7Q4Z8	Commd10	1.087	1.101	1.076	1.247	0.948	0.984	1.003	1.125	0.908	0.819	1.05	1.054	1.057	1.052	1.123	1.274	1.075	1.102	1.004	1.296	1.618	0.971	0.988	1.085	0.916
A0A1U7Q502	Pggt1b	0.957	0.861	0.994	0.876	0.851	0.907	0.615	0.812	0.818	0.562	1.217	1.012	1.177	1.103	0.984	1.043	0.959	0.989	0.922	1.437	1.744	0.898	0.82	0.989	0.77
A0A1U7Q504	Dcp2	1.1	1.076	1.051	0.916	0.929	1.057	0.711	0.807	0.949	0.703	0.976	0.842	1.06	1.049	1.231	0.88	1.015	1.073	1.335	0.61	0.401	1.043	0.796	1.13	1.104
A0A1U7Q509	Ccnd1	0.733	0.64	1.076	0.543	0.611	0.678	0.314	0.327	0.574	0.356	0.842	0.756	1.747	0.801	1.177	0.81	0.933	1.71	1.449	0.65	0.761	0.868	0.646	1.534	1.081
A0A1U7Q514	Spry4	1.181	1.237	1.171	0.867	0.894	0.871	0.754	1.407	1.12	0.908	0.807	0.637	1.047	1.198	1.243	1.104	1.017	1.096	0.858	1.212	1.125	0.788	0.712	0.988	0.923
A0A1U7Q525	Tollip	1.096	1.093	0.979	1.364	0.829	0.979	0.981	1.078	1.003	0.877	1.161	1.088	0.975	1.014	1.03	1.048	0.825	0.882	0.823	1.03	1.153	1.01	0.961	0.938	0.884
A0A1U7Q528	LOC101823366	1.029	0.924	0.881	1.148	0.923	1.111	0.873	0.933	0.933	1.018	1.34	1.455	1.344	1.21	0.845	1.441	0.895	1.003	0.982	1.508	2.005	1.177	0.824	0.889	0.872
A0A1U7Q529	Rplp2	0.803	0.855	0.819	2.956	1.263	0.719	1.208	3.242	1.333	1.19	0.66	0.682	0.818	0.755	1.05	1.99	0.836	1.009	0.863	2.032	2.316	0.705	0.719	0.895	0.947
A0A1U7Q533	Hras	1.125	1.066	0.827	1.117	0.735	1.219	0.896	0.948	1.075	1.022	1.482	1.15	0.943	1.067	0.933	0.889	0.853	0.829	0.722	0.961	1.037	1.205	1.242	0.924	0.743
A0A1U7Q535	Bet1l	0.918	0.784	0.953	0.781	1.262	0.929	0.788	1.338	0.96	1.522	0.895	0.979	1.114	1.027	0.914	0.914	0.94	1.012	1.257	0.99	0.681	0.952	0.979	1.045	1.171
A0A1U7Q537	Rbm7	1.065	1.02	1.106	0.842	1.24	0.907	1.192	1.216	1.13	1.156	0.888	0.899	1.121	1.074	1.168	0.879	0.999	1.034	1.029	0.901	0.718	0.982	0.998	1.063	1.038
A0A1U7Q538	Mtg1	0.963	0.715	0.754	1.114	1.013	0.579	0.987	0.801	0.668	0.701	0.635	0.62	0.667	0.677	0.62	4.603	0.78	0.964	0.762	0.843	1.063	0.688	0.644	0.765	0.792
A0A1U7Q544	Kndc1	0.507	0.413	0.494	0.589	0.509	1.673	0.318	0.443	0.47	0.644	0.577	1.313	1.742	2.447	0.409	1.711	1.276	0.765	1.276	0.928	0.751	0.835	0.974	0.781	1.292
A0A1U7Q546	Ppp2r2d	0.891	1.006	1.211	0.851	0.878	0.888	1.078	0.853	0.869	1.152	0.81	1.113	0.789	0.761	0.967	0.764	0.801	1.017	1.042	0.764	0.862	0.978	1.052	1.039	1.196
A0A1U7Q547	Esam	1.194	1.05	0.976	0.953	0.905	1.071	1.329	1.103	1.076	0.926	1.375	1.076	0.866	1.011	0.952	0.882	0.93	0.829	0.644	1.03	0.789	1.054	1.21	0.826	0.726
A0A1U7Q552	Lhpp	0.721	0.741	0.695	3.043	1.406	0.818	1.213	1.842	1.208	1.801	0.864	1.001	0.724	0.778	0.764	1.385	0.634	0.84	0.813	1.599	1.739	1.045	0.952	0.737	1.006
A0A1U7Q558	Nsmce4a	1.056	1.069	1.169	0.88	1.197	1.019	0.743	0.729	0.889	0.782	0.896	0.865	1.087	1.051	1.133	0.838	0.957	1.163	1.125	0.746	0.726	0.919	0.828	1.092	1.005
A0A1U7Q562	Itgam	1.306	1.447	1.312	0.871	0.756	1.205	0.923	0.879	1.188	0.807	0.777	0.696	0.997	1.135	1.422	0.955	1.484	0.997	0.963	0.955	0.926	0.599	0.627	0.958	0.821
A0A1U7Q573	Itgal	1.024	1.094	1.549	0.858	1.291	0.806	0.991	0.98	1.054	0.723	0.72	0.605	1.248	1.148	1.218	0.912	1.666	1.198	1.308	1.123	1.07	0.658	0.678	1.334	0.934
A0A1U7Q577	Mvp	0.903	0.965	0.988	0.721	1.231	0.873	1.067	1.464	1.195	1.36	0.924	0.834	1.017	0.907	0.93	0.795	0.943	1.018	1.108	0.95	0.743	0.89	0.886	1.065	1.162
A0A1U7Q587	Tufm	0.972	0.974	0.987	0.652	0.943	0.928	0.849	0.76	0.841	0.736	0.957	1.014	1.114	1.018	1.035	0.933	1.015	1.165	1.14	0.714	0.668	1.076	1.018	1.031	1.201
A0A1U7Q592	Cadm1	0.992	0.899	0.878	1.119	0.678	1.082	0.692	0.82	0.98	1.085	1.668	1.329	0.881	0.959	0.915	0.742	0.532	0.743	0.644	0.955	0.783	1.808	1.817	0.988	0.843
A0A1U7Q594	Zw10	1.102	1.031	1.067	0.86	0.772	0.954	0.62	0.637	0.785	0.579	0.917	0.879	1.236	1.109	1.189	1.039	1.091	1.21	1.191	0.679	0.739	0.826	0.835	1.241	1.077
A0A1U7Q5A4	Kdelc2	0.86	0.826	0.887	0.886	0.692	1.026	0.863	0.969	0.865	0.883	1.167	1.103	1.032	0.943	0.918	0.953	1.032	0.966	1.295	0.858	0.956	1.05	1.058	1.058	1.008
A0A1U7Q5B4	Cspg4	0.872	0.847	0.956	0.711	0.856	1.143	0.822	0.93	1.039	1.18	1.025	0.979	0.999	1.037	0.836	0.775	1.108	0.957	1.181	0.926	0.762	1.065	1.05	0.991	1.183
A0A1U7Q5B8	Scamp2	1.179	0.995	0.967	1.466	1.029	0.945	0.636	0.648	1.125	0.901	1.312	1.146	1.129	1.159	0.959	0.885	1.058	1.144	1.186	0.918	0.874	1.11	1.001	1.045	1.063
A0A1U7Q5C6	Hexa	0.922	0.923	1.023	1.397	0.974	0.792	0.848	1.661	1.025	0.699	0.689	0.674	1.037	0.91	1.163	1.661	1.088	1.068	0.985	1.603	2.127	0.661	0.617	1.04	1.319
A0A1U7Q5D3	Wipf1	0.931	1.037	1.054	1.471	1.712	0.822	0.937	1.556	1.249	1.282	0.786	0.782	0.904	0.88	1.011	0.972	0.994	0.942	1.035	1.357	1.28	0.895	0.863	0.923	0.955
A0A1U7Q5D7	Rab4a	1.108	1.052	0.989	0.874	0.846	1.076	0.84	0.82	0.895	0.698	1.148	1.116	1.029	1.073	1.064	1.041	0.904	0.957	0.907	0.872	1.049	1.121	1.104	1.041	0.96
A0A1U7Q5E0	Dcun1d1	1.011	0.874	0.87	1.153	0.796	0.884	0.637	0.875	0.81	0.626	1.11	1.082	1.065	1.09	1.01	1.224	0.961	1.116	0.918	1.03	1.231	0.935	0.816	1.052	0.855
A0A1U7Q5E4	Ndufb5	0.966	1.026	1.035	0.713	1.053	1.074	1.03	0.875	0.918	0.868	0.923	1.046	1.108	1.065	1.039	1.406	0.93	0.92	0.892	1.091	1.329	0.984	0.916	0.933	0.948
A0A1U7Q5E7	Irf2bp2	1.072	1.018	1.035	1.066	1.057	0.984	0.878	1.146	1.14	1.019	1.034	0.938	1.068	1.006	1.164	1.053	1.133	1.135	1.174	0.889	0.869	0.858	0.864	1.073	0.984
A0A1U7Q5E9	Ehd4	1.166	1.174	0.976	0.569	0.641	1.129	0.782	0.662	0.886	0.77	1.309	1.281	1.008	1.016	0.943	0.819	0.961	0.986	0.881	0.849	0.786	1.286	1.307	1.005	0.854
A0A1U7Q5F2	Nceh1	0.914	1.034	1.293	0.623	0.674	0.951	0.664	0.635	0.67	0.775	1.151	1.173	1.128	1.088	1.01	0.83	0.846	1.07	1.101	0.578	0.526	1.042	1.181	1.304	1.283
A0A1U7Q5G3	Dph6	0.964	0.674	0.947	0.934	0.668	0.899	0.447	0.552	0.789	0.513	0.922	0.779	1.407	1.223	1.067	1.035	0.811	1.291	1.195	0.929	1.362	1.021	0.871	1.303	1.357
A0A1U7Q5G4	Arhgdia	0.847	0.966	0.916	1.772	1.209	0.89	1.265	1.896	1.298	1.375	0.949	0.938	0.785	0.786	0.939	1.123	0.885	0.898	0.892	1.565	1.714	0.905	1.016	0.932	0.978
A0A1U7Q5G6	Fmn1	0.562	0.491	0.679	0.463	0.64	0.927	0.301	0.395	0.699	1.195	1.29	1.869	1.246	1.111	0.545	0.926	0.989	0.968	1.129	0.826	0.841	1.372	1.378	1.048	1.336
A0A1U7Q5G7	Slc25a10	0.959	0.844	0.85	0.488	3.072	0.966	0.475	0.489	0.741	0.681	1.365	1.217	0.996	1.07	0.86	0.775	0.781	0.844	0.896	0.343	0.211	1.064	1.059	0.963	0.894
A0A1U7Q5H8	Sgsh	0.97	1.039	0.773	1.638	0.955	0.8	1.049	1.193	1.122	1.251	0.845	0.911	0.936	0.895	1.036	1.516	0.569	0.86	0.832	1.36	1.579	0.841	0.841	0.801	1.332
A0A1U7Q5I0	Acsl5	1.021	0.99	0.958	0.471	0.452	1.021	0.53	0.397	0.621	0.424	1.379	1.257	1.25	1.183	1.124	0.983	1.072	1.057	1.082	0.624	0.579	1.024	1.194	1.136	0.991
A0A1U7Q5I1	Cbx8	1.023	1.133	1.12	0.554	0.819	0.92	0.513	0.748	0.801	0.884	1.048	1.085	1.125	1.025	1.105	0.691	1.019	1.128	1.345	0.714	0.527	1.189	0.938	1.141	1.295
A0A1U7Q5I2	Fibin	0.951	0.869	0.864	0.847	0.657	1.149	0.727	0.864	0.715	0.778	1.104	1.573	1.408	1.177	0.781	0.97	0.798	0.879	1.174	1.02	1.139	0.921	1.061	0.905	1.181
A0A1U7Q5I4	Calhm2	1.036	0.853	0.778	1.242	0.889	1.303	0.615	0.781	0.935	1.032	1.219	1.261	1.033	1.004	0.848	0.725	1.014	0.873	0.947	0.847	0.686	1.381	1.29	0.934	0.854
A0A1U7Q5I6	Syngr2	1.149	0.517	0.715	0.318	0.668	0.795	0.194	0.346	0.764	0.277	1.727	0.873	1.779	1.229	0.879	1.09	1.04	1.386	1.076	0.968	0.896	0.995	0.683	1.071	0.802
A0A1U7Q5J1	Eif3m	1.169	1.062	1.12	0.535	0.566	0.903	0.71	0.623	0.665	0.371	1.078	0.912	1.302	1.191	1.262	0.913	1.223	1.232	1.154	0.664	0.646	0.905	0.906	1.328	0.987
A0A1U7Q5J7	Fbxo3	1.032	0.923	1.051	0.606	0.702	1.039	0.672	0.572	0.837	0.52	1.049	0.959	1.222	1.175	1.077	1.106	0.887	1.283	1.208	0.873	0.877	0.956	0.832	1.041	0.913
A0A1U7Q5J8	Acox1	0.952	1.02	1.019	0.689	1.785	0.887	1.026	0.842	0.976	0.697	0.87	0.845	1.093	0.997	1.061	0.812	0.966	1.026	1.23	0.743	0.741	0.855	0.86	1.274	1.383
A0A1U7Q5K1	Unk	0.883	0.995	0.978	0.599	0.69	1.209	0.605	0.536	0.748	0.98	1.215	1.331	1.118	1.08	0.949	0.858	0.936	0.998	0.999	0.756	0.728	1.243	1.239	1.099	1.064
A0A1U7Q5K4	Tsen54	0.952	1.013	1.077	1.168	1.02	0.89	0.914	0.836	0.859	0.91	0.83	1.009	1.091	1	1.117	1.083	1.005	1.093	1.059	0.906	1.084	0.937	0.934	1.068	1.133
A0A1U7Q5K7	Mrps7	1.07	1.219	1.28	0.761	0.761	1.042	0.709	0.709	0.818	0.563	0.919	0.889	1.357	1.171	1.195	0.944	1.014	1.214	1.143	0.621	0.648	0.896	0.81	1.264	1.499
A0A1U7Q5N8	Kiaa0556	0.648	0.632	0.643	2.519	1.011	1	0.456	1.029	0.841	1.461	0.994	1.126	0.879	0.994	0.643	1.06	0.988	0.585	0.764	0.581	0.464	1.526	0.982	0.676	0.897
A0A1U7Q5Q4	Tlk2	1.094	1.074	1.174	0.639	0.761	0.931	0.641	0.755	0.832	0.73	0.848	0.838	1.229	1.213	1.219	1.029	1.006	1.171	1.106	1.062	0.78	0.755	0.774	1.051	1.108
A0A1U7Q5Q6	Shoc2	1.064	1.119	1.125	0.488	0.574	1.137	0.883	0.651	0.859	0.681	1.23	1.08	1.021	1.023	1.01	0.779	0.995	1.052	1.07	0.599	0.581	1.129	1.128	1.087	1.069
A0A1U7Q5Q7	Nsf	1.056	1.057	1.029	0.512	0.668	1.08	0.709	0.636	0.873	0.781	1.283	1.121	1.026	1.02	0.995	0.841	0.983	0.981	0.997	0.801	0.715	1.11	1.214	1.085	1.039
A0A1U7Q5R9	Tmub2	1.006	1.045	1.181	1.074	0.97	1.024	0.954	0.937	1.056	0.835	0.862	0.86	1.153	1.112	1.163	1.017	1.14	1.182	1.186	0.841	0.715	0.892	0.996	1.178	1.057
A0A1U7Q5S0	Cnnm2	0.795	0.81	0.825	1.002	0.799	0.995	0.952	1.041	0.975	1.41	1.134	1.12	0.885	0.891	0.905	1.082	0.863	0.931	0.911	1.069	0.968	0.993	1.094	0.956	1.292
A0A1U7Q5S5	Gpatch8	1.057	1.072	1.175	0.758	0.983	0.968	0.925	0.952	0.927	0.962	0.951	0.978	1.104	1.012	1.091	0.805	0.937	1.033	1.071	0.896	0.637	0.931	0.961	0.986	1.259
A0A1U7Q5S6	CUNH10orf76	0.885	0.767	0.99	0.628	0.8	0.852	0.629	1.081	0.955	0.793	1.467	0.934	0.936	0.868	0.872	0.92	0.999	0.894	0.823	1.368	1.091	0.814	0.721	0.762	0.702
A0A1U7Q5T2	Dpcd	0.763	0.713	0.751	1.122	0.658	1.248	0.602	0.589	0.575	0.632	0.679	1.046	1.471	1.62	0.695	2.324	1.221	0.781	1.305	0.865	0.693	0.9	0.934	0.746	1.315
A0A1U7Q5T8	Hif1an	1.059	1.065	1.087	1.049	0.864	1.037	0.763	1.041	1.023	0.812	1.198	1.023	1.082	1.048	1.117	0.942	1.077	1.136	1.051	1.11	1.195	1.001	1.003	1.09	0.944
A0A1U7Q5U4	LOC101839163	0.977	0.926	0.973	0.744	0.889	0.72	0.333	0.511	0.622	0.528	0.936	0.838	1.596	1.29	1.21	1.087	0.975	1.125	0.964	0.831	0.812	0.857	0.764	1.248	0.936
A0A1U7Q5V8	Muc1	0.736	0.807	0.708	2.384	1.011	0.767	0.678	0.994	1.078	1.232	0.868	0.866	0.95	1.111	1.038	1.205	0.853	0.879	0.92	1.461	1.506	0.868	0.942	1.237	1.037
A0A1U7Q5W8	Pdlim1	0.839	0.7	0.828	1.526	1.215	0.876	0.892	1.385	1.128	1.635	0.879	0.825	0.935	0.823	0.773	0.888	0.866	0.997	1.004	1.182	0.99	0.885	0.953	0.931	1.273
A0A1U7Q5Z2	Uhrf2	0.99	0.593	0.751	0.874	1.136	1.003	0.721	0.85	0.914	1.904	1.393	1.005	1.592	1.096	1.037	1.174	1.146	1.058	1.08	0.96	1.377	0.803	0.929	0.977	1.197
A0A1U7Q5Z5	Cd274	0.941	1.01	1.75	1.039	0.808	0.828	0.772	0.745	0.933	0.55	0.751	0.655	1.081	1.239	1.155	0.798	1.298	1.447	1.042	1.077	0.975	0.614	0.66	1.263	0.888
A0A1U7Q5Z8	Ak3	0.829	0.786	0.749	0.841	0.893	0.976	0.688	0.988	1.018	1.299	1.304	1.168	0.872	0.863	0.766	0.829	0.804	0.838	0.789	0.849	0.735	1.278	1.3	0.916	1.057
A0A1U7Q611	Cfap36	0.727	0.767	0.72	2.287	1.249	1.096	0.865	1.279	0.892	1.472	0.765	1.081	1.067	1.062	0.772	2.486	0.936	0.766	1.022	1.046	0.885	0.899	1.017	0.748	1.231
A0A1U7Q614	Ccdc85a	0.864	0.874	0.749	0.732	3.08	0.917	0.964	0.872	1.02	1.143	1.244	0.957	0.697	0.801	0.827	1.174	1.098	1.06	1.053	1.338	1.477	1.178	0.917	1.091	0.959
A0A1U7Q615	Tmem2	1.467	1.197	1.075	0.617	0.709	0.988	0.979	0.771	1.063	0.809	1.225	0.977	0.964	0.999	1.013	0.832	1.138	1.083	0.896	0.768	0.633	1.115	1.037	1.058	0.815
A0A1U7Q618	Anxa1	1.534	1.746	1.161	0.792	0.738	1.074	2.162	1.353	1.307	0.66	0.679	0.689	0.996	1.003	1.56	1.202	1.407	1.08	0.965	0.907	0.836	0.591	0.612	0.861	0.967
A0A1U7Q620	Cct4	0.986	1.029	1.089	0.694	1.077	0.946	1.259	1.113	0.935	0.857	0.886	0.884	1.063	1.009	1.059	0.88	1.059	1.161	1.247	0.973	0.859	0.797	0.897	1.085	1.267
A0A1U7Q621	LOC101825355	1.075	1.127	1.033	0.43	0.505	1.105	0.741	0.488	0.731	0.667	1.338	1.393	0.824	0.95	0.874	0.853	0.877	0.871	0.868	0.796	0.776	1.218	1.372	0.938	0.934
A0A1U7Q623	Ehbp1	0.837	0.788	0.76	1.628	0.989	0.982	0.761	1.222	1.042	1.38	1.16	1.15	0.887	0.95	0.819	1.123	0.895	0.878	0.849	1.167	1.256	1.205	1.129	0.848	0.928
A0A1U7Q626	Mdh1	0.951	1.027	0.812	1.072	1.035	0.999	1.126	1.486	1.123	1.354	1.118	1.198	0.886	0.955	0.884	1.312	0.95	0.91	0.821	1.261	1.238	1.282	1.186	0.848	0.852
A0A1U7Q629	Rab1a	1.011	0.986	0.965	0.773	0.811	0.977	0.84	0.832	0.887	0.74	1.164	1.016	1.111	1.057	0.995	0.991	1.071	1.052	1.139	0.905	0.921	1.041	1.028	1.089	0.968
A0A1U7Q632	Wdr92	0.879	0.93	1.026	0.603	0.649	1.194	0.752	0.622	0.775	0.681	0.875	1.27	1.403	1.355	1.077	1.254	1.12	1.093	1.37	0.663	0.609	0.903	0.935	1.047	1.354
A0A1U7Q643	Ttr	1.237	1.15	0.883	2.129	1.65	1.231	0.942	0.901	1.432	1.365	1.102	0.984	0.693	1.159	0.908	1.512	0.782	0.618	0.657	1.825	2.289	1.238	1.035	0.674	0.616
A0A1U7Q646	Cdh2	0.728	1.002	0.801	1.159	1.3	0.914	0.736	1.014	1.057	1.315	0.966	1.016	1.275	0.875	1.111	1	0.845	1.285	0.931	1.091	1.335	1.543	0.87	0.997	0.888
A0A1U7Q647	Epha4	1.069	1.016	0.889	0.806	0.624	1.048	0.838	0.77	0.895	0.634	1.479	1.27	1.148	0.987	1.065	0.885	0.957	1.09	0.858	0.907	1.229	1.181	1.281	1.141	0.784
A0A1U7Q653	Tuba4a	1	0.927	0.968	0.791	0.77	1.127	0.825	0.799	0.872	0.787	1.227	1.075	1.054	1.058	0.942	0.951	0.944	1.038	1.019	1.05	0.827	0.994	1.017	0.989	0.986
A0A1U7Q654	Fads2	1.454	1.017	0.877	0.378	1.216	0.988	0.556	0.416	0.75	0.532	1.724	1.228	0.98	1.033	0.858	0.694	0.834	0.732	0.789	0.515	0.608	1.644	1.514	1.208	0.88
A0A1U7Q657	Ganab	0.952	1.041	1.028	1.03	0.859	1.007	0.992	1.076	1.006	0.906	1.027	1.083	0.989	1.03	1.048	1.144	0.961	1.002	1.064	1.129	1.205	0.975	1.089	1.025	1.004
A0A1U7Q660	Hnrnpul2	1.016	0.938	0.947	0.816	0.997	0.98	1.134	0.921	1.094	1.082	1.045	1.026	0.987	0.985	0.958	0.893	0.972	0.988	1.011	0.876	0.763	1.014	1.032	0.954	1.118
A0A1U7Q662	Cndp2	0.964	0.962	1.137	1.017	1.224	0.859	1.239	1.392	1.196	1.178	0.952	0.903	0.876	0.802	0.949	0.966	0.891	1.064	1.07	1.473	1.412	0.812	1.039	1.11	1.316
A0A1U7Q663	Nxf1	1.057	1.001	1.01	0.71	0.803	1.08	0.805	0.753	0.95	0.814	0.996	0.921	1.056	1.053	1.091	0.914	0.988	1.106	1.112	0.796	0.738	0.891	0.955	1.053	1.152
A0A1U7Q664	LOC101822651	1.228	1.058	0.969	0.762	0.757	1.108	0.686	0.711	0.811	0.851	1.307	1.201	1.257	1.321	1.149	0.982	0.991	0.992	0.973	0.72	0.54	0.97	1.029	0.909	0.822
A0A1U7Q668	Txnl4a	1.051	0.959	1.017	1.285	1.275	0.986	0.876	1.28	0.993	0.971	1.07	0.928	1.155	1.065	1.093	1.474	1.215	1.104	1.019	1.207	1.372	0.938	0.87	0.98	0.843
A0A1U7Q672	Macrod1	0.922	1.117	0.688	0.895	0.977	1.512	0.958	0.732	0.916	0.976	1.107	1.494	0.893	1.213	0.918	1.063	0.961	0.956	0.928	0.896	0.855	1.506	1.608	0.824	1.004
A0A1U7Q676	Atic	0.977	1.018	1.042	0.801	0.825	0.921	0.927	0.882	0.891	0.71	0.871	0.932	1.036	0.98	1.099	0.988	1.031	1.109	1.135	0.968	1.118	0.939	0.966	1.07	1.144
A0A1U7Q677	Brd9	1.022	1.016	1.043	1.03	1.113	1.047	0.909	1.216	1.117	1.143	1.124	1.009	1.01	1.03	1.021	0.999	1.008	1.134	1.066	1.091	0.876	0.939	0.94	1.045	1.021
A0A1U7Q682	Cps1	0.873	0.597	0.677	1.078	8.304	0.557	0.587	0.781	2.074	1.108	0.728	0.714	0.624	0.65	0.609	0.871	0.236	0.305	0.325	0.515	0.696	0.307	0.295	0.451	0.227
A0A1U7Q683	Med10	0.889	0.66	0.774	1.775	0.977	1.022	0.637	1.232	0.965	0.907	1.193	1.179	1.008	0.918	0.842	1.451	1.069	1.113	1.005	1.22	1.507	0.74	0.866	1.015	0.922
A0A1U7Q687	Pikfyve	1.078	1	1.1	0.621	0.786	1.013	0.723	0.74	0.772	0.712	1.255	0.988	1.166	1.133	1.064	0.893	1.143	1.128	1.154	0.834	0.825	1.147	1.087	1.17	1.007
A0A1U7Q689	Cct5	0.979	1.044	1.145	0.671	1.039	0.954	1.246	1.141	0.997	0.969	0.797	0.809	1.041	0.934	1.086	0.894	0.998	1.179	1.197	0.821	0.82	0.785	0.796	1.078	1.161
A0A1U7Q692	LOC101841676	1.004	0.931	1.618	0.875	0.886	0.653	0.479	0.537	1.002	0.458	1.28	0.903	0.972	1.625	0.966	0.772	1.481	1.277	1.153	1.016	0.976	0.602	0.9	1.101	0.546
A0A1U7Q697	Abi2	0.955	1.059	0.947	0.864	0.879	1.085	0.766	0.86	0.935	1.257	1.185	1.121	0.986	1.043	1.009	0.843	0.962	0.856	0.974	0.858	0.629	1.3	1.729	0.942	0.999
A0A1U7Q699	C1s	1.281	1.007	1.057	1.339	1.255	1.088	2.06	0.93	1.202	0.72	0.674	0.746	0.953	1.182	1.01	1.31	1.191	0.936	1.041	1.102	2.342	0.505	0.529	0.991	0.739
A0A1U7Q6A9	Sipa1	1.024	1.124	1.196	0.835	1.054	1.012	1.247	1.238	1.154	1.076	1.067	1.009	0.921	0.909	1.016	0.861	0.97	1.022	0.972	1.092	1.109	0.987	1.084	1.042	1
A0A1U7Q6B1	Dhx29	0.939	0.957	1.018	0.689	1.04	1.009	1.002	0.87	0.953	1.045	0.933	0.961	1.191	1.073	1	1.018	1.136	1.117	1.228	0.817	0.823	0.956	0.987	1.071	1.093
A0A1U7Q6B4	Mier3	1.506	1.574	1.321	0.648	0.619	0.988	0.453	0.547	0.7	0.225	0.568	0.559	1.134	1.267	1.934	1.256	1.13	1.168	0.977	0.902	1.053	0.753	0.795	1.086	0.783
A0A1U7Q6B8	Fibp	1.039	0.957	1.058	0.739	0.703	1.055	0.799	0.688	0.802	0.586	1.017	0.959	1.065	1.107	0.991	1.038	1.029	1.055	1.079	0.875	1.024	0.893	0.949	1.066	1.083
A0A1U7Q6C2	Ndufv3	0.599	0.717	0.641	3.549	1.775	0.789	0.632	1.572	0.918	1.569	0.718	1.087	0.941	0.806	0.943	1.462	0.672	0.857	0.788	1.42	1.929	1.094	0.852	0.789	0.843
A0A1U7Q6D2	Ctsf	0.956	0.887	0.977	2.297	1.102	0.877	0.766	1.134	1.215	0.682	0.821	0.834	1.251	1.021	1.036	1.704	0.843	0.985	0.991	1.663	2.054	0.69	0.68	1.215	1.203
A0A1U7Q6D6	Slc30a5	1.161	1.098	1.072	1.224	1.024	1.116	0.864	0.841	1.04	0.855	1.066	1.014	1.141	1.222	1.249	1.109	1.115	1.102	1.022	1.032	1.194	1.052	0.933	1.05	0.944
A0A1U7Q6E2	Tnpo1	1.118	1.07	1.104	0.595	0.692	0.973	1.091	0.669	0.767	0.566	1.035	0.948	1.159	1.112	1.167	0.94	1.104	1.174	1.108	0.795	0.848	0.896	0.905	1.124	0.967
A0A1U7Q6E4	Rad9a	0.986	1.273	1.35	0.908	0.826	0.946	1.084	1.12	1.104	0.887	1.281	1.049	1.282	1.197	1.344	0.995	1.212	1.321	1.317	0.806	0.878	0.793	0.899	1.28	1.282
A0A1U7Q6F0	Cdk2ap2	1.037	1.141	1.088	1.581	1.014	0.919	0.748	1.334	1.235	1.085	0.83	0.809	0.979	1.014	1.239	1.168	0.939	1.111	1.025	1.009	0.696	0.8	0.783	1.036	1.174
A0A1U7Q6F4	Tbca	0.742	0.77	0.764	3.385	1.528	0.808	0.978	2.538	1.285	1.918	0.83	0.885	0.792	0.764	0.851	1.563	0.786	0.883	0.841	1.966	2.07	0.918	1.005	0.878	0.951
A0A1U7Q6F6	Hmgcr	1.263	1.312	1.108	1.032	1.285	0.981	1.591	2.347	1.146	1.166	0.878	0.897	1.154	1.254	1.237	1.225	1.383	0.996	1.285	1.285	1.038	0.879	0.817	1.118	0.763
A0A1U7Q6F7	Specc1l	1.029	1.067	0.853	0.716	0.875	1.065	0.942	1.162	1.332	2.08	1.307	1.267	0.71	0.854	0.761	0.68	0.731	0.635	0.671	0.811	0.513	1.161	1.544	0.758	0.787
A0A1U7Q6G0	Cisd1	0.885	0.751	0.691	0.584	2.054	1.015	0.331	0.445	0.651	0.561	1.407	1.256	1.368	1.302	0.842	1.105	0.949	1.017	0.947	0.678	0.575	1.351	1.101	0.955	0.956
A0A1U7Q6G1	Mrpl21	1.063	1.073	1.251	0.751	0.635	0.887	0.934	0.799	0.782	0.557	0.883	0.858	1.221	1.011	1.242	1.064	0.77	0.959	0.923	1.543	1.772	0.694	0.744	0.874	1.002
A0A1U7Q6G4	Ckmt2	0.895	1.443	0.908	1.069	0.855	0.829	0.948	1.012	0.868	0.822	0.937	1.033	1.173	0.884	1.252	0.96	1.092	1.385	0.788	0.979	1.336	2.104	0.872	1.063	0.784
A0A1U7Q6G6	Ccdc6	0.868	0.894	0.864	0.824	0.835	0.963	0.708	0.894	0.962	1.399	1.097	1.055	1.076	0.932	0.953	0.745	0.816	1.034	1.045	0.795	0.782	0.989	1.191	1.152	1.369
A0A1U7Q6G9	Arid5b	0.754	1.133	1.047	0.628	0.756	1.107	0.776	0.797	0.869	1.149	0.93	1.155	0.83	0.992	0.953	0.819	1.033	0.997	1.044	0.885	0.784	0.98	1.105	1.11	1.115
A0A1U7Q6H6	Vps26a	0.991	0.896	1.035	0.613	0.725	0.99	0.619	0.556	0.784	0.63	1.204	1.018	1.121	1.055	0.979	0.914	0.996	0.981	1.003	0.769	0.894	0.997	1.057	1.108	1.046
A0A1U7Q6I0	Ttc37	1.071	0.967	1.04	0.605	0.656	1.045	0.652	0.54	0.773	0.565	1.192	1.021	1.151	1.09	1.03	0.823	0.916	1.039	1.089	0.609	0.588	0.97	0.991	1.084	1.015
A0A1U7Q6I1	Lsp1	0.758	0.892	0.915	3.344	1.71	0.688	0.788	2.148	1.448	1.13	0.641	0.629	0.744	0.804	0.948	1.563	0.794	0.782	0.771	2.538	3.883	0.591	0.567	0.807	0.691
A0A1U7Q6I2	Eif4ebp2	0.949	0.928	0.898	2.632	1.28	0.929	1.013	1.355	1.123	1.111	0.946	0.971	0.919	0.926	0.983	1.297	1.019	1.098	0.985	1.966	2.347	0.932	1.021	1.124	1.255
A0A1U7Q6I3	Glrx	0.835	0.794	0.696	3.03	3.673	0.395	4.047	9.426	2.166	2.963	0.582	0.531	0.555	0.499	0.637	1.177	1.085	0.566	0.718	4.364	2.597	0.414	0.531	0.437	0.657
A0A1U7Q6I5	Sgpl1	0.844	0.719	1.176	0.397	0.959	0.881	0.68	0.427	0.591	0.547	1.017	0.921	1.456	1.183	0.949	0.841	1.276	1.314	1.353	0.547	0.537	0.863	0.771	1.439	0.934
A0A1U7Q6J0	Ap2a2	1.056	0.97	1.144	0.555	0.785	1.025	0.885	0.574	0.809	0.695	1.268	1.086	1.097	1.063	0.974	0.788	1.086	1.057	1.091	0.735	0.678	1.079	1.157	1.085	1.049
A0A1U7Q6J3	Cd151	1.17	0.9	0.768	0.427	0.5	1.039	0.32	0.386	0.72	0.479	2.394	1.385	1.208	1.233	0.93	0.662	0.757	0.87	0.637	0.602	0.331	1.673	1.371	1.024	0.58
A0A1U7Q6J4	Gcc2	1.037	0.99	1.018	0.699	0.84	1.019	0.786	0.798	0.886	0.873	1.018	1.022	1.179	1.137	1.013	1.173	1.104	1.085	1.158	0.791	0.837	1.012	0.936	1.025	1.051
A0A1U7Q6J6	Slc25a22	0.918	0.807	0.867	0.633	3.989	0.768	0.462	0.547	0.763	0.614	0.998	0.839	1.07	0.934	1.039	0.942	1.017	1.115	1.177	0.588	0.596	1.04	0.981	0.98	0.889
A0A1U7Q6J9	Rassf7	1.078	1.01	0.996	1.067	0.932	1.1	0.795	0.933	1.063	1.023	1.184	1.105	1.004	1.157	0.903	0.764	0.882	0.856	0.848	0.924	0.87	1.068	0.996	0.874	0.795
A0A1U7Q6K0	LOC101835677	1.012	1.053	1.032	1.441	0.892	0.915	1.021	1.044	0.929	0.749	0.644	0.906	0.987	0.98	0.938	1.328	1.015	1.089	1.12	1.204	1.291	0.9	0.863	0.997	1.218
A0A1U7Q6K1	Hint3	0.933	0.881	0.819	0.921	0.805	1.014	0.596	0.759	0.804	0.93	1.356	1.303	0.928	0.966	0.874	0.838	0.836	0.861	0.861	0.852	0.759	1.451	1.371	1.007	0.89
A0A1U7Q6K7	Sirt3	0.829	1.128	0.965	0.348	0.683	0.887	0.726	0.617	0.746	1.676	0.885	1.53	1.051	0.954	0.99	1.311	0.776	0.955	0.846	1.201	1.469	1.142	0.952	0.832	0.865
A0A1U7Q6L5	Dgkh	0.878	1.122	1.038	1.102	0.678	1.433	0.604	0.915	1.137	1.415	1.378	1.804	1.246	1.22	0.924	0.376	1.252	0.579	0.89	0.46	0.345	2.473	1.696	0.756	1.038
A0A1U7Q6L8	Tsc22d1	0.637	0.617	0.512	3.831	1.809	0.634	0.858	3.772	2.089	4.085	0.766	0.715	0.494	0.525	0.564	1.385	0.49	0.583	0.505	2.286	2.35	0.832	0.918	0.523	0.65
A0A1U7Q6M2	Dpysl4	1.037	0.875	0.848	1.382	0.962	1.11	0.812	1.031	1.188	1.31	1.213	1.104	0.846	1.136	0.928	0.944	0.729	0.841	0.793	1.141	1.297	1.064	1.064	0.853	0.74
A0A1U7Q6M5	Mgmt	0.905	0.825	1.191	1.127	1.012	0.868	0.753	1.097	1.043	1.176	1.488	0.816	0.793	0.787	0.924	0.855	0.893	0.995	0.947	1.236	1.248	0.879	0.881	0.897	1.148
A0A1U7Q6M7	Med4	0.943	0.969	1.021	1.919	0.983	0.945	0.895	1.051	0.95	0.992	0.849	0.833	0.981	0.996	1.093	1.137	0.967	1.072	0.976	1.107	1.191	0.822	0.873	1.04	1.019
A0A1U7Q6N1	Eef1akmt2	0.852	1.022	0.944	1.384	0.828	0.863	0.733	1.226	0.926	1.08	0.993	0.959	1.043	0.966	1.04	1.188	0.911	1.071	0.977	1.026	1.129	1.06	0.992	1.133	1.092
A0A1U7Q6N2	Hebp2	1.278	1.175	1.195	1.126	0.99	1.062	1.259	1.276	0.95	0.821	1.471	1.192	0.955	1.117	1.058	1.12	0.924	1.156	0.987	0.932	0.924	0.921	0.835	0.837	1.114
A0A1U7Q6N6	Fam160b2	1.05	0.913	0.999	1.082	0.946	0.97	1.144	0.862	0.865	0.59	1.122	0.93	1.2	1.073	1.032	1.037	1.095	1.053	1.067	1.065	0.916	0.859	0.991	1.021	0.911
A0A1U7Q6N7	Ikzf5	0.936	1.093	1.019	1.216	0.666	1.113	0.354	0.633	0.877	0.677	0.995	1.094	0.924	1.078	1.157	0.928	1.173	1.002	0.996	0.755	0.651	0.933	0.948	0.899	0.854
A0A1U7Q6N9	Bmp1	1.005	1.045	1.125	1.566	1.228	1.152	0.733	0.984	1.105	0.829	0.837	0.812	1.083	0.903	1.123	1.252	1.121	1.176	1.36	1.194	1.397	0.991	1.005	1.011	1.094
A0A1U7Q6P1	Pex3	1.071	0.908	0.959	1.013	1.313	0.877	0.701	0.925	1.005	0.726	0.93	0.817	1.124	1.066	1.048	1.061	1.098	1.045	1.032	0.846	0.97	0.917	0.905	1.079	0.938
A0A1U7Q6P4	Fbxo30	1.031	0.936	0.912	0.832	0.74	1.142	0.73	0.753	0.857	0.831	1.114	1.049	1.006	1.154	0.969	0.855	1.002	1.198	1.02	0.644	0.498	1.251	0.975	1.122	0.948
A0A1U7Q6P6	Armc5	0.99	0.909	1.094	0.997	1.145	0.87	0.767	0.836	0.93	1.043	0.907	0.916	1.032	0.976	1.124	0.863	0.998	1.085	1.097	0.86	0.964	0.939	0.935	1.111	1.082
A0A1U7Q6P8	Fus	1.139	1.159	1.17	1.215	1.304	0.935	0.898	0.829	1.095	1.052	0.811	0.87	1.051	1.059	1.113	1.004	1.129	1.089	1.137	0.935	0.775	0.839	0.888	1.054	1.219
A0A1U7Q6Q0	Ppp1r14c	0.618	0.695	0.587	2.753	1.263	0.974	0.593	1.047	0.846	2.436	0.91	1.175	0.826	0.836	0.761	0.943	0.62	1.063	0.79	0.942	1.005	1.18	0.824	0.894	1.261
A0A1U7Q6Q3	Myct1	1.025	1.079	0.976	0.904	0.794	0.996	0.9	0.846	0.913	1.022	1.694	1.277	0.88	0.958	0.971	0.757	0.769	0.969	0.781	0.794	0.672	1.314	1.549	0.976	0.832
A0A1U7Q6Q4	Hsd3b7	1.362	1.276	1.323	0.794	1.448	0.986	1.181	1.133	0.8	0.584	1.459	1.224	1.015	1.106	1.057	0.802	1.155	0.742	0.778	1.242	1.115	1.274	1.564	1.279	1.101
A0A1U7Q6Q5	Cnksr3	0.939	0.692	0.963	0.799	0.707	1.151	0.855	0.504	0.732	0.634	1.415	1.199	1.235	1.116	0.95	1.035	1.089	1.195	1.01	0.987	1.134	1.074	1.016	1.049	0.945
A0A1U7Q6Q9	Gpalpp1	0.789	0.962	0.926	2.2	1.368	1.023	1.225	1.669	1.208	1.491	0.679	1.094	1.002	0.805	1.024	0.957	0.723	0.884	0.89	1.355	1.374	0.923	0.987	0.81	1.099
A0A1U7Q6R5	C1r	1.492	1.175	1.249	1.114	0.96	1.119	1.609	0.859	0.989	0.425	0.819	0.728	0.977	1.268	1.091	1.255	1.383	0.912	1.159	1.016	2.031	0.492	0.597	0.954	0.764
A0A1U7Q6R7	Smyd5	1.027	0.84	0.936	0.692	0.536	0.814	0.47	0.562	0.713	0.413	1.063	0.99	1.277	1.183	1.068	0.93	1.19	1.265	1.123	0.947	0.834	1.023	0.967	1.237	0.809
A0A1U7Q6S7	P3h3	0.911	0.709	0.781	0.964	0.893	0.985	0.85	0.81	0.847	0.853	1.076	0.963	1.039	0.9	0.698	1.157	1.013	0.917	2.156	0.825	1.055	1.06	0.87	1.064	1.5
A0A1U7Q6T0	Bola2b	0.846	0.907	0.996	2.303	1.112	0.888	0.762	1.402	0.908	0.912	0.818	0.815	1.011	0.962	1.033	1.162	0.935	1.112	1.167	1.268	1.56	0.953	0.844	1.05	1.065
A0A1U7Q6T1	Nagk	1.034	0.983	0.998	0.893	0.775	1.082	0.972	0.868	0.915	0.839	1.179	1.075	1.097	1.061	0.973	0.968	0.951	0.993	0.938	0.914	1.175	1.103	1.116	1.082	1.023
A0A1U7Q6T4	Lpcat3	0.928	0.86	0.901	0.956	1.461	0.836	0.814	0.841	0.964	0.634	1.072	0.85	1.53	1.082	1.04	0.962	1.1	1.616	1.293	0.634	0.968	0.915	0.896	1.281	1.116
A0A1U7Q6T6	Necap1	0.822	0.811	0.747	1.474	0.994	0.996	0.819	1.066	1.17	1.262	1.14	1.045	0.935	0.934	0.929	0.944	0.771	0.975	1.11	0.936	0.904	0.959	1.133	1.03	1.255
A0A1U7Q6U3	Gfpt1	1.013	0.93	0.981	0.65	0.749	0.833	0.582	0.626	0.753	0.472	0.75	0.647	1.457	1.039	1.177	1.043	1.149	1.294	1.535	0.773	0.922	0.722	0.696	1.304	1.225
A0A1U7Q6V2	Ruvbl1	0.854	0.841	0.901	0.727	0.909	1.072	0.866	0.894	0.822	0.972	0.761	0.952	1.144	1.17	0.901	1.375	1.031	0.937	1.084	0.978	0.693	0.86	0.844	0.86	1.077
A0A1U7Q6V6	Plxnd1	1.14	1.018	1.038	0.99	0.833	0.993	0.768	0.866	0.907	0.828	1.342	1.03	1.028	1.011	1.043	1.012	0.898	0.972	0.875	0.853	0.893	1.266	1.264	1.024	0.856
A0A1U7Q6W1	Ccdc174	1.09	1.288	1.36	0.994	0.888	0.967	1.16	0.757	1.034	0.746	0.79	0.96	0.904	0.922	1.126	0.841	1.084	1.02	1.097	0.727	0.768	0.836	0.924	1.041	1.134
A0A1U7Q6W2	Raf1	0.995	1.081	1.061	0.619	0.825	1.089	0.833	0.817	0.97	0.885	1.024	0.985	1.041	1.029	1.03	0.915	0.977	0.947	0.939	0.925	0.882	0.931	1.029	1.043	1.171
A0A1U7Q6W3	Bub1b	1.129	1.035	1.255	0.865	1.166	0.932	0.921	0.963	1.02	0.551	0.636	0.583	1.208	1.1	1.516	1.202	1.017	1.241	1.11	0.932	1.183	0.838	0.822	1.221	0.834
A0A1U7Q6W7	Eogt	0.917	0.832	0.875	0.869	0.601	1.058	0.57	0.629	0.761	0.817	1.309	1.125	1.046	1.079	0.888	0.872	0.78	0.963	0.883	0.885	0.951	1.116	1.065	0.982	0.908
A0A1U7Q6W8	Sec13	0.933	0.79	0.832	1.431	1.073	0.912	0.445	0.778	0.872	0.683	1.112	0.854	1.422	1.2	1.193	1.333	0.919	1.255	1.169	1.046	1.329	0.938	0.722	1.113	0.954
A0A1U7Q6X1	Emc3	0.909	1.212	1.3	0.523	0.796	1.003	1.455	0.76	0.929	1.138	0.75	1.073	1.005	0.902	1.143	0.748	0.974	0.913	1.28	0.641	0.369	0.927	1.214	1.317	1.73
A0A1U7Q6X5	Nup160	1.236	0.989	1.126	0.421	0.644	0.928	0.5	0.451	0.73	0.45	1.163	1.019	1.351	1.283	1.262	0.876	1.057	1.047	1.123	0.682	0.657	0.944	1.071	1.071	1.222
A0A1U7Q6Y8	Edem3	0.949	0.843	0.86	1.255	0.888	0.906	0.718	1.048	0.875	0.844	0.947	0.838	1.12	0.994	1.034	1.066	1.025	1.053	1.101	0.901	1.116	0.928	0.962	1.152	1.22
A0A1U7Q700	Etf1	1.083	1.076	1.1	0.658	0.681	0.94	0.552	0.63	0.77	0.48	0.938	0.891	1.209	1.127	1.189	1.156	1.215	1.231	1.185	0.904	1	0.902	0.923	1.205	1.037
A0A1U7Q703	Fam20b	1.056	0.912	1.144	0.492	0.54	0.89	0.545	0.55	0.73	0.53	1.16	0.991	1.19	1.068	0.999	0.983	1.014	1.088	1.198	0.832	1	1.107	1.039	1.152	1.126
A0A1U7Q704	Pdk1	0.863	1.132	0.861	1.574	1.019	0.969	1.372	1.682	1.082	1.253	1.059	1.295	0.893	0.879	0.891	0.937	0.99	0.968	0.979	1.305	1.207	1.285	1.208	0.963	1.019
A0A1U7Q710	Nup133	1.128	1.075	1.106	0.545	0.632	1.007	0.802	0.589	0.787	0.553	0.945	0.953	1.188	1.16	1.184	0.984	1.1	1.178	1.074	0.719	0.723	0.971	0.915	1.149	1.083
A0A1U7Q711	Ttpa	0.981	0.939	0.867	0.936	5.397	0.892	0.876	0.823	0.935	0.699	1.116	0.925	0.833	0.952	0.877	1.068	0.851	0.721	0.839	0.617	0.823	0.832	0.794	0.839	0.452
A0A1U7Q712	Prdx6	0.954	1.062	0.711	2.021	0.951	1.006	1.307	2.325	1.141	1.538	1.042	1.175	0.685	0.863	0.823	1.575	0.894	0.752	0.656	1.927	1.762	1.001	1.127	0.687	0.868
A0A1U7Q713	CUNH1orf198	0.821	0.774	0.759	1.504	1.026	1.011	0.739	1.128	1.078	1.917	1.093	1.136	0.826	0.842	0.756	0.694	0.614	0.74	0.732	0.924	0.805	1.043	1.203	0.818	1.03
A0A1U7Q716	Gnpat	1.104	0.901	1.057	0.487	0.599	0.865	0.544	0.53	0.716	0.534	1.187	1.014	1.448	1.211	1.133	0.874	1.008	1.123	1.119	0.504	0.345	0.974	0.889	1.689	1.429
A0A1U7Q724	Vps39	1.104	1.08	1.135	0.681	0.712	1.006	0.848	0.738	0.847	0.627	1.145	1.033	1.203	1.106	1.12	1.02	1.117	1.071	1.051	0.909	0.902	1.038	1	1.138	0.971
A0A1U7Q730	Chp1	0.792	0.764	0.694	2.217	1.214	0.728	0.885	2.035	1.248	2.047	0.889	0.938	0.832	0.831	0.836	1.397	0.636	0.82	0.748	1.95	1.845	0.793	0.866	0.778	0.811
A0A1U7Q732	Sptlc1	1.05	1.063	1.262	0.452	0.594	1.018	0.985	0.526	0.836	0.644	1.033	0.896	1.167	1.073	1.193	0.819	1.032	1.095	1.203	0.699	0.568	0.827	0.917	1.212	1.263
A0A1U7Q743	Tmco1	0.885	1.557	1.727	0.1	0.454	0.98	1.464	0.253	0.601	0.351	0.615	0.958	1.016	0.829	1.488	0.819	1.061	1.174	1.503	0.504	0.388	0.936	1.217	1.322	1.659
A0A1U7Q744	Card19	1.106	0.909	0.963	1.025	0.776	0.942	0.635	0.743	0.756	0.655	1.155	1.08	1.102	1.09	0.979	0.904	1.143	1.019	0.999	0.745	0.748	1.328	1.17	1.092	0.825
A0A1U7Q749	Ddr2	1.01	1.014	0.808	0.679	0.56	1.171	0.649	0.497	0.759	0.731	1.295	1.351	1.196	0.962	0.908	0.759	0.924	0.962	0.97	0.79	0.913	1.304	1.184	0.939	0.896
A0A1U7Q752	Sh2d1b	1.041	1.153	1.197	0.757	0.728	0.976	0.662	0.654	0.797	0.572	0.668	0.793	1.295	1.181	1.392	0.742	1.062	1.258	1.392	0.858	0.86	1	0.853	1.414	1.038
A0A1U7Q756	Nol7	0.78	0.662	0.978	1.011	0.978	0.675	0.894	0.752	0.914	0.678	0.594	0.564	0.836	0.752	0.941	0.966	0.85	0.999	1.009	1.133	1.174	0.829	0.882	1.018	1.055
A0A1U7Q764	LOC101833243	0.997	0.68	0.718	0.585	1.168	1.245	0.476	0.396	0.538	0.694	1.078	1.659	1.383	1.711	0.604	1.395	1.7	0.619	0.932	0.602	0.456	0.965	1.235	0.718	0.681
A0A1U7Q768	Rreb1	0.962	0.89	0.993	0.908	0.82	0.923	0.834	0.772	0.91	1.002	0.967	1.079	1.26	0.95	0.942	0.868	0.987	1.031	1.066	0.904	0.771	0.897	0.962	1.027	1.351
A0A1U7Q771	Fars2	0.986	0.933	0.978	0.412	0.887	0.836	0.471	0.446	0.551	0.424	0.82	1.031	1.396	1.149	1.142	1.138	1.138	1.218	1.225	0.649	0.687	1.068	0.987	1.212	1.123
A0A1U7Q773	Timmdc1	0.841	0.837	1.017	1.293	1.337	0.719	1.923	1.353	0.946	1.183	0.671	0.748	1.19	0.939	1.066	0.773	1.027	1.277	1.377	0.671	0.594	0.908	0.916	1.348	1.165
A0A1U7Q774	Prpf4b	0.922	1.108	1.188	0.683	0.928	0.925	1.519	0.857	1.069	1.077	0.834	0.882	1.017	0.945	1.141	0.866	1.111	1.127	1.144	0.826	0.531	0.905	0.948	1.08	1.181
A0A1U7Q777	LOC101833816	0.936	0.959	1.008	1.023	1.059	1.006	1.193	1.074	1.075	1.161	1.143	1.008	1.028	0.962	1	0.982	1.002	1.051	1.069	1.04	0.991	1.033	1.043	1.08	0.999
A0A1U7Q783	Exoc2	1.056	1.035	1.037	0.542	0.711	1.054	0.687	0.598	0.83	0.721	1.353	1.191	1.042	1.029	0.946	0.784	1.044	1.067	1.049	0.648	0.577	1.159	1.219	1.16	1.028
A0A1U7Q787	Pdhx	0.916	1.027	0.945	0.703	0.842	1.007	1.038	0.835	0.987	1.101	1.058	1.132	1.03	0.956	0.939	0.782	0.846	1.004	0.997	0.722	0.544	1.143	1.172	0.994	1.178
A0A1U7Q789	Kalrn	0.896	0.825	0.717	1.357	0.603	1.025	0.679	1.485	1.118	0.45	1.074	0.977	1.032	1.022	0.798	1.086	1.035	0.916	0.982	1.047	1.057	1.127	1.03	0.993	0.923
A0A1U7Q793	Api5	0.94	0.987	1.036	1.339	1.327	0.904	0.943	1.286	1.309	1.244	0.719	0.87	1.009	1.05	1.104	0.959	0.879	1.034	1.048	1.097	0.996	0.842	0.823	0.995	1.088
A0A1U7Q7A3	LOC101830217	1.213	1.216	1.125	0.848	1.472	1.011	1.325	1.409	1.31	1.251	0.951	0.96	0.847	0.94	1.004	0.831	1.16	0.885	0.897	1.546	0.716	0.924	1.004	0.896	0.973
A0A1U7Q7A4	Dlg1	0.941	0.928	0.831	0.88	0.907	1.053	1.134	1.026	1.261	1.465	1.276	1.19	0.86	0.926	0.797	0.829	0.865	0.811	0.916	0.921	0.815	1.144	1.278	0.866	1.04
A0A1U7Q7B6	Il1rap	0.961	0.876	0.864	2.244	1.632	1.036	1.034	1.09	1.033	1.028	0.953	0.798	0.792	0.816	0.888	1.24	1.072	1.036	0.986	0.915	1.205	0.997	0.86	0.939	0.752
A0A1U7Q7C1	Rfc4	1.219	1.176	1.201	0.501	0.774	0.972	0.906	0.752	0.907	0.556	0.704	0.666	1.183	1.089	1.301	0.87	1.206	1.276	1.365	0.589	0.501	0.556	0.603	1.283	1.407
A0A1U7Q7C5	Gpat4	1.033	1.004	1.027	0.656	0.913	0.911	1.242	0.946	0.993	0.875	1.163	1.047	1.129	1.032	0.972	0.908	1.091	1.157	1.096	0.69	0.636	1.057	0.945	1.125	0.899
A0A1U7Q7D6	Ap2m1	1.043	1.013	1.082	0.449	0.65	1.026	1.188	0.526	0.751	0.665	1.382	1.183	1.145	1.08	0.995	0.773	0.996	1.079	1.057	0.636	0.536	1.131	1.182	1.165	1.028
A0A1U7Q7D7	Znf703	0.946	0.951	1.042	1.172	1.014	1.024	1.136	0.764	0.944	0.898	0.994	1.068	1.082	1.107	1.006	1.052	0.876	0.967	1.034	0.943	1.029	1.006	1.026	1.089	1.131
A0A1U7Q7E5	Xxylt1	0.979	0.895	0.992	0.714	0.585	0.981	0.648	0.603	0.675	0.548	1.218	1.118	1.312	1.374	1.061	0.907	0.969	1.089	1.084	0.538	0.583	1.344	1.183	1.141	0.925
A0A1U7Q7E8	LOC101828273	0.855	0.777	0.734	0.777	0.755	1.095	0.834	0.864	0.909	1.442	1.101	1.277	0.941	1.006	0.774	0.753	0.925	0.769	0.972	0.803	0.793	1.318	1.186	0.832	0.96
A0A1U7Q7F2	Rbpms	0.886	0.859	0.898	1.694	1.242	0.953	0.965	1.497	1.061	1.471	0.887	1.038	0.867	0.806	0.765	0.903	1.032	0.96	0.976	1.122	1.009	1.148	1.107	0.983	1.083
A0A1U7Q7F5	Eri1	1.178	1.079	1.214	0.651	0.638	0.892	0.659	0.762	0.9	0.409	0.765	0.786	1.192	1.114	1.363	1.076	0.991	1.102	1.143	0.926	0.951	0.718	0.806	1.072	1.288
A0A1U7Q7G7	LOC101842758	0.924	0.871	1.011	1.05	0.867	0.954	0.756	0.717	0.817	0.745	1.121	1.059	1.401	1.286	0.96	0.943	1.083	1.194	1.477	0.541	0.355	1.094	0.877	1.78	1.284
A0A1U7Q7H2	Larp4b	0.909	0.932	0.992	1.457	1.201	0.872	1.17	1.224	1.073	1.023	0.745	0.878	1.05	0.962	1.033	1.065	0.964	1.048	1.131	1.044	0.97	0.752	0.844	1.065	1.371
A0A1U7Q7H5	Ero1b	0.78	0.716	0.69	3.216	1.11	0.777	0.618	2.428	1.165	0.802	0.509	0.573	0.819	0.779	1.08	2.298	1.018	1.105	1.158	1.258	1.388	0.745	0.767	0.987	1.144
A0A1U7Q7H6	Acsl1	0.843	0.919	0.855	0.527	2.094	1.043	0.607	0.5	0.663	0.846	0.983	1.639	1.187	1.182	0.794	0.979	0.893	0.967	0.962	0.626	0.625	1.429	1.196	0.887	0.835
A0A1U7Q7I7	Ssrp1	1.131	1.13	1.284	0.652	0.819	0.921	0.926	0.781	0.896	0.572	0.78	0.783	1.128	1.106	1.294	0.965	1.136	1.221	1.111	0.805	0.752	0.757	0.783	1.162	1.196
A0A1U7Q7J3	Clp1	1.035	0.922	1.069	0.599	0.699	0.914	1.04	0.733	0.787	0.501	0.82	0.807	1.126	1.048	1.109	0.937	0.943	1.202	1.145	0.577	0.622	0.792	0.698	1.028	0.987
A0A1U7Q7J5	Trappc2	0.875	0.829	0.942	1.049	0.799	0.88	0.749	1.31	0.933	2.314	1.261	0.919	0.908	0.836	0.827	1.005	1.061	1.171	1.12	0.964	1.042	1.13	1.152	1.26	0.944
A0A1U7Q7J7	Rab2a	0.991	1.113	1.131	0.633	0.789	1.031	1.088	0.832	0.89	0.761	1.068	1.03	1.048	1.018	1.065	0.909	1.071	1.109	1.195	0.808	0.792	1.043	1.137	1.212	1.146
A0A1U7Q7K0	Maml1	1.021	1.114	1.112	1.231	1.177	1.048	1.015	0.997	1.183	1.209	1.038	0.929	1.08	1.028	1.316	1.068	1.207	1.089	1.284	1.182	0.962	1.014	1.132	1.112	1.063
A0A1U7Q7K7	Arfgef1	1.227	0.994	0.956	0.566	0.81	1.011	0.543	0.527	0.83	0.506	1.194	0.945	1.26	1.183	1.273	0.871	1.12	1.118	1.03	0.661	0.614	1.053	0.941	1.058	0.874
A0A1U7Q7K8	Prkra	0.964	0.683	0.842	0.927	1.016	0.816	1.015	0.84	1.11	1.082	1.015	0.849	1.093	0.972	0.903	0.968	0.887	1.112	1.039	0.896	0.957	0.899	0.945	1.018	1.129
A0A1U7Q7L7	Pkia	0.696	0.661	0.472	4.59	1.755	0.802	0.629	2.606	1.414	3.545	0.83	0.778	0.569	0.663	0.736	1.211	0.511	0.599	0.594	2.117	2.268	1.084	0.923	0.614	0.826
A0A1U7Q7M3	Chmp4c	0.655	0.66	0.631	1.49	2.722	0.879	0.682	1.23	1.086	2.38	0.854	1.391	0.705	0.741	0.601	1.002	0.687	0.768	0.732	0.98	0.891	1.404	1.281	0.742	0.952
A0A1U7Q7M5	Tlk1	1.161	1.087	1.08	1.207	0.956	0.923	0.993	1.3	1.047	0.866	0.844	0.914	1.131	0.96	1.387	1.029	1.054	1.058	1.066	0.827	0.819	0.847	0.858	1.136	1.318
A0A1U7Q7P6	LOC101832449	0.789	0.802	1.033	3.646	1.763	0.493	0.807	1.679	1.052	0.833	0.434	0.464	0.944	0.949	1.114	1.77	0.558	1.204	0.844	2.029	2.051	0.594	0.469	0.957	0.921
A0A1U7Q7Q6	Pik3cb	1.091	1.022	1.208	0.728	0.839	0.94	0.742	0.743	0.817	1.05	1.14	0.998	1.092	1.044	1.063	0.936	1.183	1.107	1.067	0.734	0.704	0.964	0.962	1.213	0.915
A0A1U7Q7Q7	Iws1	0.891	0.918	0.977	1.086	1.337	0.886	0.924	1.152	1.077	1.145	0.843	0.921	1.011	0.941	1.027	0.924	0.962	1.164	1.113	0.846	0.762	0.859	0.871	1.076	1.138
A0A1U7Q7R6	Rprd1a	1.004	1.162	1.089	1.096	0.943	1.041	0.805	1.103	0.943	0.857	0.878	0.925	1.01	1.036	1.225	0.985	0.925	1.183	1.146	0.851	0.736	0.757	0.853	1.029	1.189
A0A1U7Q7S3	Sh3bp1	0.934	0.979	1.185	0.898	1.251	0.835	0.843	0.798	0.94	0.629	0.747	0.715	1.208	1.032	1.112	0.823	0.932	1.097	1.055	0.99	1.026	0.723	0.654	1.195	1.023
A0A1U7Q7S7	Hectd3	1.051	1.06	1.14	0.82	0.809	1.061	0.94	0.796	0.945	0.814	1.067	0.964	1.085	1.052	1.055	0.859	1.036	1.088	1.043	1.001	0.923	0.908	0.925	1.109	0.988
A0A1U7Q7T4	CUNH18orf8	0.999	1.004	1.013	0.654	0.719	1.055	0.684	0.718	0.857	0.637	1.119	1.066	1.157	1.082	1.043	0.911	1.066	1.025	1.049	0.807	0.828	1.159	1.053	1.027	0.922
A0A1U7Q7T8	Rps19bp1	0.925	0.828	0.889	1.263	2.233	0.856	0.959	1.651	1.383	1.375	0.702	0.68	0.861	0.933	0.931	1.06	1.044	1.163	1.122	0.933	0.999	0.833	0.856	1.141	0.98
A0A1U7Q7U0	Timm21	0.88	0.872	0.783	0.283	0.435	0.833	0.292	0.338	0.624	0.527	1.031	0.996	1.317	1.293	1.074	0.995	1.014	1.003	0.889	0.597	0.515	1.215	0.878	0.988	0.805
A0A1U7Q7U1	Adsl	1.197	1.014	1.056	0.674	0.711	1.08	0.717	0.539	0.735	0.446	1.007	0.933	1.107	1.257	1.112	1.126	1.078	1.07	1.072	0.857	1.212	0.898	0.958	1.117	1.028
A0A1U7Q7U2	Spata6	0.533	0.57	0.562	1.384	1.778	1.204	1.063	1.18	1.533	1.189	0.669	1.381	0.947	1.296	0.621	0.989	0.969	0.549	0.72	1.545	0.654	0.92	1.365	0.578	1.325
A0A1U7Q7U3	Znf516	1.179	1.268	1.282	0.496	0.791	0.978	0.945	0.662	0.924	0.718	0.708	0.771	1.143	1.117	1.482	0.927	0.926	1.054	1.036	0.85	0.812	0.896	0.848	0.98	1.132
A0A1U7Q7U6	Ctdp1	0.989	0.962	1.044	1.138	1.02	0.91	0.869	0.95	0.973	0.856	0.879	0.875	1.071	1.025	1.08	1.129	0.98	1.144	1.094	1.029	0.981	0.883	0.876	1.053	1.03
A0A1U7Q7U8	Eps15	1.039	1.05	1.124	0.926	0.836	1.01	0.77	0.793	0.954	0.895	1.141	1.049	1.019	1.028	1.001	0.945	0.971	1.087	1.031	0.836	0.915	1.049	1.069	1.1	1.031
A0A1U7Q7V0	Desi1	0.716	0.692	0.724	1.927	1.058	0.755	0.567	0.944	0.839	0.826	0.843	0.737	0.941	0.824	0.815	1.342	0.675	1.31	1.082	1.179	1.238	0.583	0.611	1.214	1.142
A0A1U7Q7V1	Txndc12	0.828	0.778	0.861	2.541	1.179	0.779	0.996	2.06	1.181	1.912	0.847	0.795	0.825	0.851	0.887	1.721	0.841	0.985	0.93	1.841	2.121	0.818	0.852	0.926	0.904
A0A1U7Q7V2	Sdha	0.9	0.924	0.989	0.62	0.889	0.941	0.907	0.615	0.862	0.767	1.022	1.029	1.103	0.998	0.985	0.906	1.016	1.084	1.102	0.675	0.624	1.137	1.058	1.097	1.045
A0A1U7Q7V4	Gpx7	0.727	0.604	0.651	0.87	0.737	0.791	0.582	0.716	0.742	0.806	0.989	0.874	1.153	0.84	0.747	0.959	0.861	0.958	1.793	0.674	0.831	0.964	0.877	1.088	1.473
A0A1U7Q7V5	Tppp	0.654	0.586	0.74	1.097	1.011	0.73	0.827	1.785	1.266	3.026	1.418	0.978	0.497	0.565	0.535	0.516	0.356	0.323	0.341	1.755	0.872	0.695	1.038	0.328	0.377
A0A1U7Q7W1	Aars	0.987	0.977	1.137	0.76	1.216	0.846	1.341	1.205	1.187	1.029	0.836	0.844	0.993	0.91	0.973	0.894	1.03	1.071	1.131	1.017	1.072	0.85	0.852	1.095	1.175
A0A1U7Q7W6	Papd7	0.623	0.543	0.57	0.688	10.071	0.429	0.062	0.545	0.68	0.517	0.615	0.562	0.596	0.595	0.596	0.914	1.242	1.341	1.181	0.874	0.821	0.991	0.893	1.16	0.725
A0A1U7Q7X0	Ttc4	2.035	1.249	1.113	0.864	0.891	0.896	1.103	1.095	0.837	0.727	0.861	0.802	1.201	1.052	1.183	1.105	1.096	1.123	1.122	1.037	1.11	0.918	0.974	1.137	0.974
A0A1U7Q7X1	Creld2	0.631	0.714	0.699	5.566	1.766	0.672	1.942	3.628	1.694	1.038	0.451	0.505	0.559	0.555	0.964	1.621	0.718	0.686	0.914	2.338	2.803	0.371	0.5	0.642	0.929
A0A1U7Q7X3	Plpp3	1.174	0.813	0.771	0.834	0.796	1.195	0.591	0.647	0.866	0.715	1.645	1.178	0.989	0.925	0.868	0.628	0.994	0.931	0.892	0.659	0.347	1.556	1.399	0.688	0.789
A0A1U7Q7X4	Selenoo	1.113	0.985	1.006	0.676	1.051	0.879	0.858	0.887	1.179	0.92	0.979	0.931	1.221	1.058	1.078	0.998	1.063	1.13	1.051	0.809	0.821	0.938	0.922	1.066	0.874
A0A1U7Q7X8	Map1b	0.747	0.738	0.662	0.848	0.856	1.202	0.642	0.679	0.878	1.497	1.03	1.446	0.941	1.046	0.686	0.756	0.992	0.653	1.155	0.918	0.622	1.373	1.295	0.735	1.072
A0A1U7Q7Y0	Lmf2	1.034	1.064	1.267	0.57	0.55	0.929	0.702	0.57	0.689	0.57	1.128	1.233	1.21	1.118	1.115	0.769	1.123	1.242	1.313	0.587	0.512	1.174	1.117	1.357	1.122
A0A1U7Q7Z2	Lrrk2	1.197	0.99	1.059	0.606	0.693	1.111	1.001	0.594	0.876	0.7	1.365	1.096	1.318	1.246	0.988	0.858	1.001	1.003	1.038	0.737	0.702	1.082	1.208	1.327	1.012
A0A1U7Q7Z4	Mcm3	1.215	1.098	1.145	0.955	1.059	0.847	1.148	1.168	1.075	0.618	0.569	0.581	1.151	0.975	1.239	1.052	1.132	1.248	1.228	0.915	0.863	0.605	0.54	1.134	1.232
A0A1U7Q800	Mut	0.948	1.106	0.967	0.549	0.723	1.031	1.257	0.648	0.844	0.866	1.047	1.288	0.985	0.971	0.969	0.821	0.857	0.908	0.957	0.683	0.582	1.214	1.329	1.092	1.167
A0A1U7Q809	Aars2	0.914	0.828	0.999	0.753	0.988	0.885	0.853	0.95	1.014	0.954	0.974	0.981	1.159	0.981	0.966	0.99	0.9	1.111	1.091	0.939	0.867	0.929	0.96	1.044	1.134
A0A1U7Q810	Pfkm	0.919	1.098	0.921	0.885	0.689	1.065	0.831	0.818	0.833	0.798	1.386	1.361	0.959	0.953	1.005	0.797	0.897	1.011	0.871	0.844	0.801	1.668	1.322	0.954	0.81
A0A1U7Q812	Mad2l1bp	1.015	1.053	1.076	1.107	0.874	0.899	0.675	0.956	0.824	0.661	1.074	1.03	0.993	1.002	0.986	0.98	0.939	1.21	1.09	0.821	0.854	0.876	0.973	1.067	0.986
A0A1U7Q814	Pik3r1	0.889	0.891	0.987	0.797	0.951	0.91	0.701	0.902	1.092	0.844	0.998	0.814	0.898	0.919	0.963	0.79	0.905	0.97	0.981	1.011	0.919	0.849	0.86	1.081	1.038
A0A1U7Q815	Polr1c	1.005	0.971	1.074	1.022	0.986	0.901	0.941	1.103	0.964	0.839	0.954	0.863	1.12	1.032	1.131	1.088	0.984	1.25	1.109	1.115	1.128	0.757	0.776	1.1	1.107
A0A1U7Q817	Smn1	0.929	0.937	1.22	0.851	1.096	0.867	1.996	1.069	0.873	0.694	0.805	0.787	1.125	0.962	1.157	0.91	0.98	1.194	1.211	0.692	0.441	0.746	0.833	1.16	1.39
A0A1U7Q823	Btf3	0.652	0.74	0.784	4.214	2.603	0.627	1.284	3.116	1.584	1.176	0.48	0.585	0.696	0.656	0.9	1.439	0.71	0.884	0.768	3.102	2.59	0.528	0.521	0.764	0.796
A0A1U7Q824	Pex6	1.011	1.014	1.079	1.174	1.05	1.029	0.965	0.98	1.065	0.874	1.075	0.932	0.969	0.943	0.966	1.092	0.922	1.046	1.007	1.017	1.226	1.04	1.035	1.024	1.024
A0A1U7Q825	Fmnl3	0.937	0.993	1.05	0.554	0.826	1.191	1.058	0.774	1.083	1.26	1.375	1.193	0.871	0.902	0.869	0.621	0.806	0.937	0.845	0.73	0.476	1.233	1.35	0.951	1.086
A0A1U7Q826	Tbcc	1.004	1.175	1.083	1.239	1.02	1.012	0.954	1.232	1.13	1.007	0.929	0.958	1	0.998	1.152	1.014	0.851	1.043	0.988	1.077	1.107	0.857	0.859	1.081	1.104
A0A1U7Q829	LOC101823084	1.227	0.982	0.742	1.87	0.902	0.978	0.623	1.093	1.047	0.98	1.659	1.132	0.87	1.138	0.911	0.66	0.696	0.549	0.433	0.68	0.382	1.83	1.634	0.76	0.433
A0A1U7Q831	Lima1	0.728	0.706	0.884	0.809	1.41	0.831	0.745	1.31	1.082	1.773	1.005	0.918	0.919	0.827	0.763	0.808	0.861	0.937	0.974	1.123	0.696	0.943	0.974	0.913	1.15
A0A1U7Q833	Gstp1	1.053	0.994	0.88	0.801	0.669	1.099	0.806	1.063	0.886	0.689	1.283	1.21	1.058	1.121	0.982	1.035	0.939	0.962	0.941	0.965	1.089	1.174	1.16	0.952	1.016
A0A1U7Q839	Arsb	0.974	0.894	1.042	1.799	1.248	0.845	0.74	1.179	1.293	0.932	0.722	0.735	0.93	0.892	1.079	1.572	0.89	0.917	0.845	1.64	1.707	0.848	0.701	0.88	1.069
A0A1U7Q843	LOC101833730	0.572	0.499	0.567	1.042	0.592	0.61	0.353	0.919	0.544	12.073	0.774	0.599	0.647	0.625	0.611	0.575	0.175	1.185	0.3	0.451	0.769	0.377	0.297	0.32	0.33
A0A1U7Q844	Dhfr	1.02	1.057	1.033	1.727	1.179	0.787	0.89	1.39	1.145	0.563	0.554	0.511	1.097	1	1.27	1.475	0.914	1.136	1.096	1.358	1.716	0.62	0.546	1.053	1.167
A0A1U7Q851	Plcl2	0.967	0.881	0.984	1.009	1.05	0.929	0.921	0.964	1.273	0.83	0.874	0.832	0.983	1.006	0.988	0.986	1.032	1.129	1.192	1.084	1.128	0.856	0.834	1.118	0.989
A0A1U7Q853	Rasa1	1.031	0.969	1.042	0.662	0.779	0.974	0.738	0.722	0.884	0.836	1.218	1.042	1.128	1.07	1.017	0.947	1.024	1.108	1.051	0.803	0.918	1.086	1.038	1.141	0.943
A0A1U7Q854	Ogfrl1	1.092	1.06	1.104	1.222	0.986	1.025	0.98	1.095	1.071	0.858	1.051	0.962	0.932	1.023	1.165	0.992	1.06	0.964	0.864	1.085	1.181	1.129	1.241	1.061	0.859
A0A1U7Q855	Tns2	1.125	1.082	0.891	0.638	0.635	1.285	0.837	0.623	0.888	0.825	1.54	1.431	0.933	1.127	0.855	0.746	0.938	0.922	0.87	0.656	0.577	1.368	1.493	0.918	0.854
A0A1U7Q857	Itgb7	1.664	1.607	1.26	0.989	1.416	0.781	0.336	0.513	1.599	0.656	0.67	0.579	1.13	1.159	1.344	0.988	0.987	0.897	1.134	1.1	0.944	0.733	0.837	1.186	0.891
A0A1U7Q860	Aaas	1.144	0.983	1.034	1.114	0.862	1.123	1.327	0.898	0.923	0.516	0.897	0.847	0.9	1.13	1.185	1.082	1.148	1.154	1.205	1.003	0.976	0.907	1.034	1.236	1.137
A0A1U7Q864	Mrpl2	1.021	1.122	1.124	0.592	0.755	0.965	0.918	0.734	0.976	0.67	0.961	0.981	1.086	0.961	1.096	0.925	1.079	1.164	1.135	0.849	0.788	0.941	1.012	1.054	1.103
A0A1U7Q871	Sytl4	0.986	0.856	1.108	0.552	0.872	1.109	0.631	0.598	0.814	1.042	1.7	1.154	0.943	0.923	0.74	0.695	0.79	1.023	0.839	0.722	0.583	1.165	1.233	1.125	1.234
A0A1U7Q876	Ifngr1	0.852	0.847	0.978	1.188	1.005	0.895	1.043	1.171	0.961	0.821	0.869	0.811	1.021	0.811	0.956	1.018	0.873	1.307	1.252	1.145	1.252	0.989	0.901	0.999	1.126
A0A1U7Q881	Nckap1l	1.187	1.161	1.387	0.523	0.742	0.955	0.67	0.581	0.819	0.507	0.776	0.645	1.305	1.266	1.353	0.854	1.418	1.322	1.242	0.71	0.724	0.662	0.614	1.409	0.9
A0A1U7Q883	Ncoa7	1.139	0.863	0.973	1.475	0.742	0.929	0.988	1.287	0.814	0.875	1.234	0.91	1.116	0.922	0.984	0.969	1.045	1.102	1.098	0.883	0.982	1.215	0.971	1.138	1.096
A0A1U7Q888	Nsfl1c	0.803	0.822	0.843	2.685	1.43	0.793	0.967	1.994	1.249	1.658	0.827	0.862	0.824	0.847	0.889	1.308	0.767	0.906	0.819	1.808	2.167	0.913	0.901	0.822	0.912
A0A1U7Q890	Gemin4	1.282	1.185	1.345	0.976	0.87	1.024	0.882	0.913	0.874	0.733	1.271	1.243	1.333	1.391	1.192	1.038	1.206	1.246	1.102	0.761	0.794	1	1.042	1.234	0.816
A0A1U7Q896	Pitpna	0.889	0.89	0.973	0.834	0.83	0.825	0.619	0.852	0.792	0.66	1.023	0.833	1.177	1.046	1.053	0.987	1.001	0.993	0.998	0.833	0.955	0.88	0.795	1.082	0.892
A0A1U7Q8A2	Mnt	0.971	0.968	1.001	1.653	1.133	0.859	1.052	1.517	1.126	1.16	0.891	0.992	0.939	0.863	0.991	1.195	0.981	0.998	1.013	1.165	1.161	1.049	0.965	0.962	1.087
A0A1U7Q8A7	Aldh8a1	0.363	0.385	0.491	1.058	16.435	0.202	0.188	0.666	1.44	0.761	0.538	0.523	0.425	0.401	0.385	0.523	0.327	0.279	0.294	0.379	0.415	0.397	0.376	0.329	0.276
A0A1U7Q8B0	Map3k5	1.05	0.853	0.971	0.542	0.725	1.061	0.395	0.493	0.713	0.517	0.816	0.89	1.539	1.383	1.122	1.252	1.387	1.169	1.199	0.793	0.774	0.929	0.902	1.231	0.987
A0A1U7Q8B2	LOC101829167	1.106	0.976	1.075	0.868	0.888	1.069	0.483	0.716	0.93	0.636	1.047	0.911	1.054	1.064	0.998	1.015	0.997	0.99	0.971	1.072	1.133	0.848	0.774	0.921	0.751
A0A1U7Q8B8	Ebag9	1.113	0.698	1.119	0.118	0.305	0.662	0.044	0.095	0.462	0.12	1.195	0.899	1.96	1.565	1.068	1.326	1.301	1.05	0.914	1.147	1.488	0.847	1.022	1.096	0.737
A0A1U7Q8C3	Dhx33	1.258	1.392	1.196	1.126	0.629	0.85	1.141	1.057	1.031	0.309	0.517	0.507	0.965	1.044	1.53	1.144	1.18	1.118	0.991	0.887	1.048	0.98	0.923	1.064	0.78
A0A1U7Q8C5	Stx11	1.153	1.274	1.008	0.656	0.828	1.157	0.815	0.749	1.042	0.99	1.394	1.286	1.086	1.138	0.932	0.869	0.968	0.775	0.697	0.901	0.805	1.253	1.307	1.137	0.736
A0A1U7Q8C7	Ubr5	1.104	1.099	1.198	0.725	0.787	0.941	1.001	0.783	0.831	0.712	0.894	0.856	1.214	1.15	1.186	0.944	1.13	1.194	1.173	0.757	0.684	0.873	0.878	1.166	1.208
A0A1U7Q8D0	Ankrd46	1.046	0.875	0.859	1.251	0.811	1.015	0.757	0.912	0.969	0.987	1.018	0.92	0.943	1.071	1.06	1.012	1.212	1.105	1.2	0.902	1.013	0.919	0.947	1.096	0.94
A0A1U7Q8D4	Rmnd1	0.929	1.014	1.106	0.521	0.566	0.962	0.56	0.441	0.625	0.43	1.179	1.161	1.301	1.121	1.064	0.802	0.915	1.146	1.09	0.811	0.66	1.161	0.975	1.111	0.902
A0A1U7Q8D9	LOC101825739	0.771	0.997	0.875	1.826	1.5	0.932	0.934	1.781	1.009	1.341	0.822	0.99	0.932	0.839	1.003	1.199	0.927	0.915	0.956	1.118	1.276	1.127	1.015	1.032	1.081
A0A1U7Q8E3	Serac1	0.897	0.911	0.926	1.224	0.813	0.842	0.642	1.105	0.993	1.1	1.295	1.106	0.987	0.882	1.017	1.633	0.911	1.04	0.948	1.125	1.155	1.145	1.1	1.022	0.967
A0A1U7Q8E4	Phf23	0.645	0.921	1.141	1.315	1.678	0.887	1.723	1.372	1.511	1.943	0.692	0.895	0.654	0.646	0.926	0.832	0.997	1.168	1.126	0.971	0.92	0.921	1.017	1.081	1.329
A0A1U7Q8E5	Riox1	1.034	0.974	1.089	0.764	0.936	0.82	1.134	1.227	1.003	0.659	0.812	0.769	1.107	0.957	1.29	1.007	0.993	1.147	1.168	1.121	1.03	0.977	0.969	1.152	1.231
A0A1U7Q8E8	Zfyve1	0.964	0.953	0.971	0.964	0.938	1.176	0.675	0.712	0.889	0.91	1.283	1.243	1.006	1.112	0.967	1.032	1.149	1.037	1.123	0.771	0.968	1.017	1.069	1.096	0.975
A0A1U7Q8F2	Tuba8	0.958	1.142	1.358	0.87	0.798	1.054	0.957	0.741	0.671	0.601	1.492	1.097	0.873	0.891	0.944	0.689	0.859	1.2	0.879	0.887	0.784	1.556	1.153	1.067	1.147
A0A1U7Q8F4	Srsf5	0.958	0.936	1.043	1.233	1.239	0.831	0.999	1.035	1.273	1.098	0.879	0.782	1.018	1.051	1.023	0.883	0.783	0.953	0.874	1.596	0.795	0.636	0.704	0.929	1.052
A0A1U7Q8F7	Exd2	1.024	1.067	1.044	1.228	1.066	1.042	1.017	1.218	1	1.335	1.123	1.086	1.203	1.03	1.133	0.999	1.143	1.133	1.139	0.902	0.89	0.932	1.064	1.127	1.17
A0A1U7Q8G1	Mlf2	0.801	0.718	0.778	1.655	1.417	1.318	0.776	1.074	0.879	2.137	0.793	1.683	0.875	1.22	0.794	0.971	0.995	0.783	0.846	1.112	1.009	0.99	1.13	0.757	0.84
A0A1U7Q8G2	Eif2s1	0.972	0.896	0.992	0.762	0.821	0.873	0.964	0.987	1.049	0.807	0.876	0.82	1.046	0.924	1.03	0.977	1.031	1.198	1.269	0.771	0.817	0.828	0.917	1.101	1.223
A0A1U7Q8G4	Usp5	1.008	1.002	0.993	1.12	0.929	0.992	1.035	0.844	0.992	0.725	1.027	0.951	1	0.977	1.06	1.085	0.99	0.987	1.005	1.109	1.456	0.914	0.952	1.007	1.03
A0A1U7Q8G5	Churc1	0.98	0.667	0.717	1.789	0.819	0.759	0.532	1.192	0.902	0.631	0.847	0.553	1.204	1.165	1.338	1.574	0.943	1.567	1.064	1.292	1.505	0.669	0.618	1.093	0.789
A0A1U7Q8G8	Arhgef15	1.07	0.932	0.983	0.976	0.829	1.096	0.835	0.876	1.038	1.026	1.553	1.157	0.924	1.014	0.961	0.81	0.881	0.981	0.726	0.84	0.782	1.242	1.202	0.959	0.715
A0A1U7Q8G9	Wdr89	0.893	0.948	1.005	1.239	0.908	1.054	0.65	0.778	0.772	0.825	1.04	0.925	1.193	1.086	1.084	1.254	0.864	1.094	1.06	1.19	1.132	1.048	0.843	0.849	1.074
A0A1U7Q8H4	Rtn1	0.539	0.614	0.81	1.076	1.541	0.88	0.503	1.39	0.648	1.434	0.5	0.97	1.425	0.878	0.744	1.07	1.517	0.832	1.449	0.907	1.259	1.32	1.027	0.976	1.125
A0A1U7Q8I2	Hdhd5	1.062	1.088	1.061	0.871	0.953	1.031	0.944	0.848	0.899	0.678	1.027	1.052	1.165	1.164	1.178	0.881	1.024	1.14	1.146	0.867	1.012	0.958	1.03	1.131	1.114
A0A1U7Q8I3	Dnaaf2	0.609	0.706	0.709	1.687	1.199	1.414	0.589	0.83	0.729	1.423	0.629	1.142	1.494	1.387	0.8	2.113	1.09	0.82	1.304	0.896	0.864	0.822	0.964	0.655	1.081
A0A1U7Q8I4	Lrrc75a	1.124	1.201	1.031	0.714	0.78	1.232	0.992	0.812	0.84	0.689	1.24	1.198	1.103	1.096	1.247	0.652	0.78	1.041	0.989	0.515	0.261	1.243	1.119	0.962	0.972
A0A1U7Q8I6	LOC101843592	0.837	1.274	0.75	0.553	0.888	0.98	0.757	0.806	0.782	0.626	0.877	0.937	1.13	1.008	0.818	0.878	0.803	0.968	0.764	0.766	0.785	0.834	0.864	1.107	1.553
A0A1U7Q8J1	Fam83g	0.611	0.535	0.842	0.897	1.937	0.786	0.207	1.345	1.27	2.063	0.926	0.981	0.953	0.855	0.754	0.722	0.529	0.893	1.046	1.364	0.773	0.833	0.874	1.067	1.074
A0A1U7Q8J2	Rassf4	0.977	0.991	1.141	0.276	0.506	0.905	0.306	0.47	0.651	0.32	1.169	1.093	1.274	1.196	0.928	0.99	1.069	1.064	1.186	0.891	1.117	1.041	0.951	1.263	1.081
A0A1U7Q8J5	Ift122	0.787	0.712	0.735	1.051	0.87	1.412	0.796	0.755	0.824	0.768	0.888	1.256	1.208	1.648	0.744	1.457	1.23	0.722	1.083	0.925	0.903	0.938	1.028	0.69	1.054
A0A1U7Q8J9	Alkbh5	0.957	1.258	1.351	0.414	1.024	0.943	1.31	0.784	1.032	1.151	0.685	1.047	0.989	0.947	1.034	0.787	1.119	0.933	1.27	0.766	0.594	0.928	1.225	1.195	1.634
A0A1U7Q8K6	Gprc5a	1.014	0.876	0.703	0.767	0.963	1.222	1.001	1.166	1.446	2.57	1.445	1.496	0.815	1.022	0.793	0.689	0.611	0.59	0.584	0.96	0.603	1.292	1.829	0.845	0.705
A0A1U7Q8K8	Cops3	0.947	1.016	1.011	0.707	0.818	1.06	0.644	0.775	0.919	0.914	1.091	1.105	1.089	1.067	1.05	1.01	0.918	1.003	1.014	0.981	1.089	1	1.13	1.05	1.066
A0A1U7Q8L0	Jagn1	0.845	0.915	0.962	1.123	1.454	0.727	1.004	1.328	1.158	1.16	1.03	0.918	0.851	0.817	1.026	0.958	1.195	0.915	0.84	1.407	1.097	1.045	1.099	0.953	0.786
A0A1U7Q8L5	Dera	1.067	1.267	1.422	0.522	0.759	1.276	0.848	0.559	0.796	0.469	0.979	0.991	1.063	1.108	1.16	0.945	1.169	1.144	1.252	0.755	0.782	0.893	1.049	1.266	1.075
A0A1U7Q8L7	LOC101829234	0.961	1.009	1.027	0.476	1.38	1.178	0.831	0.751	1.044	0.981	1.2	1.121	0.896	0.986	0.941	0.632	0.87	1.059	0.929	1.212	0.498	1.008	1.185	0.861	0.938
A0A1U7Q8L8	Pde3a	0.902	0.734	0.806	0.898	0.744	1.142	0.583	0.701	0.863	0.774	1.567	1.256	1.165	1.191	0.776	0.704	0.9	0.729	1.029	0.845	0.721	1.4	1.328	0.943	0.962
A0A1U7Q8M1	Ldhb	0.752	0.974	0.891	1.049	1.06	1.013	0.931	0.909	1.002	0.942	0.938	1.066	1.002	0.985	1.062	1.042	0.981	1.053	1.038	1.063	1.233	1.218	1.008	0.951	1.071
A0A1U7Q8M2	Arl8b	1.137	1.032	1.09	0.637	0.662	1.023	1.2	0.506	0.682	0.495	1.14	1.009	1.332	1.132	1.109	0.829	1.252	1.279	1.292	0.593	0.531	1.025	0.911	1.264	1.104
A0A1U7Q8M6	Larp1	0.998	0.962	1.191	0.797	1.142	0.829	0.82	0.909	0.928	0.67	0.719	0.73	1.251	1.095	1.211	0.919	1.13	1.402	1.353	0.838	0.753	0.701	0.644	1.272	1.018
A0A1U7Q8M7	Rassf8	1.029	1.085	0.98	0.796	0.797	1.122	0.878	0.751	0.926	0.899	1.264	1.177	1.022	1.104	0.952	0.84	0.926	0.964	0.943	0.672	0.594	1.198	1.336	1.158	1.019
A0A1U7Q8N5	Tnip1	0.965	0.954	1.241	0.881	0.943	0.868	0.877	0.848	0.891	0.886	0.858	0.853	1.041	0.921	1.048	1.021	1.085	1.152	1.126	0.949	1.189	0.897	0.953	1.179	1.069
A0A1U7Q8P0	CUNH8orf37	0.887	0.863	0.852	1.152	0.861	1.37	1.177	1.576	1.211	1.001	1.922	1.808	1.431	1.583	0.949	1.15	1.183	0.836	1.169	1.061	0.901	1.316	1.207	0.896	1.078
A0A1U7Q8P3	Armc1	0.841	0.961	1.011	0.858	0.982	0.929	1.347	1.225	1.136	1.464	1.048	1.245	0.856	0.858	0.874	1.035	1	1.165	1.077	1.053	1.069	1.211	1.171	0.98	1.1
A0A1U7Q8Q2	Etfrf1	0.659	0.715	0.564	0.711	1.602	1.012	0.191	0.415	0.588	0.535	1.009	1.193	1.117	1.303	0.737	1.171	0.956	0.945	1.005	0.824	0.658	1.288	1.078	0.944	0.964
A0A1U7Q8Q3	Manea	1.06	0.877	1.055	1.09	0.89	1	1.475	0.849	1.072	0.645	1.059	0.839	1.119	1.124	1.023	0.908	1.003	1.139	1.066	0.917	1.115	0.976	0.897	1.084	0.926
A0A1U7Q8Q6	Kdm1b	1.043	1.287	1.282	0.277	0.488	1.153	1.176	0.307	0.9	0.672	0.922	1.021	1.269	1.102	1.406	1.117	1.139	1.1	1.006	0.788	1.13	0.845	1.077	1.078	0.977
A0A1U7Q8R9	LOC101835401	1.34	1.397	1.248	1.878	0.88	1.108	0.96	1.268	1.451	0.77	0.848	0.776	0.961	1.111	1.25	1.289	1.325	0.826	0.921	1.583	2.068	0.921	0.927	0.804	0.925
A0A1U7Q8S2	Gemin5	1.004	0.91	1.027	0.618	0.676	0.962	0.617	0.596	0.731	0.762	0.958	1.048	1.093	1.057	1.029	1.119	1.106	1.254	1.131	0.823	0.847	0.88	0.861	1.045	0.867
A0A1U7Q8T0	LOC101837039	0.945	0.967	1.073	0.566	0.709	0.991	0.722	0.648	0.794	0.694	0.994	1.009	1.147	1.057	1.053	0.749	0.936	1.092	1.191	0.674	0.543	0.927	0.975	1.172	1.238
A0A1U7Q8T7	Gins2	1.137	0.967	1.044	2.813	1.922	0.935	2.229	1.966	1.359	0.725	0.796	0.756	0.989	1.075	1.168	1.372	1.006	1.133	0.924	1.797	1.855	0.559	0.628	1.006	0.88
A0A1U7Q8T8	Hsp90b1	0.881	0.847	0.885	1.15	1.151	0.802	1.409	1.677	1.158	0.993	0.75	0.746	0.922	0.832	1.025	1.461	1.086	0.989	1.25	1.14	1.345	0.725	0.755	0.948	1.133
A0A1U7Q8U4	Ikbip	0.753	0.662	0.71	0.639	0.98	0.885	0.607	0.85	0.857	1.475	0.988	0.928	1.216	0.836	0.801	0.719	0.866	1.121	2.485	0.456	0.515	0.979	0.848	1.151	1.566
A0A1U7Q8U7	Hal	0.89	0.867	1.047	1.154	3.577	0.852	0.911	0.878	0.935	0.851	1.068	0.833	0.816	0.956	0.899	1.028	0.768	0.862	0.998	0.887	1.254	0.858	0.95	0.878	0.93
A0A1U7Q8U8	Txndc5	0.629	0.63	0.722	1.815	1.073	0.76	0.664	1.075	0.934	1.152	0.622	0.795	1.04	0.799	0.891	1.352	0.816	1.074	1.089	1.193	1.37	0.797	0.831	1.198	1.326
A0A1U7Q8U9	LOC101822574	1.619	1.467	1.352	0.702	0.924	1.198	0.919	1.147	1.783	0.457	0.616	0.531	1.286	1.267	1.492	0.98	1.462	1.192	1.169	1.08	0.754	0.651	0.721	1.053	0.804
A0A1U7Q8V1	Riok1	0.925	1.107	1.018	0.633	0.903	0.823	0.611	0.81	0.859	0.808	0.84	0.83	1.242	1.009	1.299	0.908	1.075	1.333	1.267	0.826	0.818	0.889	0.807	1.155	1.005
A0A1U7Q8V5	F13a1	0.872	0.923	1.019	0.658	0.822	0.995	1.419	1.256	0.704	0.697	1.006	1.015	0.96	0.909	0.862	1.072	1.142	1.035	1.288	0.864	1.167	1.061	0.993	0.978	1.186
A0A1U7Q8V8	Cdyl	1.09	1.047	1.092	1.014	1.009	0.972	0.962	0.934	0.972	0.845	1.047	0.933	1.106	1.103	1.129	1.021	1.126	1.175	1.126	0.871	0.89	0.885	0.951	1.181	1.086
A0A1U7Q8W0	Ppp1r12a	0.868	0.888	0.853	0.814	1.096	1.063	0.836	1.196	1.212	1.675	1.095	1.151	0.923	0.968	0.845	0.694	0.734	0.779	0.772	1.001	0.609	1.111	1.063	0.828	1.025
A0A1U7Q8W6	Phlda1	0.941	0.937	1.142	0.625	0.94	0.987	0.663	0.583	0.943	0.665	1.141	0.948	1.432	1.183	1.235	0.912	1.227	1.463	1.618	0.913	0.813	1.013	1.096	1.475	1.256
A0A1U7Q8W7	LOC101836613	0.959	0.961	1.059	0.768	0.859	0.871	0.748	1.079	0.968	0.971	0.833	0.884	1.105	0.989	1.054	0.903	1.039	1.192	1.206	0.896	0.931	0.933	0.993	1.163	1.15
A0A1U7Q8X0	Naaa	0.815	0.772	0.8	1.76	1.11	0.774	0.787	1.38	1.038	0.994	0.708	0.811	1.186	0.931	0.953	1.592	0.898	0.883	0.91	1.4	1.501	0.817	0.796	0.958	1.381
A0A1U7Q8X1	Crispld2	1.148	1.142	0.982	1.701	0.887	1.013	1.086	1.061	0.962	1.006	0.913	0.808	0.856	1.032	1.059	1.249	1.304	0.942	1.111	1.421	1.538	0.96	0.868	0.867	0.868
A0A1U7Q8X3	LOC101836689	1.699	1.112	0.828	2.537	0.947	1.079	2.647	1.276	1.132	0.412	0.568	0.493	0.604	1.056	1.21	1.97	1.223	0.925	0.669	1.646	2.785	0.516	0.539	0.651	0.461
A0A1U7Q8Y2	Hnrnpd	0.79	1.193	1.326	1.548	1.627	0.724	1.021	1.554	1.18	1.457	0.472	0.846	0.915	0.951	1.161	0.713	0.823	0.665	0.692	1.128	0.67	0.963	1.011	1.106	1.484
A0A1U7Q8Y5	Anxa3	1.017	1.069	0.91	1.313	0.857	0.985	0.968	1.381	1.077	1.401	1.339	1.208	0.859	0.912	0.908	1.034	0.842	0.873	0.733	1.098	1.04	1.1	1.292	0.962	0.897
A0A1U7Q8Y9	Fyn	1.068	1.142	1.2	0.315	0.553	0.938	0.695	0.492	0.703	0.716	1.46	1.459	0.936	0.985	0.956	0.742	0.999	1.019	0.865	0.676	0.56	1.349	1.354	1.144	0.86
A0A1U7Q8Z0	LOC101828346	0.35	0.704	0.483	0.256	1.426	1.211	4.443	0.854	3.406	1.999	0.323	0.709	0.353	0.331	0.492	0.2	0.259	0.295	0.378	3.579	0.436	0.4	0.644	0.354	1.247
A0A1U7Q8Z4	Parm1	0.782	0.708	0.652	1.248	1.039	0.846	0.889	1.537	0.919	1.309	1.252	1.062	1.172	1.159	0.968	0.812	1.048	0.751	1.511	0.756	0.885	1.991	1.334	0.933	1.555
A0A1U7Q8Z5	Rwdd1	0.803	0.879	0.9	2.391	1.257	0.708	0.781	1.919	1.157	1.473	0.834	0.945	0.784	0.749	0.872	1.465	0.736	0.874	0.805	1.778	2.273	0.83	0.901	0.84	0.907
A0A1U7Q8Z9	Klkb1	1.646	0.981	0.965	1.536	1.053	1.216	1.981	0.757	1.067	0.474	0.625	0.565	0.7	1.227	1.114	1.711	1.202	0.774	0.758	1.25	2.438	0.665	0.598	0.688	0.492
A0A1U7Q900	Utp3	0.944	0.923	1.087	0.807	1.193	0.784	1.203	0.976	1.051	0.802	0.645	0.645	1.071	0.898	1.208	0.92	1.079	1.549	1.405	0.971	0.573	0.672	0.605	1.175	1.211
A0A1U7Q905	Vdac3	1.004	0.977	0.946	0.547	0.715	0.941	0.653	0.709	0.814	0.637	1.321	1.216	1.133	1.123	0.972	1.016	1.004	0.931	0.913	0.765	0.633	1.202	1.063	1.051	0.984
A0A1U7Q913	F7	0.824	0.837	0.865	0.798	2.134	0.752	2.454	1.208	1.596	1.19	1.151	0.723	0.477	0.558	0.819	1.426	1.269	0.811	0.779	1.148	1.553	1.543	0.77	0.409	0.315
A0A1U7Q917	Plekha2	0.905	0.943	1.063	0.553	0.795	0.9	0.606	0.745	0.919	0.879	1.022	0.935	0.798	0.883	0.883	0.78	0.787	0.913	0.828	0.88	0.751	0.954	0.935	0.989	0.777
A0A1U7Q918	Hspa13	0.986	0.914	0.925	1.128	1.084	0.918	1.208	1.155	1.081	0.86	0.899	0.826	1.052	0.982	1.09	1.105	0.936	1.125	1.205	1.069	1.113	0.902	0.864	1.041	1.031
A0A1U7Q926	Adgra2	0.897	0.931	0.843	0.249	0.483	1.063	0.558	0.345	0.646	0.756	1.533	1.524	1.082	0.922	0.893	0.533	0.609	0.898	0.935	0.453	0.304	1.512	1.563	1.098	0.972
A0A1U7Q928	Fmod	0.788	0.86	0.626	2.895	1.208	0.881	0.884	1.741	1.194	1.713	0.86	0.887	0.894	0.908	1.014	1.315	0.976	0.713	0.837	0.786	0.867	1.864	1.207	0.754	0.797
A0A1U7Q936	Mak16	1.122	1.219	1.664	0.719	0.787	0.704	1.112	0.833	0.806	0.571	0.503	0.666	1.171	0.929	1.464	0.742	1.055	0.941	1.029	0.536	0.452	0.649	0.823	1.463	1.993
A0A1U7Q939	Gtf2e2	1.021	0.945	0.952	0.87	1.209	0.915	0.786	0.853	0.909	0.868	0.915	0.831	1.166	1.076	1.108	1.059	1.019	1.013	1.055	0.867	0.786	0.902	0.945	1.041	1.098
A0A1U7Q946	Lmod1	0.619	0.613	0.488	0.652	0.781	1.384	0.688	0.63	0.649	2.421	0.74	2.15	0.999	0.928	0.501	0.524	1.097	0.419	0.876	0.566	0.426	2.145	1.73	0.578	0.961
A0A1U7Q953	Mtus1	1.064	1.114	1.064	0.754	0.676	0.891	0.861	0.747	0.856	0.708	1.055	0.972	1.233	1.091	1.137	0.921	1.013	1.398	1.058	0.724	0.602	1.133	0.984	1.317	1.094
A0A1U7Q957	Wars	0.725	0.757	1.105	1.074	0.986	0.82	0.619	0.757	0.916	0.576	0.644	0.568	1.095	0.98	1.039	0.979	1.041	1.334	1.265	1.518	1.541	0.559	0.6	1.305	1.299
A0A1U7Q963	Glrx5	0.695	0.734	0.772	6.458	1.804	0.411	1.285	1.753	1.211	0.813	1.48	0.989	0.471	0.485	1.36	0.935	0.816	0.776	0.759	1.873	1.964	0.748	0.814	0.706	0.824
A0A1U7Q968	Enpp6	0.836	0.532	1.133	1.12	0.946	0.697	0.605	1.187	0.6	0.716	0.813	0.848	0.91	0.717	0.665	1.215	0.991	1.134	1.16	1.349	1.17	1.036	0.852	0.956	1.62
A0A1U7Q972	Ubr7	0.982	0.752	0.706	1.512	0.867	0.886	0.492	0.757	1.126	0.51	0.985	0.623	1.297	1.199	1.25	1.306	0.805	1.296	1.043	1.011	1.162	0.87	0.698	0.994	1.001
A0A1U7Q975	Chga	0.743	0.635	0.647	2.469	1.392	1.115	0.73	1.879	1.025	2.397	0.878	1.05	0.779	0.682	0.725	2.106	0.668	0.495	0.529	2.04	1.4	0.492	0.705	0.298	0.922
A0A1U7Q976	Fkbp3	0.789	0.835	0.91	2.252	1.958	0.818	1.671	1.985	1.405	1.445	0.687	0.752	0.792	0.764	0.987	1.338	0.735	0.937	0.938	1.287	1.34	0.697	0.719	0.864	1.069
A0A1U7Q984	Nrde2	0.93	0.932	1.266	0.49	0.646	1.011	0.956	0.408	0.689	0.629	0.904	0.853	1.257	1.187	1.121	0.938	1.025	1.193	1.072	0.535	0.501	1.064	0.956	1.081	0.902
A0A1U7Q991	Gtf3c2	0.969	0.952	0.956	0.993	1.161	1.013	0.876	0.826	1.033	1.103	1.062	1.005	1.066	1.021	1.019	0.824	1.027	0.958	1.033	0.824	0.592	1.047	1.084	1.017	1.199
A0A1U7Q994	Ppm1g	0.93	0.892	0.909	1.945	1.142	0.732	0.829	1.308	1.084	0.75	0.698	0.743	1.052	0.957	1.065	1.471	0.828	1.249	0.997	1.404	1.642	0.657	0.608	1.027	0.964
A0A1U7Q999	Usp8	0.874	0.885	0.987	0.604	0.83	0.868	0.772	0.681	0.838	0.754	0.874	0.919	1.076	0.928	0.982	0.827	0.953	1.014	1.21	0.801	0.87	0.934	0.912	1.153	1.508
A0A1U7Q9A0	Fosl2	0.907	1.015	1.073	1.583	0.901	0.797	0.86	1.109	0.824	0.724	0.558	0.641	1.079	1.152	1.252	1.376	1.198	1.374	1.209	1.176	1.275	0.66	0.535	0.878	0.906
A0A1U7Q9A2	Lclat1	0.763	0.765	0.795	0.434	0.785	1.05	0.782	0.529	0.827	1.522	1.212	1.322	1.1	1.054	0.767	0.792	0.881	0.958	1.022	0.48	0.36	1.241	1.237	1.004	1.147
A0A1U7Q9A8	Itpa	0.942	0.892	0.846	1.449	0.943	0.948	0.857	1.204	1.005	0.916	1.084	0.946	1.016	1.034	0.978	1.309	0.943	1.038	1.02	1.238	1.53	0.937	0.893	1.028	0.996
A0A1U7Q9A9	Fam98a	1.043	0.93	1.154	0.4	0.565	0.878	0.632	0.519	0.706	0.779	0.84	1.068	1.411	1.009	1.105	1.079	1.536	1.17	1.313	0.837	0.659	0.977	0.889	1.09	1.19
A0A1U7Q9B7	Rnaseh1	0.895	0.964	1.049	1.187	0.859	0.943	0.8	1.162	0.977	1.623	1.051	1.081	0.949	0.861	0.945	0.974	0.989	0.946	0.969	0.892	0.994	1.161	1.106	0.958	0.979
A0A1U7Q9B9	Map1a	0.672	0.716	0.711	1.216	0.902	1.112	0.53	0.679	0.699	1.178	1.049	1.297	1.188	1.095	0.705	1.129	1.007	0.844	1.176	0.837	0.714	1.302	1.148	0.866	1.208
A0A1U7Q9C0	Srsf7	0.925	0.971	1.04	1.188	0.755	0.897	0.792	0.86	0.946	0.791	0.833	0.831	0.981	0.965	1.06	1.182	1.046	1.123	1.179	1.015	0.991	0.828	0.962	1.1	1.242
A0A1U7Q9C2	Ca3	0.592	0.546	0.71	0.761	8.039	0.505	1.489	0.868	2.106	0.723	0.692	0.867	0.595	0.579	0.545	0.697	0.445	0.273	0.354	0.682	1.033	0.454	0.462	0.304	0.209
A0A1U7Q9C3	Serf2	0.672	0.733	0.735	2.694	1.695	0.767	1.308	2.034	1.516	1.328	0.595	0.939	0.828	0.687	0.902	1.143	0.713	0.867	0.873	1.678	1.327	0.903	0.777	0.761	0.868
A0A1U7Q9C7	LOC101842058	1.026	1.115	1.123	1.022	1.181	1.047	1.057	0.947	0.989	0.828	1.234	1.066	1.208	1.223	1.189	1.106	1.068	1.068	0.998	0.923	0.907	1.106	1.002	1.19	1.03
A0A1U7Q9D3	CUNH15orf48	0.91	1.016	1.413	1.038	0.893	0.699	0.667	0.933	0.811	0.524	0.522	0.467	1.432	1.156	1.364	0.911	1.337	1.443	1.521	0.93	0.832	0.439	0.44	1.598	0.853
A0A1U7Q9D4	Cep162	0.809	0.707	0.733	0.769	0.622	1.005	0.361	0.493	0.671	0.815	0.983	1.067	1.264	1.184	1.025	0.67	0.559	2.944	1.363	0.346	0.415	0.561	0.487	1.131	1.484
A0A1U7Q9D9	Mpst	0.945	0.935	0.893	0.92	1.096	1.042	0.858	0.948	0.949	0.969	1.123	1.145	1.046	1.088	1.017	0.922	0.905	0.923	0.909	0.921	0.925	1.211	1.204	1.044	1.067
A0A1U7Q9E4	Slc27a2	0.577	0.529	0.561	1.076	4.585	1.132	1.034	1.256	1.047	1.712	0.653	1.455	1.097	1.105	0.552	1.373	0.89	0.55	0.671	1.93	0.853	0.878	0.949	0.52	0.831
A0A1U7Q9F0	LOC101833051	0.914	1.072	1.073	0.685	0.773	1.16	0.79	0.844	0.971	1.12	1.068	1.408	0.917	1.023	0.916	0.825	0.882	0.827	0.913	0.79	0.843	1.218	1.394	1.033	1.114
A0A1U7Q9F2	Eef1a1	1.061	1.059	1.117	0.796	0.948	0.912	1.362	1.046	0.981	0.714	0.881	0.904	0.985	0.946	1.063	1.048	1.175	1.069	1.142	1.029	1.053	0.845	0.899	1.068	1.016
A0A1U7Q9G0	Il1b	0.939	1.655	0.817	1.553	1.201	0.887	8.008	4.33	1.164	0.97	0.725	0.63	0.677	0.822	1.035	1.117	1.721	1.108	1.014	0.859	0.989	0.792	0.742	1.012	0.814
A0A1U7Q9G6	Rab27a	1.179	1.144	1.089	1.121	0.781	0.884	1.279	1.165	1.018	0.742	1.004	0.844	0.909	0.929	1.148	1.11	1.16	1.219	0.934	0.779	0.849	0.877	0.925	1.147	1.092
A0A1U7Q9G7	Rac2	1.519	1.728	1.546	0.603	0.651	1.187	1.065	0.83	0.96	0.461	0.987	0.864	1.103	1.156	1.536	1.098	1.529	1.116	1.133	0.836	0.786	0.735	0.799	1.195	1.021
A0A1U7Q9G8	Lgals1	0.574	0.564	0.65	2.807	1.231	0.688	0.55	1.254	0.95	1.523	0.777	0.859	0.935	0.814	0.745	1.551	0.752	0.924	0.938	1.601	1.667	0.991	0.857	0.952	1.041
A0A1U7Q9G9	Eif3l	1.081	1.024	1.17	0.568	0.805	1.009	0.664	0.498	0.734	0.492	0.889	0.834	1.287	1.231	1.265	0.935	1.09	1.277	1.212	0.689	0.691	0.825	0.815	1.213	1.054
A0A1U7Q9H1	Mns1	0.697	0.576	0.612	1.362	1.193	1.334	0.691	0.704	0.651	1.449	0.711	1.312	1.357	1.633	0.617	1.882	0.964	0.588	1.225	0.781	0.586	0.829	1.005	0.512	1.471
A0A1U7Q9I1	Chgb	0.334	0.377	0.248	3.812	1.544	0.841	0.388	0.816	0.358	7.503	0.577	2.423	0.441	0.449	0.258	2.049	0.454	0.412	0.416	1.962	0.525	0.573	1.035	0.347	0.689
A0A1U7Q9I3	Grap2	0.819	0.861	1.403	1.414	1.819	0.863	0.535	0.757	0.931	0.727	0.826	0.846	1.328	1.118	1.016	0.884	0.82	1.213	1.223	1.293	1.384	0.907	0.848	1.542	1.059
A0A1U7Q9I8	Zc3h7b	0.996	0.893	1.062	0.519	0.932	0.856	0.503	0.497	0.768	0.648	1.175	0.994	1.143	0.996	0.934	0.81	0.943	1.144	1.083	0.735	0.687	1.021	0.94	1.104	1.049
A0A1U7Q9J6	Dstn	0.826	0.845	0.738	1.237	0.944	1.057	0.926	1.393	1.092	1.538	1.008	1.316	0.907	0.955	0.827	0.974	0.827	0.698	0.785	1.098	1.095	1.48	1.337	0.894	1.082
A0A1U7Q9K6	Ribc2	0.351	0.25	0.297	0.694	0.97	1.709	0.239	0.256	0.275	2.568	0.388	2.559	1.28	1.871	0.251	1.482	1.043	0.41	1.077	0.698	0.223	1.191	1.536	0.42	1.241
A0A1U7Q9K8	Slc34a2	1.36	1.078	0.851	0.561	0.518	0.807	0.519	0.613	0.831	0.896	2.282	1.471	1.186	1.062	0.911	0.815	0.819	0.688	0.87	0.595	0.57	1.591	1.634	1.501	0.564
A0A1U7Q9K9	Tbc1d22a	1.018	1.038	1.133	0.808	0.885	1.031	0.896	0.84	0.928	0.811	1.159	1.071	1.094	1.075	1.064	0.851	0.968	1.033	1.054	0.774	0.847	1.081	1.154	1.183	1.115
A0A1U7Q9L3	Usp16	0.945	0.935	1.148	0.898	1.029	0.807	1.144	0.926	1.008	0.799	0.73	0.72	1.222	1.019	1.075	0.971	1.073	1.244	1.336	0.846	0.874	0.807	0.787	1.175	1.225
A0A1U7Q9L6	Gabpa	1.067	1.037	1.059	1.046	0.909	0.953	0.9	0.959	1.038	0.733	1.022	0.959	1.03	1.045	1.122	1.259	0.981	0.992	0.939	1.067	1.236	0.87	0.915	0.921	1.036
A0A1U7Q9N0	Rabl2b	0.694	0.604	0.685	1.574	0.71	1.283	0.507	0.618	0.527	0.675	0.728	1.405	1.162	1.409	0.674	2.063	1.038	0.816	1.163	0.975	0.987	0.9	0.985	0.765	1.141
A0A1U7Q9N8	LOC101838204	0.772	0.71	0.885	4.411	1.933	0.566	0.915	2.296	1.146	1.323	0.632	0.66	0.91	0.881	1.079	1.328	0.668	0.928	0.773	2.347	2.281	0.634	0.688	0.826	0.823
A0A1U7Q9N9	LOC101844122	1.012	1.2	1.119	0.704	0.735	0.952	0.761	1.211	0.825	0.774	1.13	1.189	1.096	1.039	1.028	1.13	0.879	0.975	0.922	0.909	1.256	1.244	1.225	0.99	1.029
A0A1U7Q9P1	Tada2b	1.161	1.019	1.075	1.656	1.143	1.087	0.852	1.146	1.321	1.523	1.214	1.069	1.118	1.068	1.171	1.067	1.273	1.334	1.162	0.882	0.957	1.055	0.898	1.121	0.973
A0A1U7Q9P4	Slc38a2	0.889	0.788	0.845	1.029	0.709	0.79	0.603	0.697	0.672	0.705	0.716	0.664	1.424	0.868	1.047	0.547	1.016	2.781	1.453	0.449	0.352	0.526	0.486	1.56	1.385
A0A1U7Q9P6	Lrpap1	0.684	0.701	0.877	1.751	1.474	0.64	0.873	1.796	0.978	1.473	0.642	0.76	1.015	0.765	0.894	1.12	0.838	0.881	1.149	1.402	1.611	0.754	0.77	0.927	1.28
A0A1U7Q9P9	Sh3bp2	1.209	1.185	1.313	0.843	0.952	1.034	0.935	0.863	0.984	0.704	0.895	0.839	1.124	1.171	1.303	0.929	1.248	1.176	1.197	0.884	0.911	0.8	0.786	1.139	1.009
A0A1U7Q9Q0	Col2a1	0.596	0.635	0.66	0.809	0.592	1.427	1.919	1.578	0.714	0.981	0.921	1.241	2.297	0.978	0.498	0.659	1.249	0.57	0.936	0.703	0.851	2.059	0.803	0.635	0.409
A0A1U7Q9Q4	Rps3	1.08	0.984	1.134	0.755	1.091	0.929	1.167	0.908	0.906	0.696	0.843	0.803	1.151	1.042	1.11	1.011	1.153	1.242	1.321	0.91	0.869	0.821	0.857	1.141	1.114
A0A1U7Q9S2	Smarcd1	1.058	0.947	1.019	1.162	0.801	1.159	0.749	0.667	0.931	0.618	1.048	1.054	1.103	1.249	1.103	1.186	1.059	1.057	0.985	1.027	1.373	1.151	0.99	1.033	0.954
A0A1U7Q9S4	Inppl1	0.91	0.851	1.108	0.55	0.882	0.896	0.597	0.66	0.791	0.713	0.914	0.851	1.248	1.041	1.017	0.797	0.993	1.216	1.397	0.697	0.68	0.891	0.84	1.182	1.314
A0A1U7Q9T0	Ap1b1	1.162	1.092	1.231	0.507	0.655	1.033	0.682	0.558	0.747	0.529	1.292	1.089	1.193	1.099	1.017	1	1.156	1.168	1.188	0.77	0.805	1	1.037	1.218	1.092
A0A1U7Q9T1	Nup98	0.999	1.013	1.111	0.855	0.89	0.891	0.981	0.897	0.946	0.864	0.91	0.906	1.07	1.017	1.147	0.933	1.052	1.133	1.065	0.771	0.702	0.874	0.949	1.099	1.132
A0A1U7Q9T2	Grasp	0.981	1.027	1.022	0.618	0.773	1.14	0.958	0.853	1.059	1.224	1.366	1.264	0.966	0.9	0.936	0.586	0.748	0.942	0.726	0.642	0.354	1.364	1.267	1.014	0.701
A0A1U7Q9T5	LOC101833224	0.62	0.572	0.626	0.806	0.595	0.792	0.593	0.592	0.536	1.308	1.015	0.948	1.012	0.76	0.788	0.913	0.842	1.213	1.192	0.697	0.769	0.941	1.013	1.185	1.585
A0A1U7Q9T8	LOC101834526	0.75	0.634	0.673	2.083	1.011	0.788	0.671	1.867	1.18	6.954	0.953	0.493	0.749	0.647	0.679	1.16	0.421	0.639	0.45	1.103	1.925	0.598	0.465	0.587	0.476
A0A1U7Q9T9	Fmnl2	1.047	1.151	1.021	0.994	1.684	1	0.908	2.4	1.395	1.837	1.208	1.11	0.858	0.89	0.827	1.126	0.869	0.961	0.736	2.407	1.748	0.962	0.971	0.828	0.69
A0A1U7Q9U5	Cytip	1.127	0.947	1.139	0.55	1.144	0.772	0.513	1.014	0.844	0.593	1.416	0.921	1.361	1.238	1.197	0.788	1.768	0.916	0.844	0.946	0.794	0.866	1.067	1.147	0.937
A0A1U7Q9V2	Pfdn5	0.877	0.856	0.903	2.443	1.32	0.836	1.014	1.78	1.209	1.266	0.881	0.826	0.828	0.862	0.944	1.289	0.759	0.851	0.787	1.718	1.903	0.749	0.857	0.861	0.907
A0A1U7Q9W9	Hars	0.951	1.07	1.015	0.993	0.876	1.075	0.932	1.069	0.988	0.966	1.037	1.054	0.985	0.939	1.01	1.108	1.013	1.065	1.15	1.26	1.368	1.014	1.09	1.051	1.172
A0A1U7Q9X0	Tpp2	1.363	1.164	1.311	0.298	0.684	0.93	1.076	0.45	0.796	0.38	1.084	0.928	1.083	0.922	1.337	0.97	1.369	1.067	1.205	0.767	0.8	1.005	1.104	1.099	0.936
A0A1U7Q9X3	Nsrp1	0.978	1.029	1.111	1.149	1.219	0.883	0.936	1.381	1.192	1.226	0.815	0.878	0.969	0.95	1.019	0.986	1.096	0.922	0.924	1.005	0.687	0.825	0.992	1.036	1.068
A0A1U7Q9X5	Fbn2	0.901	0.676	0.681	0.461	0.468	1.359	0.414	0.444	0.663	0.54	1.564	1.423	1.182	1.061	0.677	0.502	0.75	0.909	0.924	0.371	0.277	1.582	1.378	0.722	0.871
A0A1U7Q9X6	Mrm3	0.982	0.946	1.085	0.862	0.956	0.798	1.211	1.37	0.959	0.818	0.704	0.758	1.078	0.88	1.179	1.171	0.96	1.307	1.177	0.92	1.073	0.767	0.801	1.1	1.048
A0A1U7Q9X9	Rflnb	1.279	1.593	1.206	1.974	1.111	1.17	1.239	1.384	1.74	0.903	0.761	0.749	0.881	0.984	1.423	1.198	1.154	0.966	0.839	1.3	1.295	0.678	0.779	0.863	0.76
A0A1U7Q9Y0	Arhgap6	0.96	0.934	0.902	0.696	0.757	1.104	0.788	0.795	0.942	1.236	1.402	1.261	0.901	0.943	0.842	0.842	0.98	0.894	0.741	0.812	0.843	1.257	1.386	1.067	0.818
A0A1U7Q9Y2	Crk	0.911	0.863	0.883	2.594	1.292	0.898	0.936	1.748	1.308	1.778	1.013	0.931	0.741	0.886	0.83	1.226	0.668	0.812	0.678	1.662	1.53	0.956	1.006	0.812	0.855
A0A1U7Q9Y5	Serpinf1	1.209	0.929	0.902	1.111	1.149	1.068	0.725	0.691	1.139	1.044	1.016	1.056	0.937	1.068	0.919	1.269	0.733	0.742	0.981	1.064	1.471	1.226	1.124	0.914	0.809
A0A1U7Q9Y6	Gpm6b	0.966	0.931	0.902	0.619	0.553	0.961	0.66	0.63	0.649	0.564	1.215	1.241	1.203	0.999	0.745	0.788	0.956	0.727	0.983	3.122	0.326	1.583	1.486	1.061	0.787
A0A1U7Q9Z0	Srfbp1	0.925	1.022	1.142	1.353	1.216	0.865	1.172	1.419	1.295	1.457	0.944	1.084	0.933	0.799	0.882	0.937	1.109	0.966	1.084	1.232	1.183	1.036	1.042	0.956	1.171
A0A1U7Q9Z3	Tnfaip8	0.86	1.007	1.095	1.298	1.996	0.992	1.222	1.843	1.299	1.141	0.539	0.73	1.151	1.063	1.055	1.316	1.06	1.263	1.312	1.445	1.492	0.663	0.59	1.168	1.047
A0A1U7Q9Z8	Syap1	0.87	0.826	0.922	1.692	1.038	0.873	0.66	0.917	0.916	0.837	0.863	0.81	1.12	0.992	1.055	1.11	0.974	0.984	1.069	1.259	1.458	0.919	0.973	1.105	1.048
A0A1U7Q9Z9	Atg12	0.919	0.948	0.917	0.897	0.77	0.978	0.831	0.898	0.92	0.7	1.086	1.043	1.024	0.942	1.014	0.973	0.998	1.158	1.153	0.899	1	0.939	0.947	1.08	1.016
A0A1U7QA00	Tax1bp3	1.018	1.047	0.947	1.607	0.907	0.968	0.913	1.143	1.026	0.997	0.965	0.984	0.925	0.986	0.995	1.293	0.848	0.946	0.9	1.565	1.727	0.91	0.99	0.962	0.987
A0A1U7QA03	Atp2a3	1.131	1.08	0.953	0.448	0.663	1.145	0.564	0.424	0.755	0.532	1.348	1.227	1.175	1.139	1.12	0.79	1.082	1.062	0.895	0.671	0.533	1.416	1.089	0.991	0.779
A0A1U7QA04	LOC101831582	0.776	0.975	1.01	1.577	1.187	0.935	1.147	1.369	0.972	0.924	0.853	0.957	0.801	0.82	0.943	0.886	0.873	0.924	1.104	1.351	1.455	1.038	1.126	0.959	1.046
A0A1U7QA12	Tcerg1	1.065	1.075	1.149	0.586	0.766	0.962	0.824	0.681	0.819	0.8	0.893	0.96	1.038	1.033	1.097	0.882	0.983	1.015	1.008	0.738	0.587	0.803	0.891	1.014	1.139
A0A1U7QA13	Rabep1	0.946	0.994	1.001	0.773	1.006	1.041	0.745	0.945	1.005	1.165	1.125	1.059	0.935	0.971	0.903	0.78	0.946	0.947	1.013	0.769	0.721	1.144	1.249	1.09	1.091
A0A1U7QA14	Zrsr2	0.916	0.954	1.126	0.463	1.231	0.931	0.88	0.737	1.228	1.152	0.944	1.046	0.946	0.944	0.861	0.758	0.975	0.988	1.046	0.723	0.567	1.041	0.916	0.931	1.244
A0A1U7QA17	Rraga	1.751	1.657	2.071	0.041	0.233	1.218	0.236	0.304	0.379	0.057	1.618	1.607	2.203	2.243	1.618	1.137	1.969	1.64	1.748	0.372	0.522	1.531	1.341	2.147	1.262
A0A1U7QA21	Psmb6	0.899	0.991	0.869	1.663	1.032	0.954	1.238	1.463	1.023	1.438	0.969	1.062	0.786	0.819	1.004	1.055	0.721	0.829	0.825	1.293	1.453	0.914	1.018	0.706	0.813
A0A1U7QA22	Rnf14	0.956	1.017	1.022	0.688	0.73	1.041	0.647	0.561	0.728	0.595	1.011	1.045	1.068	0.993	1.014	0.943	1.013	1.181	1.152	0.705	0.746	0.994	0.958	1.164	1.015
A0A1U7QA24	Pelp1	1.189	0.824	1.013	0.24	0.693	0.807	0.466	0.318	0.605	0.248	1.149	0.822	1.69	1.185	1.256	0.872	1.253	1.318	1.393	0.501	0.416	0.919	0.863	1.278	1.159
A0A1U7QA25	Fchsd1	0.993	1.037	1.149	0.803	1.072	0.999	0.81	0.989	1.08	1.076	1.024	1.072	1.138	1.084	0.98	0.889	0.909	0.91	0.823	0.944	1.073	0.835	0.8	0.925	0.851
A0A1U7QA26	Hook1	0.85	0.852	0.807	0.751	0.798	1.083	0.66	0.665	0.883	1.033	1.118	1.148	1.085	1.017	0.938	0.868	0.89	1.058	1.049	0.774	0.871	1.064	1.261	1.192	1.253
A0A1U7QA29	Nfia	0.87	0.786	0.779	0.563	0.923	1.117	0.652	0.805	1.157	1.337	1.277	1.279	1.097	1.048	0.764	0.802	0.929	0.901	1.008	0.77	0.643	1.293	1.237	0.929	1.226
A0A1U7QA30	Acadvl	0.98	1.014	0.855	0.505	0.906	0.976	0.715	0.559	0.779	0.606	1.179	1.046	1.188	1.121	0.985	0.921	1.005	1.082	0.95	0.758	0.775	1.287	1.035	1.04	1.096
A0A1U7QA31	Hars2	0.974	0.839	0.938	0.668	0.734	1.009	0.637	0.704	0.913	0.83	1.3	1.151	1.122	1.104	0.973	0.889	0.98	1.066	1.059	0.623	0.562	1.389	1.158	1.05	1.06
A0A1U7QA35	Pgm1	0.827	0.833	0.781	0.908	1.081	0.893	0.986	0.839	0.956	0.774	1.018	0.954	0.96	0.886	1.028	1.045	0.904	0.964	1.201	1.051	1.256	0.983	0.925	1.052	1.226
A0A1U7QA41	Fxr2	0.974	0.981	0.965	0.813	0.919	1.021	0.73	0.8	0.938	0.903	1.075	1.006	1.043	1.003	1.039	0.877	0.989	1.064	1.1	0.893	0.731	1.02	1.208	0.988	1.047
A0A1U7QA46	Cbl	1.241	1.227	1.16	0.929	0.912	1.013	1.102	0.853	0.975	0.625	0.905	0.784	1.051	1.107	1.297	0.944	1.326	1.139	1.081	0.786	0.911	0.833	0.776	1.091	0.849
A0A1U7QA51	Rpl9	0.889	0.994	1.113	1.033	1.261	0.858	1.419	1.21	1.137	1.015	0.703	0.831	0.94	0.86	1.03	0.974	1.057	1.178	1.306	0.933	0.964	0.736	0.777	1.124	1.22
A0A1U7QA55	Il18	0.84	0.895	0.947	1.901	1.271	0.715	1.868	1.845	1.25	1.498	0.858	0.83	0.958	0.808	0.993	1.242	0.964	1.187	1.163	1.815	1.776	0.703	0.766	0.985	1.37
A0A1U7QA56	Myh10	1.071	1.117	1.014	0.593	0.847	1.233	1.348	0.91	0.938	1.408	1.431	1.341	0.836	0.932	0.882	0.672	0.846	0.842	0.775	0.71	0.545	1.242	1.495	0.884	0.852
A0A1U7QA62	Myh13	0.581	2.369	0.468	0.32	0.563	0.587	0.474	0.506	0.492	0.361	0.607	0.867	1.404	0.528	1.996	0.504	0.547	3.417	0.486	0.503	0.477	4.445	0.51	0.898	0.474
A0A1U7QA75	Mocs3	1.104	1.104	1.187	0.902	0.873	1.135	0.734	0.727	0.779	0.854	1.06	1.188	1.174	1.217	1.086	0.893	0.892	0.968	0.983	0.712	0.79	1.036	0.963	1.033	0.907
A0A1U7QA78	Mfap4	0.842	0.609	0.577	1.613	0.691	1.104	0.48	0.854	0.761	0.907	1.221	1.352	0.912	1.045	0.642	1.477	0.897	0.655	0.641	1.306	1.272	1.325	1.03	0.738	0.678
A0A1U7QA87	Gid4	1.066	1.061	1.124	0.602	0.63	1.151	0.45	0.634	0.75	0.593	1.399	1.082	1.501	1.41	1.539	1.892	1.23	1.254	1.116	0.976	2.732	1.123	0.854	1.192	0.876
A0A1U7QAA0	Guk1	0.722	0.753	0.698	1.937	0.988	0.801	0.632	1.668	1.3	1.901	1.169	1.115	0.775	0.73	0.789	0.996	0.733	0.804	0.711	1.408	1.269	0.903	1.142	0.816	0.873
A0A1U7QAB8	C2cd2l	0.972	1.063	1.029	0.706	1.128	1.087	0.924	2.197	1.112	1.378	1.052	0.984	1.027	0.992	1.075	0.848	0.985	1.064	1.084	0.864	0.514	0.947	1.006	0.938	0.962
A0A1U7QAC5	Anxa6	1.032	0.852	1.005	0.886	0.982	0.935	0.993	1.022	0.963	1.083	1.195	1.047	0.955	1.021	0.913	0.951	1.107	0.833	0.92	1.059	1.366	0.915	1.015	0.91	0.909
A0A1U7QAC8	Rapgef6	1.135	1.182	1.244	0.867	0.965	1.015	1.043	0.97	1.073	0.98	0.941	0.896	1.011	1.037	1.13	1.013	1.137	1.195	1.124	0.835	0.839	0.905	0.876	1.137	1.041
A0A1U7QAD4	Zgpat	1.042	1.164	1.197	1.332	0.956	0.96	0.967	1.147	1.097	0.75	0.923	0.932	1.02	1.038	1.164	0.941	0.944	0.927	0.947	1.129	1.321	0.852	0.925	0.967	0.966
A0A1U7QAE1	LOC101822731	0.945	0.85	0.885	0.77	1.256	0.864	0.616	0.61	0.761	0.571	1.108	0.986	1.266	1.075	1.029	0.948	0.99	1.14	0.942	0.589	0.576	1.267	0.966	1.044	0.687
A0A1U7QAE4	Pafah1b2	0.984	0.997	1.046	1.458	0.986	1.095	1.085	1.142	0.938	0.963	1.093	1.051	0.925	1.021	0.923	0.938	0.862	0.825	1.009	1.501	1.556	0.832	1.2	0.924	1.315
A0A1U7QAF0	Gid8	1.087	1.1	1.105	2.289	1.029	1.046	0.527	1.304	1.045	1.025	1.006	0.871	1.112	1.171	1.435	1.328	0.862	1.08	1.048	1.279	1.474	0.936	0.871	0.965	0.922
A0A1U7QAF1	Rexo2	0.628	0.641	0.766	1.624	0.781	0.822	0.42	1.005	0.709	0.71	0.667	0.759	1.149	0.952	0.875	1.717	0.982	1.144	1.217	1.223	1.475	0.907	0.725	0.945	1.207
A0A1U7QAF2	Snx15	0.896	0.913	0.897	1.723	1.268	0.888	0.891	1.466	1.197	1.381	1.04	0.945	0.873	0.951	0.927	1.087	0.917	0.819	0.835	1.295	1.326	0.983	1.139	0.897	0.891
A0A1U7QAF3	Gp1ba	1.563	1.071	1.156	0.856	0.767	1.073	0.996	0.721	0.77	0.464	1.409	1.051	0.792	1.295	0.897	0.949	0.912	0.952	0.801	1.028	1.146	1.052	1.027	0.946	0.816
A0A1U7QAF7	Aurkb	1.304	1.038	1.038	0.57	0.681	0.98	0.899	0.619	0.833	0.452	0.695	0.629	1.171	1.1	1.495	0.669	0.687	0.882	0.941	1.552	1.698	0.621	1.023	0.933	1.322
A0A1U7QAF8	Rab27b	0.953	0.996	1.251	0.859	0.923	1.132	1.014	0.831	0.811	0.883	1.431	1.11	0.82	0.901	0.863	0.782	0.895	0.971	0.815	0.908	0.831	1.122	1.094	0.986	0.965
A0A1U7QAG3	Alg9	0.883	0.815	1.09	0.181	0.391	0.893	0.315	0.21	0.394	0.29	1.297	1.312	1.594	1.16	1.051	0.721	1.151	1.438	1.607	0.235	0.014	1.119	1.163	1.526	1.121
A0A1U7QAG4	Inpp5a	1.232	1.161	0.956	0.787	0.667	1.256	0.823	0.654	0.891	0.729	1.661	1.433	0.935	1.067	0.901	0.673	0.788	0.853	0.693	0.568	0.408	1.611	1.515	0.931	0.697
A0A1U7QAG8	Fdx1	0.641	0.624	0.771	3.472	1.604	0.548	0.78	2.002	0.923	1.007	0.564	0.557	1.031	0.822	1.056	1.297	0.501	0.979	0.759	1.68	2.333	0.492	0.429	0.79	0.79
A0A1U7QAG9	Acadsb	1.033	1.137	1.01	0.672	0.727	1.1	0.814	0.653	0.85	0.731	1.125	1.228	1.047	0.996	1.027	0.881	0.973	1.004	1.039	0.692	0.648	1.203	1.171	0.945	1.059
A0A1U7QAH5	Sec11c	1.417	1.398	1.339	0.539	0.774	0.921	0.766	0.687	0.868	0.8	0.934	0.962	1.223	1.165	1.533	1.188	1.336	1.256	1.133	0.764	0.613	0.772	0.807	1.19	0.829
A0A1U7QAH7	LOC101842832	0.621	0.511	0.54	0.684	3.669	0.74	0.348	0.616	0.661	0.62	0.863	0.939	0.911	0.745	0.546	1.211	0.431	0.409	0.787	0.565	0.788	0.788	0.651	0.679	1.666
A0A1U7QAH9	Wdr7	1.128	0.978	1.055	0.769	0.797	1.031	0.922	0.76	0.867	0.679	1.262	1.017	1.143	1.115	1.039	0.826	1.067	1.074	1.084	0.81	0.58	1.017	1.024	1.122	0.97
A0A1U7QAI4	Hykk	0.863	0.986	0.945	1.159	1.226	0.948	1.423	1.028	0.767	0.662	1.216	1.039	0.85	0.951	1.167	0.691	0.68	0.701	0.692	0.7	0.869	1.451	1.894	1.112	1.393
A0A1U7QAI7	Csnk1a1	1.032	0.854	0.917	0.449	0.665	1.043	0.53	0.488	0.726	0.448	1.309	1.104	1.232	1.188	0.995	0.946	1.037	1.106	1.053	0.709	0.659	1.091	1.034	1.097	0.985
A0A1U7QAI8	Rcn2	0.964	0.94	0.942	1.901	1.322	0.934	1.1	1.544	1.185	1.3	0.993	0.969	0.918	0.952	0.974	1.25	0.861	0.949	0.899	1.427	1.626	0.973	1.035	0.983	0.986
A0A1U7QAJ2	Snx33	1.018	1.111	1.03	0.511	0.612	1.073	0.968	0.59	0.85	0.732	1.41	1.252	1.035	1.02	0.954	0.737	0.886	1	0.951	0.614	0.518	1.237	1.283	1.003	1.303
A0A1U7QAJ7	Washc3	0.828	0.762	0.877	2.283	1.212	0.756	0.723	1.446	1.057	1.151	0.883	0.776	0.885	0.846	0.897	1.323	0.759	1.079	0.977	1.488	1.629	0.856	0.838	0.98	0.97
A0A1U7QAK3	Sema7a	1.071	1.208	1.303	0.643	0.644	0.878	0.874	1.399	0.867	0.646	1.02	0.86	0.78	0.945	0.938	1.006	1.081	0.97	0.896	1.122	1.56	0.918	0.974	0.873	1.068
A0A1U7QAK6	Loxl1	0.945	0.867	0.858	1.639	1.121	1.005	0.965	1.351	1.105	1.521	0.867	1.055	1.035	0.929	0.81	1.419	1.084	0.771	0.872	1.208	1.395	1.213	0.95	0.849	0.847
A0A1U7QAK8	Tmcc3	0.926	1.041	1.195	0.55	0.796	1.087	1.343	0.893	1.091	1.198	1.137	0.974	0.953	0.987	1.042	0.647	0.878	0.964	0.814	0.876	0.594	1.114	1.212	1.174	1.112
A0A1U7QAL4	LOC101834989	1.314	1.263	1.281	0.749	0.724	1.109	0.726	0.674	0.865	0.593	1.206	0.939	1.218	1.303	1.145	0.93	1.176	1.217	1.048	0.851	0.899	1.022	0.924	1.156	0.851
A0A1U7QAM6	Abhd10	1.022	1.135	1.226	0.758	0.578	1.066	0.702	0.7	0.695	0.666	1.19	1.345	1.491	1.195	0.966	0.997	1.001	1.091	1.876	0.677	0.841	1.083	1.057	1.094	0.87
A0A1U7QAM8	Kiaa1524	1.188	1.284	1.165	0.806	0.866	1.021	0.845	0.755	0.946	0.773	0.733	0.769	1.077	1.149	1.342	0.907	1.137	1.414	1.425	0.669	0.657	0.558	0.491	1.465	1.097
A0A1U7QAM9	Taf5	1.082	1.045	1.096	0.543	0.651	1.012	0.725	0.532	0.745	0.539	1.04	0.953	1.082	1.127	1.106	0.94	1.037	1.127	1.061	0.662	0.596	0.994	0.961	1.013	0.959
A0A1U7QAN2	Nfkb2	1.002	0.762	0.908	1.365	1.843	1.072	0.849	1.005	0.991	0.817	1.047	0.759	1.157	1.124	0.942	1.011	1.518	1.374	1.276	0.817	0.797	0.89	0.624	1.243	0.863
A0A1U7QAN4	Trmt10c	1.009	1.07	0.989	0.382	0.627	0.942	0.616	0.555	0.634	0.407	1.102	1.056	1.068	1.092	1.182	0.763	0.992	0.979	1.165	0.606	0.555	1.079	0.987	1.11	1.171
A0A1U7QAN6	Ldb1	0.885	0.887	1.019	0.558	0.852	0.974	0.776	0.675	0.752	1.02	1.145	1.162	0.993	0.991	0.963	0.814	0.92	1.183	1.155	0.587	0.453	1.275	1.085	1.034	1.166
A0A1U7QAN7	Spata5	0.98	0.941	1.081	1.238	0.821	0.992	0.922	0.918	0.922	0.812	1.072	0.97	0.979	0.95	1.005	0.831	1.007	1.136	1.153	0.783	0.747	1.04	1.011	1.101	1.057
A0A1U7QAP1	Npm3	0.88	0.85	0.85	2.331	1.067	0.989	0.595	0.877	0.82	0.85	0.798	0.856	0.888	0.859	1.124	1.473	0.733	1.269	1.16	0.85	1.487	0.593	0.753	0.929	1.113
A0A1U7QAP6	Senp7	1.073	2.557	2.384	0.927	1.157	1.444	2.644	1.154	1.348	1.318	0.807	1.645	0.671	0.843	1.438	0.762	1.16	0.914	0.884	0.775	0.717	1.148	1.302	1.174	1.164
A0A1U7QAQ0	Acad11	0.938	0.794	0.805	0.462	1.627	0.974	0.64	0.464	0.777	0.629	1.367	1.172	1.195	1.07	0.908	0.823	0.867	0.948	1.082	0.555	0.492	1.227	1.217	1.219	1.19
A0A1U7QAQ5	Mrpl43	0.956	0.923	0.984	1.215	1.28	0.843	0.925	0.898	0.981	0.854	0.814	0.817	1.067	0.897	1.037	0.971	0.895	1.13	1.094	0.927	0.795	0.878	0.917	1.03	1.218
A0A1U7QAQ9	Antxr2	1.005	0.816	0.819	0.86	0.787	1.061	0.856	0.69	0.953	1.139	1.584	1.161	1.167	1.222	0.933	1.625	0.801	0.934	1.058	0.666	0.675	1.276	1.211	1.155	0.971
A0A1U7QAR0	Chuk	1.095	1.063	1.093	0.531	0.713	1.033	0.689	0.572	0.764	0.523	1.284	0.993	1.127	1.202	1.12	0.928	1.134	1.197	1.178	0.846	0.882	0.956	1.046	1.221	1.073
A0A1U7QAR2	Twf2	1.093	1.026	0.982	1.118	1.016	0.96	1.003	1.281	1.149	0.952	1.051	0.907	1.021	0.991	1.073	1.205	1.029	1.046	0.988	1.402	1.689	0.859	0.831	0.962	1.009
A0A1U7QAR6	Abhd14b	0.846	0.893	0.668	1.189	1.809	1.164	0.956	1.268	1.207	1.527	1.311	1.501	0.639	0.918	0.721	1.08	0.722	0.668	0.669	1.065	1.158	1.119	1.298	0.738	0.641
A0A1U7QAS0	Manf	0.964	0.965	0.964	2.228	1.008	0.8	1.125	2.022	1.059	0.788	0.784	0.762	0.973	0.912	1.225	1.766	0.992	1.038	1.118	1.537	1.804	0.679	0.715	0.96	0.924
A0A1U7QAS6	Hexdc	1.002	1.011	0.921	0.742	0.67	1.298	0.737	0.679	0.866	0.751	1.58	1.465	0.979	1.271	0.913	0.845	1.058	0.836	1.012	0.882	0.928	1.583	1.489	0.979	0.821
A0A1U7QAS7	Rufy3	0.97	0.957	1.237	0.535	0.67	0.908	0.74	0.53	0.73	0.652	1.194	1.109	1.119	1.001	0.969	0.719	0.904	1.095	1.085	0.725	0.58	1.041	1.127	1.277	1.183
A0A1U7QAS8	Fasn	1.002	0.975	0.872	0.57	0.767	0.968	0.981	0.623	0.812	0.685	1.247	1.097	1.001	1.003	1.062	0.829	1.065	0.991	1.108	0.749	0.925	1.083	1.219	1.336	0.948
A0A1U7QAT2	Gnai2	1.136	1.064	1.066	0.617	0.716	1.039	1.045	0.64	0.863	0.738	1.481	1.214	1.079	1.094	0.988	0.757	0.945	0.936	0.883	0.874	0.73	1.152	1.248	1.028	0.898
A0A1U7QAT4	Pi4k2a	1.068	1.08	1.285	1.268	0.858	1.036	0.782	0.607	0.941	0.751	1.069	1.014	1.195	1.235	1.053	0.829	1.086	1.245	1.237	0.571	0.461	0.965	0.947	1.345	1.164
A0A1U7QAT9	LOC101822554	1.037	1.234	1.169	0.459	0.753	1.153	1.06	0.622	0.682	0.657	1.351	1.716	1.029	1.078	0.881	0.623	0.984	0.794	1.186	0.384	0.297	1.48	1.752	1.049	1.152
A0A1U7QAU1	P4hb	0.94	0.976	0.948	1.464	1.042	0.783	1.199	1.73	1.194	0.931	0.743	0.785	0.995	0.836	1.116	1.534	0.988	0.973	1.145	1.247	1.52	0.711	0.751	0.995	1.099
A0A1U7QAU3	Apeh	0.876	0.981	0.902	1.15	0.761	0.894	0.985	1.02	0.977	1.029	1.14	1.109	0.796	0.845	0.895	1.126	0.928	0.933	0.894	1.26	1.543	1.023	1.08	0.957	0.903
A0A1U7QAV1	Impdh2	1.132	1.075	1.13	0.649	0.873	0.953	1.502	0.997	1	0.593	0.714	0.704	1.007	1.028	1.223	0.941	1.13	1.24	1.193	0.839	0.938	0.65	0.743	1.104	1.005
A0A1U7QAV4	Tepsin	1.135	1.03	1.086	1.249	1.177	1.007	1.12	1.079	1.111	0.963	1.061	0.923	0.999	1.055	1.008	1.059	1.137	1.12	1.132	1.013	1.186	0.922	0.956	1.1	1.08
A0A1U7QAV5	Slc25a20	0.857	0.752	0.82	0.674	4.441	0.549	0.184	0.804	0.687	0.255	1.009	0.716	1.131	1.022	0.901	0.78	0.812	0.982	0.851	0.561	0.585	1.11	0.876	0.95	0.711
A0A1U7QAV7	Baiap2	0.984	0.93	0.9	1.35	1.087	0.934	0.88	1.216	1.088	1.303	1.18	0.955	1.024	1.083	1.021	1.075	1.006	0.961	0.926	1.097	1.133	1.118	0.989	0.931	0.847
A0A1U7QAV8	Myof	0.904	0.872	0.803	0.447	0.52	1.042	0.699	0.483	0.686	0.595	1.277	1.145	1.185	1.05	0.9	0.793	0.986	0.992	1.21	0.633	0.584	1.265	1.204	1.215	1.173
A0A1U7QAW0	Gaa	0.664	0.606	0.726	2.268	1.073	0.71	0.632	1.564	0.974	1.354	0.659	0.823	1.077	0.776	0.83	1.663	0.915	0.94	0.902	1.469	1.791	0.773	0.776	0.887	1.367
A0A1U7QAW3	Slc26a6	1.359	1.297	1.29	0.856	1.693	0.847	1.659	1.534	1.252	1.872	0.789	0.843	1.107	0.937	1.36	0.989	1.157	1.166	1.284	1.262	0.896	0.775	0.78	0.909	0.869
A0A1U7QAW4	Timp2	1.129	1.073	1.086	0.919	0.678	1.002	0.852	0.986	0.973	0.712	1.168	1.038	1.026	0.953	0.997	1.132	1.044	0.972	0.981	0.902	1.189	1.057	1.056	0.973	0.954
A0A1U7QAW7	Trex1	0.986	1.228	2.16	1.072	0.872	0.909	0.919	0.937	0.871	0.556	0.865	0.772	0.958	1.164	1.118	0.634	0.926	1.097	1.706	0.792	0.579	0.536	0.586	1.57	1.721
A0A1U7QAX2	Pld4	0.896	0.862	1.298	1.398	1.371	0.786	0.593	0.932	0.918	0.712	0.833	0.797	1.06	1.102	1.066	0.952	1.088	1	0.883	1.796	2.111	0.749	0.725	1.204	0.868
A0A1U7QAX3	Rpp30	1.274	1.106	1.244	0.702	0.851	1.052	1.069	0.786	0.859	0.619	0.912	0.902	1.086	1.113	1.194	0.953	1.137	1.205	1.161	0.735	0.918	0.903	0.85	1.099	1.019
A0A1U7QAX4	LOC101830603	0.939	0.858	0.865	0.828	0.701	0.975	0.66	0.644	0.825	1.01	1.342	1.321	1.108	1.062	0.838	0.719	0.799	0.985	1.036	0.642	0.638	1.29	1.405	1.065	1.061
A0A1U7QAY0	Srsf2	0.855	0.973	0.93	1.847	1.298	0.97	1.118	1.632	1.289	1.342	0.785	0.792	0.895	0.896	1.002	1.305	0.891	1.121	1.01	1.326	1.199	0.808	0.842	0.994	1.139
A0A1U7QAY3	Ckb	0.814	0.818	0.897	1.128	0.985	1.018	0.783	0.877	0.883	1.126	0.999	1.276	1.046	0.946	0.899	0.972	0.981	0.939	1.052	1.339	1.267	1.293	1.26	1.036	1.027
A0A1U7QAY4	Cygb	0.637	0.697	0.732	1.018	1.262	1.086	0.969	1.049	0.916	1.381	0.642	1.35	1.103	0.918	0.684	1.131	1.116	0.792	0.959	0.993	1.109	1.552	1.075	0.857	0.923
A0A1U7QAZ8	LOC101840088	1.066	1.197	1.199	0.358	1.204	1.013	1.176	0.521	1.638	0.776	0.822	1.028	0.727	0.901	0.984	0.903	1.12	0.883	0.775	1.233	0.598	0.854	0.975	0.915	0.981
A0A1U7QB03	Caskin2	0.957	0.937	0.827	0.646	0.895	1.034	0.96	0.916	1.152	1.67	1.372	1.227	0.816	0.897	0.786	0.728	0.798	0.786	0.746	0.878	0.6	1.205	1.311	0.865	0.835
A0A1U7QB05	Pgm5	0.954	0.909	0.762	0.598	0.548	1.441	0.718	0.508	0.696	0.702	1.175	1.778	1.162	1.206	0.795	0.746	1.1	0.779	0.878	0.657	0.641	1.794	1.49	0.908	0.76
A0A1U7QB06	Otub2	1.147	1.082	1.127	1.134	0.987	1.174	1.183	0.968	1.145	1.066	1.282	1.121	1.033	1.139	1.082	1.334	1.44	1.105	0.929	1.037	1.25	1.037	1.098	1.127	0.844
A0A1U7QB07	Gga3	0.993	1.045	1.007	0.72	0.719	0.979	0.68	0.695	0.94	0.733	1.001	0.938	0.997	0.958	1.1	0.845	0.882	1.032	0.99	0.718	0.773	0.878	0.88	1.033	0.99
A0A1U7QB09	Smc5	1.136	1.042	1.225	0.662	0.73	0.999	0.737	0.671	0.86	0.67	0.962	0.838	1.175	1.177	1.2	0.93	1.061	1.125	1.048	0.714	0.71	0.85	0.891	1.056	1.005
A0A1U7QB12	Nme6	1.746	1.385	1.553	0.306	0.624	0.982	0.957	0.56	0.899	0.427	0.868	0.767	1.386	1.367	1.713	1.009	1.212	1.27	1.091	0.877	0.914	0.855	0.908	1.024	0.933
A0A1U7QB19	Fdxr	0.968	1.012	1.123	0.477	0.767	1.035	0.835	0.61	0.921	0.806	0.922	1.046	1.118	1.075	1.09	0.864	0.964	1.074	1.049	0.685	0.585	0.996	1.011	1.068	1.177
A0A1U7QB21	Ppp4r3a	0.994	0.931	0.993	0.882	1.366	0.869	0.676	0.966	0.969	0.803	0.872	0.784	1.163	1.104	1.151	0.875	1.032	1.171	1.126	0.783	0.649	0.803	0.862	1.174	1.15
A0A1U7QB24	Ostf1	1.038	1.187	1.169	2.043	1.259	0.961	0.997	1.281	1.06	0.966	0.923	0.878	0.999	1.026	1.121	1.078	1.15	1.01	1.017	1.165	1.319	0.833	0.879	1.06	0.947
A0A1U7QB28	Trim32	0.79	0.808	0.803	1.212	0.885	0.905	0.749	0.945	0.894	1.135	0.993	1.015	0.976	0.904	0.861	0.849	0.751	1.096	1.086	0.722	0.725	0.979	0.959	0.979	1.225
A0A1U7QB30	Slc39a11	1.472	1.048	1.325	0.254	0.394	1.026	0.611	0.415	0.743	0.582	0.807	1.09	1.915	1.223	1.133	1.199	1.181	1.156	1.584	0.597	0.584	0.789	0.857	1.169	1.494
A0A1U7QB36	Prpf4	1	1.05	1.118	0.722	0.915	0.965	0.944	0.987	0.974	0.934	0.854	0.887	0.998	1.005	1.076	0.879	1.014	1.049	1.103	0.776	0.696	0.857	0.986	1.098	1.248
A0A1U7QB37	Wipi1	1.042	1.069	0.815	0.462	0.506	1.153	0.773	0.45	0.672	0.553	1.347	1.19	1.007	1.031	0.879	0.654	0.81	0.968	1.092	0.494	0.433	1.221	1.293	1.057	1.083
A0A1U7QB38	LOC101831799	1.12	0.947	1.577	0.898	1.58	0.725	0.759	0.768	1.005	0.565	0.609	0.555	1.565	1.279	1.443	0.9	1.014	1.299	1.178	1.057	1.1	0.65	0.6	1.591	0.977
A0A1U7QB39	Epb42	1.082	1.244	1.215	0.779	0.643	1.003	0.856	0.604	0.721	0.732	1.496	1.265	0.904	0.99	1.108	0.686	1.294	0.909	0.582	0.623	0.719	1.112	1.508	1.256	0.608
A0A1U7QB40	Tlr4	1.001	1.038	1.07	0.554	0.938	1.116	1.245	0.553	0.968	0.72	0.81	0.762	1.144	1.212	1.126	0.908	0.992	1.308	1.232	0.708	0.771	1.077	0.975	1.16	1.018
A0A1U7QB41	Apoh	1.803	1.393	1.119	1.216	1.203	1.518	2.347	1	1.459	0.627	0.79	0.817	0.653	1.104	1.074	2.195	1.343	0.911	0.809	1.143	2.28	1.011	0.738	0.913	0.553
A0A1U7QB42	LOC101833360	0.719	0.894	0.844	1.812	0.968	0.959	0.919	1.326	1.121	1.195	0.808	1.289	1.134	0.834	0.848	0.911	0.931	0.776	1.281	1.355	1.492	1.553	1.183	0.799	1.251
A0A1U7QB51	Galnt7	1.026	0.852	1.231	0.595	0.84	0.856	0.668	0.736	0.824	0.703	0.92	0.788	1.449	1.294	1.154	1.007	1.005	1.161	1.267	0.797	0.811	0.828	0.816	1.177	1.301
A0A1U7QB52	Tex2	0.984	1.003	1.121	1.011	1.008	0.985	0.808	1.167	1.024	1.19	1.037	1.008	1.097	1.103	1.001	0.966	1.003	0.944	0.936	1.043	0.847	1.199	1.019	0.979	0.846
A0A1U7QB55	Smarcd2	1.164	1.201	1.307	0.666	0.885	1.069	1.09	0.833	0.95	0.843	0.992	0.975	1.036	1.071	1.139	0.99	1.123	1.087	1.07	0.768	0.794	0.975	1.013	1.054	1.051
A0A1U7QB56	Clcn3	0.838	0.895	0.928	0.164	0.683	0.893	0.862	0.632	0.883	1.113	1.07	1.115	1.09	0.891	0.84	0.833	0.952	0.954	1.045	0.64	0.695	1.032	1.094	1.124	1.295
A0A1U7QB61	Plcb1	0.931	0.964	0.899	1.662	0.73	1.178	0.864	0.809	0.96	1.145	1.564	1.481	0.965	1.002	0.836	0.858	0.866	0.916	0.905	0.914	0.849	1.457	1.419	0.98	0.862
A0A1U7QB65	Fen1	1.177	1.32	1.234	0.781	0.898	0.887	0.991	0.985	1.011	0.621	0.702	0.681	1.065	0.997	1.235	1.017	1.107	1.274	1.139	0.747	0.653	0.675	0.664	1.158	1.19
A0A1U7QB70	Fth1	0.676	0.713	0.999	1.48	1.522	0.643	0.943	1.583	1.206	0.958	0.593	0.657	1.237	0.888	1.042	1.194	1.057	0.999	0.853	1.65	2.268	0.66	0.696	1.135	1.379
A0A1U7QB73	Ckmt1a	0.554	0.457	0.585	0.591	0.526	1.171	0.534	0.46	0.459	1.258	0.594	1.048	1.43	1.726	0.487	1.664	1.275	0.729	1.42	0.78	0.564	0.751	0.799	0.834	1.991
A0A1U7QB77	Mfap1	0.883	0.948	0.978	1.157	1.375	0.911	0.825	1.416	1.07	1.281	0.789	0.856	1.038	0.928	1.065	0.94	0.975	1.059	1.012	0.967	0.866	0.856	0.805	0.924	1.005
A0A1U7QB81	Sord	0.903	0.942	0.96	0.666	1.218	0.988	0.833	0.704	0.886	0.867	1.324	1.187	0.904	0.91	0.914	1.038	0.921	0.982	1.032	0.904	0.971	1.174	1.272	0.899	0.837
A0A1U7QB86	Atl3	1.047	0.908	0.948	0.623	0.747	1.056	0.592	0.584	0.733	0.646	1.269	1.247	1.188	1.171	0.964	0.86	1.021	0.955	0.994	0.678	0.673	1.186	1.106	1.169	0.89
A0A1U7QB87	Ubtf	1.002	1.12	1.037	0.522	0.676	1.017	1.234	0.662	0.841	0.845	0.946	1.058	0.937	0.904	1.083	0.808	1.037	0.99	0.938	0.643	0.557	1.024	1.092	1.086	1.297
A0A1U7QB91	Otub1	0.967	0.924	0.973	1.286	0.988	0.94	0.863	0.928	0.899	0.773	0.978	0.937	1.043	1.034	0.998	1.091	0.993	1.077	1.056	1.092	1.303	0.913	0.929	1.04	1.009
A0A1U7QB92	Ptk2b	1.263	1.084	1.213	0.569	0.783	1.022	0.8	0.79	1.034	0.548	0.931	0.737	1.146	1.192	1.283	0.961	1.769	1.024	0.984	0.959	1.099	0.793	0.773	0.942	0.829
A0A1U7QB98	Galk2	0.832	0.841	0.825	0.623	0.915	0.978	1.379	0.906	1.034	1.691	1.02	1.042	0.911	0.864	0.85	0.752	0.817	0.985	0.977	0.709	0.778	1.086	1.133	1.151	1.083
A0A1U7QB99	Bad	0.74	0.755	0.632	5.138	1.566	0.741	0.893	2.105	1.395	1.48	0.777	0.733	0.773	0.886	1.108	1.387	0.726	0.893	0.747	1.656	1.626	0.761	0.868	0.851	0.795
A0A1U7QBA0	Ints9	1.01	0.96	1.015	0.67	0.585	0.896	0.252	0.547	0.664	4.171	0.874	0.683	1.164	1.031	1.057	1.059	1.142	1.221	1.178	0.861	0.723	0.889	0.859	1.171	0.981
A0A1U7QBA2	Rps6ka4	1.019	0.978	1.076	0.549	0.834	1.053	0.762	0.673	1.026	0.928	1.078	1.014	1.08	1.032	1.058	0.784	0.874	1.104	1.091	0.742	0.643	0.987	1.022	1.093	1.126
A0A1U7QBA3	Blvra	0.783	0.762	1.021	0.775	0.97	0.656	1.125	1.001	0.786	0.564	0.738	0.665	1.307	0.79	1.045	0.887	1.047	1.408	1.571	0.828	1.209	0.65	0.699	1.461	1.428
A0A1U7QBA4	Sox7	0.881	0.748	0.805	0.914	0.801	0.9	0.788	0.594	1.15	1.144	1.483	1.112	0.873	0.86	0.86	0.548	0.808	1.068	0.722	0.92	0.624	1.13	1.455	0.965	0.768
A0A1U7QBA5	LOC101827582	1.18	1.012	0.963	0.527	0.658	1.305	1.044	0.648	0.843	0.885	1.383	1.759	0.918	1.253	0.793	0.74	0.933	0.704	0.705	0.666	0.545	1.808	1.711	0.862	0.682
A0A1U7QBA9	LOC101828795	0.94	0.86	0.997	0.929	0.896	0.84	0.755	0.706	0.774	0.686	0.859	0.935	1.216	0.987	1.111	1.021	1.12	1.288	1.242	0.868	0.862	0.935	0.868	1.228	1.132
A0A1U7QBB2	Mrps5	0.966	0.939	1.064	0.736	1.097	0.887	0.988	0.847	1.026	0.748	0.755	0.832	1.182	0.973	1.024	1.023	1.03	1.035	1.043	0.948	1.127	0.941	0.889	0.984	1.001
A0A1U7QBB6	Sac3d1	1.171	1.071	1.08	0.839	0.894	0.975	1.092	0.795	0.899	0.705	1.058	0.931	1.2	1.221	1.185	0.885	0.967	1.174	1.175	0.773	0.63	1.044	1.04	1.179	1.23
A0A1U7QBB8	Mlx	1.099	1.013	1.095	1.291	1.195	0.909	0.842	0.859	0.852	0.613	1.002	0.83	1.121	1.132	1.187	0.996	1.12	1.131	1.201	0.84	1.074	0.878	0.854	1.095	1.008
A0A1U7QBC3	Slc25a45	0.747	0.711	0.977	0.78	1.508	0.776	0.601	0.87	0.728	0.783	1.191	0.946	1.137	0.974	0.831	0.499	0.652	0.773	0.844	0.906	0.852	1.249	1.074	0.905	0.772
A0A1U7QBC7	Fam89b	1.19	0.934	0.999	1.477	0.933	0.995	0.721	0.947	1.019	1.185	1.166	1.041	0.924	1.078	0.953	0.959	0.938	0.948	0.912	1.052	0.838	1.107	1.176	1.01	0.93
A0A1U7QBD1	Rela	1.267	1.086	1.173	0.771	0.822	1.175	0.845	0.666	0.932	0.701	1.077	1.005	1.09	1.442	1.074	0.909	1.073	0.958	0.971	0.854	0.894	1.155	1.127	1.041	0.882
A0A1U7QBD5	Rnaseh2c	0.897	0.871	0.812	3.667	1.348	0.639	0.984	1.834	1.331	0.94	0.662	0.58	0.854	0.834	1.145	1.894	0.77	0.977	0.822	1.685	2.135	0.667	0.671	0.909	0.888
A0A1U7QBD8	Hspa12b	1.037	1.101	0.989	0.725	0.636	1.129	0.764	0.653	0.794	0.685	1.482	1.314	0.925	1.006	0.949	0.793	0.91	1.001	0.737	0.716	0.643	1.294	1.337	1.011	0.753
A0A1U7QBE1	Fhl2	0.836	0.61	0.75	0.779	0.785	1.008	0.538	0.617	0.711	0.725	0.673	0.782	1.45	1.215	0.739	1.049	1.044	1.183	2.067	0.598	0.605	1.093	0.624	0.997	1.372
A0A1U7QBE7	Sart1	0.971	0.99	1.106	0.664	1.17	0.871	1.027	1.115	1.088	1.243	0.799	0.875	0.984	0.927	1.044	0.868	0.96	0.979	0.996	0.843	0.636	0.796	0.888	0.958	1.121
A0A1U7QBF0	Cds2	0.985	0.899	0.819	0.68	0.578	0.865	0.561	0.672	0.874	0.945	1.472	1.2	0.866	0.852	0.701	0.697	1.015	0.837	0.79	0.759	0.658	1.386	1.221	0.908	0.701
A0A1U7QBF1	Pacs1	1.053	1.054	1.101	0.684	0.821	1.092	1.108	0.727	0.973	0.956	1.291	1.138	0.949	0.997	0.973	0.799	0.977	0.972	0.982	0.82	0.743	1.097	1.201	1.07	1.045
A0A1U7QBF3	Myl4	0.359	1.881	0.319	0.847	5.916	0.347	0.286	0.719	0.408	0.589	0.404	0.77	0.846	0.377	1.573	0.445	0.375	1.804	0.393	0.433	5.598	3.733	0.416	0.663	0.346
A0A1U7QBF7	Ccdc43	0.784	0.738	0.779	2.57	1.156	0.707	0.545	1.346	0.919	1.182	0.905	0.888	1.021	0.866	0.992	1.482	0.837	1.044	0.894	1.472	1.705	0.972	0.863	0.964	0.943
A0A1U7QBG8	Renbp	1.039	1.086	1.098	0.788	0.779	0.996	0.525	0.639	1.046	0.568	1.849	0.998	1.026	1.049	1.066	0.891	0.983	0.938	0.911	1.11	0.973	1.128	1.026	1.128	0.872
A0A1U7QBG9	Snrpb2	0.95	0.96	0.977	0.888	0.835	0.901	0.78	1.008	0.965	0.786	0.829	0.854	1.05	0.973	1.082	1.074	1.15	1.071	1.09	0.931	0.818	0.984	0.866	1.05	1.268
A0A1U7QBH8	Ccdc115	0.791	0.798	0.956	1.494	1.213	0.806	1.031	1.306	1.411	0.974	0.748	0.805	0.98	0.871	1.004	1.235	1.003	1.151	1.179	1.335	1.263	0.875	0.799	1.021	1.062
A0A1U7QBI0	Dbi	0.632	0.704	0.601	5.075	1.915	0.688	1.369	3.015	1.553	2.224	0.725	0.713	0.647	0.633	0.796	1.243	0.625	0.679	0.714	2.362	2.598	0.799	0.777	0.766	0.897
A0A1U7QBI1	Aip	0.934	0.897	1.024	1.204	1.319	0.951	0.704	1.181	1.113	1.085	0.936	0.834	1.041	1.031	1.008	0.897	0.943	1.103	1.072	0.988	1.056	0.949	0.933	1.128	1.015
A0A1U7QBI2	Bag2	0.85	0.818	0.81	1.873	1.062	0.866	0.866	1.453	1.062	1.478	1.022	1.032	0.826	0.856	0.887	0.918	0.697	0.853	0.806	1.282	1.234	1.046	1.174	0.752	0.855
A0A1U7QBI5	Nudt8	0.838	0.795	0.843	0.831	1.335	0.971	1.773	0.814	1.088	1.261	0.867	0.891	0.942	0.887	0.846	1.01	1.128	1.124	1.06	0.935	1.117	0.914	0.933	1.038	0.994
A0A1U7QBI6	Pdcl3	1.026	0.957	1.039	1.574	0.869	0.827	0.61	1.089	0.867	0.567	0.887	0.757	1.13	1.042	1.247	1.423	1.068	1.354	1.25	1.38	1.932	0.732	0.67	1.113	0.855
A0A1U7QBI7	Pi4k2b	0.922	0.825	0.896	0.762	0.671	0.864	0.578	0.724	0.758	0.608	1.19	0.932	1.381	1.035	1.035	1.062	1.094	1.217	1.179	0.876	0.892	0.96	0.87	1.363	1.096
A0A1U7QBI9	Myzap	0.95	1.063	0.933	0.526	0.695	1.204	0.835	0.787	0.969	1.702	1.747	1.428	0.826	0.961	0.88	0.676	0.726	0.724	0.589	0.731	0.484	1.184	1.539	0.858	0.686
A0A1U7QBJ3	Adam10	1.105	0.997	0.989	1.138	0.826	0.928	1.124	1.072	1.092	0.885	1.329	1.045	1.011	0.989	0.928	0.947	1.01	1.038	0.98	0.786	0.799	1.118	1.176	1.055	0.909
A0A1U7QBJ7	Kctd12	1.017	1.072	1.13	1.403	0.892	1.047	0.885	1.214	1.061	1.007	1.284	1.151	0.985	1.04	1.027	1.07	0.831	0.905	0.801	1.428	1.533	1.026	1.144	0.945	0.888
A0A1U7QBJ9	Ncapg	1.422	1.371	1.4	0.609	0.665	0.929	1.023	0.781	0.95	0.423	0.606	0.514	1.307	1.169	1.628	1.026	1.172	1.31	1.226	0.719	0.757	0.655	0.586	1.203	0.991
A0A1U7QBK2	Sptbn1	1.055	1.07	0.921	0.672	0.979	1.151	1.007	1.068	1.258	1.592	1.304	1.204	0.872	0.968	0.89	0.748	0.818	0.809	0.741	0.834	0.637	1.205	1.305	0.9	0.852
A0A1U7QBL2	Tpm1	1.116	1.706	0.948	1.023	3.175	0.81	1.413	1.355	0.845	0.653	1.066	1.04	0.979	0.921	1.252	0.811	0.912	1.403	0.575	0.78	1.334	2.526	0.93	1.009	0.636
A0A1U7QBL4	Nap1l4	0.924	0.878	0.886	2.111	1.405	0.826	0.955	1.681	1.237	1.431	0.859	0.873	0.874	0.893	0.925	1.236	0.94	0.866	0.841	1.608	1.763	0.871	1.024	0.876	0.958
A0A1U7QBM2	Lactb	1.168	1.038	1.383	0.591	1.12	0.831	0.646	0.61	0.865	0.659	0.973	0.805	1.337	1.232	1.183	0.906	1.15	1.186	1.08	0.695	0.586	1	0.925	1.353	0.915
A0A1U7QBM4	Mrpl23	1.14	1.162	1.263	0.804	0.953	0.998	1.182	0.859	0.981	0.711	1.083	1.009	1.003	1.01	1.059	1.121	1.291	1.148	1.151	1.028	1.059	0.988	1.071	1.118	1.07
A0A1U7QBM6	Usp3	0.963	0.947	0.933	0.573	0.682	1.062	0.626	0.573	0.654	0.743	0.891	1.338	1.03	1.055	0.931	0.915	1.144	1.054	1.159	0.858	0.725	0.946	0.931	0.981	1.176
A0A1U7QBM8	Wfs1	0.621	0.611	0.599	0.99	1.332	0.751	0.813	1.683	1.262	2.228	0.758	0.91	1.082	0.845	0.695	0.758	1.015	0.946	1.294	0.816	0.6	1.03	1.13	1.208	1.5
A0A1U7QBN0	Ctsd	0.809	0.69	0.77	1.827	0.904	0.704	0.943	1.934	1.077	1.142	0.765	0.719	1.028	0.792	0.979	1.623	0.858	1.074	0.938	1.448	1.836	0.739	0.676	1.04	1.31
A0A1U7QBN3	Ugp2	1.006	1.033	0.947	0.825	0.885	0.995	1.043	1.151	1.218	0.824	0.829	0.82	0.956	0.955	1.096	1.07	1.062	1.004	1.189	1.226	1.399	0.726	0.781	0.967	1.172
A0A1U7QBN6	Plekho2	0.912	1.002	1.178	1.163	1.064	0.968	0.748	0.821	0.977	0.841	0.856	0.903	1.081	1.02	1.031	0.839	1.041	1.1	1.094	0.91	0.953	0.934	0.976	1.215	1.006
A0A1U7QBN7	Afap1	0.889	0.961	1.086	0.791	0.711	1.208	0.723	0.666	0.817	0.895	1.244	1.293	0.914	0.985	0.875	0.733	0.972	0.822	0.95	1.355	0.772	1.391	1.473	0.999	1.006
A0A1U7QBP2	Pno1	0.859	1.019	1.302	0.751	1.279	0.894	2.117	1.18	1.097	0.957	0.703	0.854	0.845	0.803	1.088	0.823	1.071	0.992	1.05	0.787	0.851	0.865	0.946	1.314	1.321
A0A1U7QBP5	Nop14	1.06	1.227	1.6	0.303	1.014	0.754	1.452	1.092	0.959	0.813	0.557	0.749	1.062	0.867	1.414	1.085	1.173	1.246	1.18	1.046	0.912	0.731	0.895	1.175	1.113
A0A1U7QBP6	Ascc3	1.044	0.976	1.125	0.524	0.735	0.976	0.668	0.548	0.767	0.586	1.039	0.903	1.306	1.146	1.12	0.865	0.997	1.177	1.243	0.645	0.632	0.903	0.867	1.17	1.143
A0A1U7QBP7	Ints14	1.25	0.945	1.151	0.938	0.84	0.959	0.634	0.846	0.863	0.596	1.038	0.899	1.313	1.291	1.229	1.1	1.114	1.077	1.107	0.874	0.903	0.962	0.986	1.035	0.927
A0A1U7QBP9	Fam193a	0.983	0.936	1.001	0.991	1.015	1.02	0.608	0.971	1.08	0.968	1.532	0.963	0.973	1.082	0.994	1.271	0.941	1.123	1.081	0.974	0.836	0.881	0.87	1.053	1.081
A0A1U7QBQ1	Dis3l	1.061	1.039	1.133	1.005	1.099	0.995	0.935	0.913	1.067	1.004	0.96	0.862	1.04	1.06	1.135	0.85	1.073	1.196	1.036	0.73	0.709	0.888	0.914	1.123	0.986
A0A1U7QBQ4	Papolg	1.148	1.216	1.368	1.109	0.93	0.967	0.883	0.872	0.87	1.055	0.891	0.874	1.031	1.034	1.341	1.042	0.981	1.177	1.012	0.586	0.402	1.203	0.98	1.269	1.128
A0A1U7QBR3	Glce	0.974	0.92	1.199	0.437	0.879	1.005	0.632	0.534	0.805	0.533	0.871	0.876	1.189	1.181	1.037	1.281	1.165	1.094	1.296	0.798	0.925	0.818	0.828	0.965	1.094
A0A1U7QBS1	Vps13c	1.069	0.991	1.07	0.89	0.754	1.033	0.728	0.65	0.764	0.638	1.122	1.055	1.133	1.117	1.04	0.853	1.149	1.042	1.109	0.684	0.707	1.116	1.121	1.134	0.943
A0A1U7QBS4	Paox	0.772	0.831	0.761	0.917	0.711	0.954	0.518	0.77	0.856	0.716	1.172	1.188	1.034	0.914	0.878	0.938	0.901	0.995	1	1.009	1.087	1.249	1.101	0.963	1.131
A0A1U7QBS6	Castor1	0.889	0.928	0.744	0.671	0.619	1.002	0.859	1.037	0.895	1.081	1.081	1.132	0.929	0.867	0.982	0.684	0.912	1.269	1.047	0.779	0.729	1.676	1.071	1.053	1.25
A0A1U7QBT0	Rnf25	0.911	0.949	0.957	2.001	1.096	0.938	1.02	1.195	1.013	1.018	0.947	0.894	1.037	1.015	1.019	1.097	0.983	1.199	1.267	0.949	1.032	0.835	0.807	1.171	1.194
A0A1U7QBT1	Nipsnap1	0.811	0.778	0.866	0.538	4.687	0.812	0.379	0.474	0.874	0.667	1.023	1.08	1.016	1.016	0.753	0.87	0.822	0.895	0.991	0.594	0.548	0.942	1.012	0.909	1.068
A0A1U7QBT3	Rps15a	1.017	0.994	1.172	0.717	0.917	0.892	1.51	0.746	0.901	0.597	0.823	0.826	1.024	0.935	1.046	1.038	1.253	1.154	1.286	0.779	0.773	0.778	0.878	1.163	1.177
A0A1U7QBT5	Arpc2	1.122	1.076	1.197	0.778	0.829	1.047	0.772	0.719	0.896	0.571	0.961	0.867	1.059	1.041	1.101	0.973	1.219	1.156	1.185	0.891	1.053	0.867	0.877	1.148	1.068
A0A1U7QBU1	LOC101833601	0.965	0.962	1.068	1.364	1.085	0.951	0.93	1.164	1.057	1.139	1.063	1.024	0.942	1.092	1.094	1.468	0.931	0.914	0.917	1.577	1.711	0.933	0.909	0.917	0.975
A0A1U7QBU9	Galnt18	1.295	1.229	1.229	0.679	0.556	1.019	1.361	1.129	0.879	0.563	1.712	1.264	0.863	0.945	1.099	1.059	0.981	1.069	0.931	1.055	1.059	1.404	1.172	1.108	0.909
A0A1U7QBV3	Ampd3	1.306	1.374	1.186	0.537	0.57	1.137	0.852	0.588	0.912	0.509	0.883	0.877	1.009	1.171	1.367	1.161	1.193	0.952	0.985	0.783	0.862	0.801	0.886	0.922	0.894
A0A1U7QBV8	Lancl1	0.931	0.792	0.802	0.62	0.627	1.201	0.537	0.511	0.702	0.659	1.392	1.27	1.097	1.086	0.831	0.9	0.938	1.026	0.879	0.664	0.575	1.275	1.013	0.933	0.754
A0A1U7QBW4	CUNH16orf58	0.927	0.982	0.895	0.825	0.831	1.026	0.735	0.793	0.944	1.052	1.152	1.195	1.125	1.03	1.035	0.778	1.058	0.949	1.086	0.712	0.494	1.354	1.218	1.131	1.02
A0A1U7QBW8	Trim72	0.964	2.384	0.981	0.692	1.345	1.088	1.708	0.783	0.762	0.713	0.677	1.145	1.846	1.026	2.339	0.817	0.897	1.728	0.812	0.797	1.053	2.05	0.922	1.13	0.743
A0A1U7QBX0	LOC101837418	0.665	0.669	0.816	0.843	0.667	0.748	0.787	0.624	0.711	0.652	0.649	0.663	1.194	0.977	0.746	1.638	0.924	1.037	1.798	1.011	1.302	0.811	0.683	1.036	1.33
A0A1U7QBX4	Fastkd2	1.06	1.008	1.008	0.961	0.841	0.938	0.749	0.888	0.875	0.785	0.942	0.892	1.35	1.141	1.256	1.098	1.062	1.349	1.13	0.843	0.741	0.936	0.875	1.151	1.084
A0A1U7QBY2	LOC101844281	1.125	0.916	1.008	0.909	0.731	0.965	0.574	0.626	0.776	0.581	1.197	0.938	1.361	1.142	1.155	0.867	1.05	1.07	1.169	0.555	0.598	0.973	0.853	1.153	0.858
A0A1U7QBY4	Phkg2	1.044	1.061	1.09	0.613	2.26	0.942	0.733	0.606	0.757	0.594	0.91	0.944	1.096	0.962	1.084	0.984	1.101	1.056	0.937	0.905	1.021	0.967	0.998	1.06	0.926
A0A1U7QBY6	Als2	1	0.971	0.98	0.729	0.85	0.949	1.01	1.1	1.041	1.415	1.16	1.057	1.049	0.946	0.909	0.972	0.989	1.007	0.92	1.049	1.068	1.108	0.96	0.929	0.801
A0A1U7QBY8	Isoc1	0.853	0.897	0.859	0.719	1.352	1.097	1.254	1.431	1.122	1.736	1.022	1.127	0.866	0.889	0.849	0.819	0.832	0.819	0.937	0.939	0.91	0.949	1.134	0.856	1.111
A0A1U7QBZ2	Slc12a2	1.219	1.056	0.942	0.901	0.715	1.017	0.696	0.82	0.888	0.872	1.316	1.233	0.998	0.996	0.88	1.014	1.077	0.874	0.885	0.866	0.956	1.103	1.174	0.908	1.014
A0A1U7QBZ5	CUNH16orf54	1.39	1.294	1.312	1.35	0.985	1.101	0.959	0.983	1.032	0.603	0.945	0.821	1.058	1.197	1.556	0.764	0.549	0.74	0.864	2.241	2.407	0.635	0.861	0.81	0.988
A0A1U7QBZ6	Phax	0.917	0.994	1.042	1.372	0.96	0.865	0.846	1.181	0.961	0.911	0.986	0.991	0.978	0.953	1.016	0.943	0.897	1.074	1.054	0.761	0.905	0.947	0.902	1.006	1.147
A0A1U7QBZ8	St5	0.941	0.951	0.985	0.69	0.826	1.041	0.998	0.875	1.051	1.47	1.001	1.173	0.869	0.938	0.874	0.891	0.922	0.912	0.868	0.731	0.812	1.196	1.227	0.959	0.824
A0A1U7QBZ9	Cdipt	1.202	1.024	0.992	0.557	0.941	0.95	0.688	0.626	0.735	0.53	1.593	1.302	1.278	1.18	1.054	0.703	1.151	1.126	1.079	0.305	0.152	1.39	1.245	1.108	0.58
A0A1U7QC08	Taok2	0.97	0.967	0.922	0.763	0.878	1.01	0.755	0.865	1.016	1.187	1.173	1.093	1.155	1.031	0.954	0.94	0.971	1.048	0.995	0.783	0.856	1.084	1.056	1.093	1.049
A0A1U7QC12	Aldoa	0.975	1.012	1.023	1.219	0.963	0.966	1.237	1.488	1.133	0.796	0.845	0.86	0.98	0.935	1.024	1.158	1.114	1.058	1.227	1.344	1.49	0.955	0.922	0.963	1.125
A0A1U7QC14	Ubash3a	0.704	1.233	1.696	0.729	0.956	1.293	0.924	0.723	0.935	0.658	0.829	0.77	1.014	1.35	0.68	1.351	1.077	1.586	1.151	0.83	0.856	0.78	0.711	1.225	0.725
A0A1U7QC16	Epx	0.497	0.454	0.553	0.82	0.657	0.507	0.611	0.676	0.558	0.976	2.938	1.884	0.513	0.484	0.527	0.663	0.612	0.628	0.547	0.7	0.753	2.998	2.281	0.606	0.491
A0A1U7QC23	Sh2b1	0.863	0.7	0.802	0.53	0.723	0.895	0.504	0.632	0.927	1.238	1.242	1.242	1.002	0.937	0.737	0.771	0.741	0.888	0.916	0.851	0.668	1.237	1.182	0.898	1.041
A0A1U7QC34	LOC101838863	0.921	0.998	0.979	1.069	1.041	0.789	0.828	1.318	0.987	0.605	0.713	0.758	1.219	0.951	1.218	1.239	1.002	1.09	1.199	1.201	1.326	0.769	0.725	1.082	1.195
A0A1U7QC35	Plk1	1.113	1.017	1.103	1.037	0.976	0.895	0.957	1.189	1.068	0.876	0.82	0.784	1.264	1.044	1.48	1.124	1.101	1.318	1.017	0.939	1.154	0.733	0.735	1.145	0.838
A0A1U7QC39	Cdr2	1.07	1.13	1.095	1.021	0.833	1.125	0.785	0.811	0.974	0.87	1.294	1.078	1.146	1.165	1.183	1	1.155	0.995	1.121	1.099	1.015	1.25	1.119	0.997	1.06
A0A1U7QC41	Rbm27	1.01	1.235	1.438	0.469	0.857	0.907	1.161	0.669	0.919	0.824	0.727	0.956	0.933	0.869	1.158	0.746	1.088	1.014	1.101	0.588	0.485	0.934	1.017	1.169	1.454
A0A1U7QC43	LOC101834409	0.982	1.016	1.001	0.899	0.828	0.976	0.832	0.628	0.801	0.711	1.073	1.097	1.156	1.034	1.031	0.916	0.984	1.119	1.062	0.655	0.574	1.184	1.041	1.039	1.088
A0A1U7QC47	Acsm3	0.505	0.454	0.517	0.683	0.849	1.88	0.466	0.443	0.561	1.459	0.879	2.752	1.075	1.739	0.44	1.52	0.841	0.496	0.734	0.702	0.528	1.22	1.859	0.498	0.891
A0A1U7QC50	Itga3	1.108	1.061	0.946	0.815	0.68	1.096	0.86	0.845	0.966	0.822	1.416	1.24	0.97	1.09	0.997	0.854	0.839	0.956	0.714	0.871	0.82	1.229	1.267	1.022	0.749
A0A1U7QC57	Diaph1	0.954	0.725	1.047	0.503	0.502	0.837	0.37	0.246	0.561	0.573	0.869	0.954	1.243	1.162	1.11	0.321	0.989	1.025	0.93	0.319	0.201	0.903	0.648	0.931	0.67
A0A1U7QC61	Ggt1	0.871	1.319	1.421	1.401	1.468	0.635	0.915	0.72	1.21	0.515	0.607	0.54	0.876	1.459	0.963	1.431	1.237	0.697	1.516	1.696	1.55	0.836	0.759	1.869	0.68
A0A1U7QC63	Bcr	0.989	1.014	0.866	0.875	0.949	1.144	0.888	1.058	1.191	1.718	1.146	1.226	0.923	1.057	0.921	0.781	0.954	0.848	0.875	0.902	0.721	1.103	1.268	0.912	1.027
A0A1U7QC64	Sra1	0.814	0.871	0.859	2.443	1.364	0.827	0.755	1.687	1.12	1.209	0.712	0.862	1.007	0.866	1.053	1.061	0.985	0.968	1.056	1.228	1.353	0.92	0.946	1.021	1.132
A0A1U7QC69	Ube2d1	1.113	0.925	0.949	1.049	0.848	1.091	0.797	0.873	0.994	0.692	1.219	0.993	1.129	1.169	1.063	1.181	1.205	1.065	0.947	1.009	1.3	1.008	1.042	1.136	0.872
A0A1U7QC71	Scrn2	0.975	0.896	0.736	1.045	0.777	0.964	0.855	1.068	1.098	1.333	1.439	1.277	0.963	1.127	0.817	0.965	0.747	0.853	0.773	1.215	1.321	1.236	1.062	0.823	0.778
A0A1U7QC84	Cd3g	1.053	1.189	1.47	0.676	0.757	0.804	0.933	0.961	0.835	0.527	1.292	1.027	1.196	1.145	1.007	0.861	1.097	1.442	1.031	1.027	0.927	0.813	0.838	1.675	0.94
A0A1U7QC92	Supv3l1	0.986	0.948	0.952	1.264	0.729	0.989	0.614	0.699	0.824	0.685	1.047	1.091	1.247	1.116	1.051	0.876	1.003	0.995	0.962	0.662	0.565	1.205	1.088	1.118	0.938
A0A1U7QC95	Psmd3	0.979	0.973	1.104	0.796	1.03	0.937	0.996	0.98	0.934	0.979	0.938	0.936	1.058	0.975	1.025	0.954	1.042	1.099	1.12	0.922	0.963	0.915	0.904	1.073	1.114
A0A1U7QC96	LOC101840911	1.004	0.94	0.849	0.483	0.864	1.235	0.709	0.698	0.981	1.226	1.053	1.498	0.929	1.073	0.752	0.706	0.892	0.954	0.888	0.76	0.462	1.358	1.348	0.744	1.045
A0A1U7QCB0	Pcbd1	0.71	0.582	0.617	2.563	2.23	0.706	0.83	1.931	1.324	2.002	0.899	0.797	0.818	0.733	0.835	1.004	0.732	1.005	0.963	1.35	1.335	0.866	0.951	0.999	1.275
A0A1U7QCB2	Tbrg1	1.048	1.108	1.064	0.956	0.875	0.963	0.978	1.054	0.991	0.951	0.928	0.888	1.203	1.038	1.179	0.82	0.903	1.023	0.982	0.893	0.662	0.799	0.792	0.911	0.941
A0A1U7QCB7	Scrn3	0.856	0.922	0.78	0.843	0.854	0.981	0.705	1.251	0.874	0.923	1.175	1.158	1.003	0.948	0.845	1.036	0.929	0.951	0.968	0.998	1.153	1.066	1.222	1.039	0.986
A0A1U7QCC7	Ccsap	0.655	0.746	0.845	1.137	1.171	1.139	0.883	1.215	1.111	2.521	0.712	1.596	0.956	0.949	0.718	0.994	0.991	0.712	0.903	0.86	0.524	1.22	1.294	0.734	1.043
A0A1U7QCD2	Cog2	1.178	1.053	1.197	0.701	0.757	1.097	0.717	0.679	0.867	0.656	1.115	0.995	1.2	1.135	1.125	1.036	1.163	1.227	1.286	0.745	0.893	1.003	0.957	1.164	1.083
A0A1U7QCD3	Pttg1ip	0.863	0.969	1.142	0.431	0.624	1.049	0.382	0.424	0.683	0.76	1.233	1.156	1.015	0.904	0.985	0.693	0.887	1.309	1.015	0.62	0.29	1.135	0.907	1.082	0.842
A0A1U7QCD5	Lrrc46	0.595	0.432	0.596	2.651	1.643	1.019	1.675	1.712	1.584	2.391	0.538	0.816	0.926	1.201	0.481	3.13	0.994	0.564	0.789	1.482	0.975	0.761	0.896	0.534	1.023
A0A1U7QCE1	Egln1	0.803	0.819	0.995	0.722	0.73	0.893	0.61	0.663	0.817	0.932	1.071	1.067	1.149	0.977	0.879	0.802	1.018	0.958	1.266	0.751	0.74	1.249	1.14	1.097	1.197
A0A1U7QCF0	Gprin3	0.966	1.012	0.97	1.132	0.918	0.976	0.732	0.892	1.011	1.14	1.123	1.137	0.947	1.04	0.861	1.017	0.84	0.82	0.915	1.088	1.205	0.983	1.243	0.943	1.375
A0A1U7QCF3	Ndnf	0.696	0.677	0.714	0.842	0.649	0.711	0.556	0.667	0.647	0.693	1.078	0.943	1.767	0.692	1.2	0.628	0.693	1.437	0.914	0.68	0.787	1.159	0.999	1.917	1.224
A0A1U7QCF6	LOC101825569	1.229	1.276	1.164	0.621	0.83	1.148	1.295	0.827	1.012	0.669	0.946	0.898	0.99	1.012	1.392	1.003	1.228	1.06	1.016	1.047	0.898	0.888	0.963	0.947	0.902
A0A1U7QCF9	Jmjd7	0.892	0.912	0.952	1.534	0.814	0.852	1.153	1.018	0.898	0.932	1.024	1.059	0.943	0.901	0.842	0.984	0.825	0.974	0.943	1.041	1.082	1.016	1.114	1.004	1.061
A0A1U7QCG8	Vps18	1.043	1.037	1.132	0.601	0.71	0.987	0.77	0.626	0.824	0.779	1.153	1.056	1.207	1.094	1.072	0.806	1.019	1.069	1.157	0.731	0.622	1.009	1.049	1.143	1.188
A0A1U7QCG9	Zfp91	1.255	1.117	1.211	1.143	0.9	0.972	0.965	1.586	1.057	0.952	1.235	1.239	1.069	1.206	2.308	0.969	1.093	1.155	1.085	0.667	0.658	1.308	1.285	1.207	1.149
A0A1U7QCH0	Cog3	1.094	1.049	1.177	0.768	0.784	0.979	0.808	0.678	0.82	0.635	1.032	0.888	1.17	1.074	1.144	0.899	1.066	1.188	1.23	0.665	0.739	0.892	0.861	1.138	1.077
A0A1U7QCH3	Dnajc17	0.982	1.011	1.113	1.05	1.122	0.918	0.868	0.997	1.026	0.949	0.88	0.926	0.992	1.011	1.022	1.02	0.945	1.032	0.945	1.09	1.064	0.893	0.959	1.099	1.065
A0A1U7QCH5	Vamp8	0.991	0.956	0.847	0.951	0.809	0.938	0.524	0.905	1.122	1.033	0.986	0.918	1.082	1.016	0.973	0.747	0.796	1.014	0.972	0.978	0.697	1.131	0.915	0.963	1.466
A0A1U7QCH6	Cpb2	1.79	1.29	1.272	1.123	0.926	1.208	1.087	0.662	1.118	0.569	0.866	0.746	0.703	1.348	1.459	1.918	1.185	0.982	0.755	1.221	1.781	0.551	0.577	0.766	0.544
A0A1U7QCI1	Mcam	1.118	1.032	1.042	0.788	0.646	1.004	0.802	0.798	1.037	0.989	1.202	0.992	0.988	1.032	0.944	0.884	0.985	0.993	0.798	0.894	0.788	1.189	1.104	1.053	0.86
A0A1U7QCI2	Itm2b	1.121	0.934	0.959	1.266	0.843	1.034	0.674	0.922	0.981	0.8	1.493	1.065	1.203	1.08	0.996	1.143	0.914	1.001	0.871	0.926	0.931	1.057	0.989	1.094	0.82
A0A1U7QCI3	Srp14	0.953	0.892	0.984	0.975	0.965	0.925	0.88	0.936	1.07	0.906	0.935	0.912	1.03	0.949	0.998	1.066	1.038	1.188	1.252	1.095	0.985	0.778	0.835	1.032	1.043
A0A1U7QCI6	Vps11	1.033	0.949	1.033	0.538	0.74	1.012	0.659	0.6	0.767	0.536	1.145	0.978	1.239	1.156	1.082	1.158	1.006	1.156	1.059	0.76	0.764	1.038	0.909	1.167	1.007
A0A1U7QCJ1	Dmtn	0.823	1.034	0.921	1.133	1.045	0.963	1.245	1.51	1.167	1.617	1.073	1.123	0.759	0.794	0.883	0.897	0.987	0.912	0.72	0.979	0.971	1.003	1.137	0.959	0.704
A0A1U7QCJ6	Rps25	0.917	1.054	1.296	0.865	1.367	0.73	1.21	1.085	1.143	0.674	0.708	0.826	0.763	0.69	0.882	1.056	1.292	1.055	1.226	1.385	0.992	0.785	0.864	1.036	1.102
A0A1U7QCJ9	Fam198b	0.763	0.766	1.049	0.676	1.307	0.802	0.752	1.001	0.974	1.152	0.715	0.792	1.27	1.064	1.35	0.682	1.222	1.125	1.793	0.87	0.693	0.875	0.68	1.367	1.308
A0A1U7QCK1	Ddx6	1.048	1.008	1.1	0.536	0.692	0.975	0.977	0.641	0.792	0.612	0.917	0.884	1.02	0.977	1.097	0.893	1.03	1.096	1.079	0.756	0.804	0.919	0.964	1.08	1.061
A0A1U7QCK2	Slc12a6	1.059	0.982	0.963	0.699	0.808	1.02	0.686	0.811	0.95	0.946	1.316	1.165	1.079	1.089	0.948	0.788	0.99	1.024	0.983	0.767	0.563	1.116	1.126	1.07	0.985
A0A1U7QCK3	Nadsyn1	0.931	0.94	0.977	0.717	1.289	1.06	0.796	0.805	1.007	0.875	1.102	1.02	0.96	1.033	1.018	1.066	1.061	1.001	1.025	1.179	1.358	1.068	0.999	0.99	0.881
A0A1U7QCK5	Atp5l	1.133	1.068	1.053	0.636	0.688	1.01	1.127	0.606	0.863	0.612	1.359	1.111	1.266	1.16	1.062	0.865	1.011	1.013	0.996	0.82	0.859	1.31	1.01	1.03	0.93
A0A1U7QCL1	Bin3	0.782	0.761	0.747	1.362	0.896	1.02	0.659	0.865	0.89	1.501	1.049	1.217	1.123	0.991	0.825	1.171	0.937	0.91	1.018	1.005	1.013	1.243	1.248	1.028	1.157
A0A1U7QCL5	Fgb	1.237	1.332	1.966	0.759	1.158	0.957	1.343	0.623	0.886	0.549	0.688	0.557	0.701	0.933	1.63	1.627	1.588	1.36	1.232	0.879	1.346	0.588	0.582	0.78	0.566
A0A1U7QCL6	Chmp7	0.917	0.863	0.943	0.919	0.843	0.932	0.684	0.852	0.935	0.789	1.09	0.947	1.031	0.985	1.04	0.958	1.048	1.157	1.111	0.884	0.915	1.002	1.021	1.075	0.91
A0A1U7QCL8	Zpr1	0.916	0.91	1.032	1.573	1.298	0.743	1.132	1.535	1.125	0.988	0.678	0.707	1.007	0.898	1.154	1.128	0.937	1.158	1.196	1.237	1.364	0.791	0.795	1.05	0.963
A0A1U7QCM5	Olfm4	1.115	0.625	0.49	0.563	0.382	0.437	6.785	0.711	0.343	0.362	0.459	0.444	0.858	0.527	0.88	1.238	4.492	0.44	1.109	0.817	3.228	0.493	0.559	0.571	0.479
A0A1U7QCM6	Cbfb	1.106	0.989	1.362	1.084	1.108	0.813	0.924	1.089	1.061	0.552	0.713	0.661	1.121	1.069	1.305	0.934	1.24	1.235	1.338	1.002	0.946	0.608	0.818	1.326	1.105
A0A1U7QCN3	Bco2	1.023	1.007	0.937	1.228	0.887	1.188	0.805	0.808	0.912	1.035	1.232	1.245	0.886	0.996	0.968	0.984	0.761	0.882	0.825	1.008	1.151	1.025	1.014	0.864	0.979
A0A1U7QCN7	Dnajc24	0.904	0.918	1.102	2.088	1.063	0.747	0.564	1.265	0.809	0.893	0.792	0.776	1.238	0.995	1.125	1.403	0.992	1.145	1.118	1.321	1.504	1.06	0.846	1.104	0.995
A0A1U7QCP7	Exph5	0.985	0.783	0.654	0.709	0.876	0.963	0.686	0.801	1.229	1.541	1.23	1.159	0.92	0.929	0.707	0.791	0.747	1.202	0.951	0.623	0.495	1.026	1.11	1.3	1.243
A0A1U7QCQ3	Lmo2	0.922	1.279	1.005	1.777	2.275	0.912	0.939	1.717	1.55	1.899	0.794	0.806	0.912	0.895	1.042	0.714	0.726	0.993	0.773	1.644	0.931	0.904	0.845	1.002	0.857
A0A1U7QCQ5	Prkar2b	0.86	0.908	0.988	1.108	1.102	1	1.253	1.182	1.195	1.546	1.416	1.133	0.853	0.882	0.802	0.961	0.801	0.867	0.881	1.158	1.084	1.031	1.173	0.881	1.043
A0A1U7QCR1	Dnaja4	0.887	0.993	0.844	0.628	0.639	1.365	0.692	0.622	0.751	1.187	1.21	1.666	0.999	1.204	0.906	1.056	1.028	0.825	0.955	0.732	0.794	1.152	1.378	0.92	0.973
A0A1U7QCR4	Smc3	1.065	1.1	1.114	0.536	0.883	1.015	1.215	0.891	0.983	1.111	0.959	0.984	1.026	1.031	1.112	0.85	1.067	1.059	1.053	0.651	0.565	1.016	1.029	1.061	1.139
A0A1U7QCR9	Xpnpep1	0.931	0.9	0.989	1.273	1.025	0.913	1.022	1.101	1.072	0.881	0.957	0.832	0.894	0.9	0.951	1.163	0.947	1.045	1.055	1.347	1.606	0.914	0.874	0.999	1.143
A0A1U7QCS1	Cd82	0.803	0.782	0.815	3.331	1.601	0.93	0.679	1.211	1.133	1.248	1.146	0.898	0.783	0.839	0.887	1.259	0.927	0.934	0.912	1.04	0.928	1.016	0.906	0.929	0.79
A0A1U7QCS2	Fam136a	0.942	0.909	0.908	1.763	1.105	0.867	0.812	1.229	1.061	0.971	0.913	0.931	0.975	0.906	0.99	1.646	0.903	0.926	0.845	1.36	1.537	0.92	0.92	0.87	0.893
A0A1U7QCS4	Man2c1	0.925	0.913	0.917	0.749	0.783	1.071	0.705	0.67	0.816	0.813	1.128	1.095	1.05	1.004	0.96	1.015	1.025	1.055	1.036	1.059	1.274	1.012	1.065	1.076	0.951
A0A1U7QCS6	Cry2	0.872	0.964	0.938	1.551	1.791	1.013	2.02	2.456	1.711	1.712	0.993	0.864	0.819	0.808	0.937	0.936	0.915	0.949	0.886	1.031	0.899	1.217	1.34	1.051	1.176
A0A1U7QCS8	Snrnp27	1.005	1.036	1.134	1.345	1.175	0.906	1.075	1.156	1.099	1.102	0.838	0.918	1.018	1	1.062	0.966	0.942	1.144	1.091	0.946	0.818	0.81	0.854	1.066	1.286
A0A1U7QCS9	Mpi	0.897	0.929	0.917	0.966	0.705	0.996	0.727	0.802	0.845	0.688	1.197	1.195	0.933	0.973	0.922	0.98	0.982	0.895	0.905	0.985	1.116	1.092	1.15	1.029	1.12
A0A1U7QCT0	Atp6v0d1	1.017	0.881	1.017	0.493	0.574	0.874	0.47	0.413	0.671	0.383	1.097	0.892	1.342	1.119	1.08	0.986	1.116	1.256	1.15	0.752	0.735	0.94	0.871	1.278	1.003
A0A1U7QCT1	Stn1	0.912	1.036	1.219	0.633	1.049	1.208	0.755	0.507	0.794	0.526	1.04	0.968	0.925	0.962	0.956	0.833	0.918	1.216	1.262	0.919	0.829	0.959	1.026	1.08	1.147
A0A1U7QCT3	Antxr1	0.837	0.945	0.972	0.826	0.904	1.152	2.594	0.733	1.113	1.756	0.94	1.238	0.898	0.791	0.897	0.758	0.905	0.824	1.103	0.687	0.758	1.366	1.415	1.105	1.39
A0A1U7QCU0	Nutf2	0.765	0.87	0.775	2.433	1.048	0.742	0.947	1.854	1.207	1.304	1.072	0.981	0.816	0.834	1.008	1.853	0.756	0.913	0.649	1.96	2.179	0.962	0.904	0.857	0.843
A0A1U7QCU2	Nfkb2	0.819	0.938	1.293	0.686	0.958	0.93	0.832	0.894	1.1	0.938	0.772	0.783	1.176	1.095	0.961	0.82	1.215	1.089	1.242	0.82	0.755	0.802	0.773	1.168	1.112
A0A1U7QCU5	Sec61a1	1.016	0.801	0.926	0.635	1.706	0.793	0.384	0.566	0.706	0.496	0.894	0.822	1.509	1.175	1.139	1.14	1.181	1.226	1.406	0.746	0.68	0.974	0.708	1.132	0.783
A0A1U7QCU8	Hps6	1.145	1.045	1.088	1.094	0.985	0.979	0.998	1.117	0.968	0.947	1.184	1.017	0.952	0.975	0.892	1.111	1.033	1.164	1.108	0.883	1.005	0.922	0.875	1.139	1.028
A0A1U7QCU9	Slc7a6os	0.839	0.709	0.772	2.306	0.909	0.73	0.579	1.084	0.853	0.939	0.867	0.787	0.893	0.873	0.984	1.298	0.834	1.193	0.979	1.375	1.601	0.917	0.835	0.986	0.993
A0A1U7QCV1	Arih1	1.136	1.019	1.131	1.137	1.011	1.034	1.09	0.943	0.947	0.867	1.147	1.001	1.031	1.043	1.005	0.949	1.145	1.128	1.174	0.759	0.835	0.94	0.948	1.083	0.996
A0A1U7QCV2	Psmc3	0.972	1.001	1.082	0.938	1.025	0.89	0.908	1.198	1.024	1.003	0.841	0.868	1.019	0.942	1.059	0.976	0.993	1.1	1.078	0.956	1.11	0.821	0.885	1.091	1.176
A0A1U7QCV5	Nup210	1.211	1.26	1.416	0.464	0.624	1.002	0.856	0.548	0.765	0.448	0.851	0.915	1.212	1.26	1.258	0.993	1.184	1.095	1.164	0.702	0.67	0.781	0.864	1.166	1.284
A0A1U7QCV6	Hspa4l	0.728	0.669	0.654	1.165	0.942	1.227	0.654	0.875	0.856	1.522	0.882	1.212	1.113	1.158	0.751	1.274	0.909	0.863	1.037	1.024	0.824	0.983	1.069	1	0.975
A0A1U7QCV8	Ptpmt1	1.005	1.005	1.25	0.477	0.899	0.791	0.831	0.607	0.68	0.668	0.927	0.794	1.301	1.037	1.264	0.922	1.239	1.347	1.5	0.559	0.637	0.882	0.832	1.502	1.077
A0A1U7QCW0	Rbsn	0.907	0.876	0.885	0.99	0.967	1.018	0.703	0.911	0.907	1.043	1.119	1.029	1.045	0.953	0.895	0.75	0.832	0.906	0.929	0.815	0.71	1.078	0.939	0.883	1.069
A0A1U7QCW4	Lcat	1.5	1.207	0.995	1.889	1.088	1.303	1.411	0.856	0.927	0.705	0.776	0.739	0.719	1.382	1.148	2.153	1.07	0.853	0.698	1.467	2.22	0.91	0.724	0.669	0.519
A0A1U7QCX0	Tmf1	0.928	1	1.067	1.098	1.233	0.881	0.751	1.141	1.09	1.163	0.877	0.89	0.994	0.975	1.041	0.944	1.062	1.061	1.14	1.087	0.981	0.923	0.908	1.112	1.007
A0A1U7QCX1	Pgrmc2	1.035	1.063	1.037	0.756	0.726	1.048	0.855	0.707	0.808	0.821	1.268	1.237	1.064	1.087	1.001	0.897	0.988	1.064	1.017	0.849	0.814	1.11	1.151	1.053	0.921
A0A1U7QCX6	Fat4	0.772	0.685	0.708	0.977	1.064	0.914	0.737	1.086	1.265	2.43	1.423	1.188	0.811	0.83	0.656	0.811	0.736	0.776	0.733	0.904	0.759	1.394	1.449	0.816	1.024
A0A1U7QCY5	Got1	0.793	1.069	0.772	0.803	1.418	0.956	1.062	0.823	0.786	0.738	0.865	1.05	0.952	0.95	1.009	1.377	0.818	1.026	0.955	0.995	1.234	1.41	0.833	0.854	1.094
A0A1U7QCY6	Acad9	0.966	0.919	0.953	0.502	0.774	0.977	0.696	0.615	0.741	0.643	1.119	1.127	1.219	1.106	0.997	0.939	0.996	1.01	1.04	0.604	0.511	1.076	1.094	1.078	1.071
A0A1U7QCY9	Mcm2	1.256	1.135	1.229	0.711	0.995	1.032	1.49	0.783	1.043	0.543	0.646	0.622	1.109	1.11	1.273	0.931	1.065	1.292	1.276	0.759	0.698	0.796	0.956	1.565	1.359
A0A1U7QCZ1	Fxr1	0.949	0.896	0.92	0.886	1.078	0.957	0.957	1.123	1.095	1.24	1.073	0.979	1.03	0.98	0.946	0.908	0.871	1.022	0.98	0.962	0.772	0.975	0.928	0.929	0.971
A0A1U7QCZ8	Ivns1abp	0.823	0.905	0.958	0.808	0.737	0.951	0.596	0.667	0.953	0.696	0.853	0.972	1.06	0.941	1.084	0.871	0.81	1.075	1.128	0.783	0.937	0.833	0.82	1.042	0.914
A0A1U7QD05	Cxxc1	1.154	1.148	1.224	0.62	0.807	1.059	0.943	0.592	0.92	0.83	1.013	1.087	1.167	1.114	1.163	0.76	1.117	1.151	1.167	0.725	0.594	0.946	0.997	1.094	1.133
A0A1U7QD10	LOC101829440	0.97	1.041	1.106	1.155	1.146	0.849	0.981	0.875	1.09	0.601	0.691	0.774	1.137	0.949	1.111	1.094	1.135	1.25	1.433	1.103	1.073	0.822	0.83	1.129	1.304
A0A1U7QD11	Lamc1	1.065	1.097	1.042	0.535	0.744	1.122	1.055	0.846	1.103	1.271	1.251	1.192	0.872	0.939	0.884	0.739	0.824	0.923	0.781	0.778	0.625	1.153	1.275	0.952	0.928
A0A1U7QD12	Tnfsf10	1.285	1.448	1.398	0.675	0.677	0.989	0.538	0.536	0.852	0.626	1.439	1.143	0.902	1.332	0.952	0.86	1.109	0.894	0.753	0.875	0.528	0.982	1.344	0.95	0.738
A0A1U7QD14	Mms19	1.033	1.025	1.115	0.576	0.795	1.011	0.732	0.64	0.808	0.567	0.962	0.862	1.209	1.129	1.181	0.887	1.144	1.326	1.167	0.731	0.764	0.849	0.814	1.312	1.088
A0A1U7QD29	Rasal2	0.937	0.941	0.85	0.99	1	1.207	0.631	0.899	0.867	1.001	1.453	1.254	0.978	0.968	0.91	0.896	0.866	0.986	0.836	0.771	0.645	1.324	1.355	0.98	0.889
A0A1U7QD30	Hells	1.15	1.175	1.321	0.897	0.985	0.931	0.924	0.868	0.921	0.62	0.778	0.745	1.137	1.081	1.31	1.045	1.159	1.375	1.215	0.926	0.971	0.743	0.75	1.214	0.809
A0A1U7QD33	Gps1	1.022	0.656	0.811	0.219	0.622	0.934	0.136	0.251	0.496	0.287	1.341	1.164	1.293	1.247	0.964	0.859	1	1.183	1.056	0.648	0.581	1.357	0.965	1.127	0.776
A0A1U7QD34	Tnr	0.885	0.525	1.117	0.616	0.475	0.648	0.602	0.545	0.516	0.468	4.073	0.79	0.43	0.564	0.582	1.399	0.606	0.477	0.392	10.17	0.396	0.53	0.53	0.549	0.427
A0A1U7QD35	Rad23b	0.794	0.8	0.851	2.234	1.242	0.813	1.005	1.931	1.238	1.336	0.82	0.816	0.838	0.794	0.884	1.192	0.825	0.892	0.868	1.424	1.706	0.875	0.928	0.92	1.031
A0A1U7QD37	Rbp4	1.473	1.219	0.844	1.504	1.297	1.176	0.961	0.757	1.199	0.889	1.011	0.932	0.699	1.162	0.935	1.538	0.944	0.571	0.688	1.339	1.793	1.057	0.874	0.627	0.505
A0A1U7QD38	Aspscr1	0.944	0.973	1.015	0.86	1.119	0.906	1.181	1.153	1.333	1.191	0.968	0.918	0.901	0.912	0.961	0.888	0.906	0.898	0.913	1.155	1.361	0.891	0.979	0.907	0.968
A0A1U7QD57	Kifap3	0.995	0.912	0.913	0.537	0.628	1.148	0.413	0.487	0.682	0.521	1.297	1.258	1.383	1.404	0.942	1.19	1.083	1.047	1.147	0.727	0.854	1.09	1.094	1.051	1.04
A0A1U7QD64	Bcl2l15	1.095	1.178	1.145	1.759	1.027	0.871	1.2	1.398	1.247	0.74	0.96	0.765	0.875	0.949	1.295	1.52	1.267	1.13	1.116	1.492	2.174	0.734	0.833	0.95	0.819
A0A1U7QD65	Minpp1	1.029	0.958	0.967	0.935	0.782	1.041	0.817	0.849	0.871	0.648	1.005	0.936	1.11	1.034	1.019	1.255	1.015	1.148	1.283	0.951	1.106	0.903	0.87	1.144	1.102
A0A1U7QD74	Capza1	1.032	1.023	1.049	1.533	1.111	0.913	0.931	1.333	1.074	0.882	0.972	0.842	1.027	1.004	1.108	1.366	1.056	1.063	0.985	1.413	1.625	0.825	0.809	1.017	0.909
A0A1U7QD75	Ric1	1.058	0.874	1.093	0.831	0.878	0.904	0.624	0.684	0.888	0.878	1.085	0.898	1.252	1.084	1.057	0.838	1.068	1.328	1.194	0.749	0.821	0.989	0.911	1.248	0.969
A0A1U7QD80	Jak2	1.121	1.035	1.112	0.756	0.782	0.959	0.6	0.631	0.872	0.618	1.036	0.828	1.301	1.221	1.165	0.984	1.135	1.141	1.255	0.696	0.658	0.87	0.845	1.16	1.018
A0A1U7QD81	Tada1	1.169	0.963	1.099	0.995	0.726	1.029	0.74	0.629	0.79	0.583	1.002	0.91	1.129	1.188	1.155	1.073	1.161	1.127	1.07	0.84	1.168	0.987	0.895	1.056	0.96
A0A1U7QD82	Atp5f1	1.151	1.105	1.041	0.507	0.814	1.104	0.689	0.485	0.828	0.525	1.05	1.087	1.15	1.083	1.034	1.035	1.049	1.103	0.993	0.611	0.711	1.229	1.021	1.062	1.064
A0A1U7QD86	Aldh9a1	1.065	1.01	0.991	0.732	0.692	0.923	0.845	0.837	0.879	0.635	1.208	1.132	1.136	0.999	0.991	1.097	1.05	1.032	0.985	1.102	1.237	0.894	1.041	1.085	0.948
A0A1U7QD91	Sec14l1	1.017	1.097	1.142	0.8	0.978	1.062	0.992	0.942	0.919	0.897	1.083	1.084	1.021	1.041	1.095	0.965	1.272	1.224	1.12	0.778	0.918	0.989	1.099	1.283	0.86
A0A1U7QD93	Ube2l6	0.749	0.933	1.206	1.856	1.45	0.778	0.66	1.162	1.171	0.632	0.643	0.595	0.924	0.945	0.948	1.158	0.96	1.144	1.028	1.796	2.203	0.638	0.694	1.103	1.021
A0A1U7QD94	Uap1	0.751	0.741	0.909	0.853	0.788	0.824	0.721	0.684	0.645	0.486	0.633	0.676	1.169	0.979	0.951	1.144	1.145	1.124	1.966	0.846	1.203	0.786	0.745	1.214	1.307
A0A1U7QD95	Fam122a	0.867	0.924	1.016	2.898	1.75	0.995	1.078	1.698	1.306	1.772	0.76	0.807	0.687	0.788	0.936	0.973	0.747	0.893	0.84	1.427	1.741	0.828	0.909	0.894	1.144
A0A1U7QD97	Lamtor5	0.694	0.688	0.677	3.903	1.375	0.674	0.996	1.952	1.161	1.574	0.757	0.89	0.992	0.887	0.962	1.703	0.668	0.847	0.704	2.593	2.16	0.976	0.779	0.781	0.846
A0A1U7QD98	Tmx2	1.022	0.977	1.024	0.609	0.649	1.035	0.748	0.695	0.801	0.763	1.172	1.207	1.178	1.139	0.999	0.95	1.026	1.03	1.105	0.79	0.678	0.929	1.038	1.025	0.927
A0A1U7QDA1	Prpsap1	1.135	1.063	1.182	0.913	0.792	0.95	0.881	0.726	0.827	0.464	1.116	0.984	1.145	1.092	1.099	0.907	1.155	1.185	1.16	0.723	0.793	0.917	0.947	1.172	1.02
A0A1U7QDA7	LOC110339199	0.982	0.858	0.774	0.73	1.354	0.941	1.17	1.018	1.015	1.07	1.524	1.349	0.644	0.678	0.689	0.717	0.64	0.782	0.624	0.951	0.931	1.354	1.439	0.791	0.499
A0A1U7QDB1	Wbp2	1.073	1.005	0.962	1.645	0.845	0.901	0.798	1.184	0.99	0.703	0.984	0.862	1.045	1.055	1.097	1.13	0.937	0.813	0.708	2.289	1.665	0.939	0.849	0.819	0.711
A0A1U7QDB2	Ampd2	1.098	1.038	1.116	0.589	0.773	0.983	0.628	0.677	0.882	0.556	0.909	0.819	1.143	1.019	1.222	0.943	1.078	1.17	1.25	0.891	1.061	0.867	0.825	1.08	1.046
A0A1U7QDB4	LOC101822890	1.041	0.999	0.871	0.713	0.756	1.492	0.815	0.645	0.818	0.898	1.356	1.64	0.896	1.103	0.835	0.992	0.97	0.855	0.792	0.829	0.822	1.336	1.557	0.887	0.773
A0A1U7QDB7	Llgl2	1.065	1.096	0.869	0.688	0.704	1.216	0.89	0.678	0.976	0.899	1.425	1.287	0.852	1.05	0.879	0.818	0.792	0.78	0.768	0.78	0.794	1.295	1.39	0.941	0.925
A0A1U7QDB8	Fkbp7	0.849	0.794	0.788	1.492	0.911	0.905	0.731	1.009	0.861	1.052	0.874	1.013	1.053	0.945	0.794	1.263	0.895	0.896	1.588	1.049	1.178	1.007	0.911	0.97	1.296
A0A1U7QDC5	CUNH1orf194	0.767	0.667	0.702	2.366	1.272	1.473	0.608	0.84	0.732	2.622	0.74	1.676	0.906	1.143	0.666	1.068	0.852	0.667	0.787	1.079	0.962	1.022	1.251	0.542	1.278
A0A1U7QDC8	Prpf38b	1.004	1.037	1.036	0.673	0.772	0.996	0.769	0.816	0.861	0.746	1.01	0.963	1.027	0.992	1.059	0.79	1.021	0.987	1.082	0.696	0.597	0.813	0.869	1.097	1.099
A0A1U7QDD4	Adprh	0.953	0.949	1.128	0.705	0.817	0.98	0.709	0.82	0.845	0.619	0.977	0.882	1.185	1.134	1.095	1.026	0.998	1.135	1.157	0.802	0.927	0.979	0.858	1.052	1.06
A0A1U7QDD5	Hid1	0.768	0.81	0.781	1.54	0.928	0.902	0.944	0.797	0.848	0.968	0.929	1.056	1.109	0.876	0.804	0.988	0.975	1.129	1.238	0.794	0.862	1.146	1.022	1.207	1.41
A0A1U7QDD9	Fstl1	0.806	0.687	0.676	2.297	0.945	0.913	0.523	1.014	0.783	0.921	0.849	0.819	1.235	1.126	0.893	1.955	0.999	0.932	1.37	1.02	1.298	1.019	0.771	1.044	0.856
A0A1U7QDE2	Prps1	1.121	1.356	1.404	0.622	0.798	1.056	1.21	0.705	0.792	0.624	0.865	0.994	1.237	1.32	1.419	0.877	1.207	1.139	1.217	0.887	0.954	0.928	1.056	1.218	1.236
A0A1U7QDE4	Hat1	1.291	1.077	1.178	0.787	0.824	0.888	1.278	0.81	1.016	0.612	0.61	0.556	1.214	1.19	1.294	1.418	1.189	1.357	1.204	0.978	1.191	0.588	0.584	1.257	1.19
A0A1U7QDE6	Slc9a3r1	0.757	0.852	0.831	2.501	1.541	0.759	0.845	1.369	1.182	1.306	0.726	0.76	0.951	0.913	0.91	1.202	0.796	0.832	0.958	1.477	1.598	0.769	0.767	1.023	1.296
A0A1U7QDE8	Mrpl16	1.158	1.109	1.063	1.58	0.74	0.871	0.74	0.8	1.111	0.487	0.881	0.8	1.079	1.024	1.073	0.926	0.819	1.004	1.124	0.931	0.853	0.8	0.952	0.995	1.317
A0A1U7QDF2	Prpf19	1.072	1.053	1.145	0.667	0.846	1.041	1.17	0.784	0.961	0.792	0.945	0.907	1.066	1.078	1.103	0.939	1.108	1.107	1.133	0.705	0.683	0.926	0.996	1.141	1.244
A0A1U7QDF5	Adcy5	0.875	0.813	0.559	0.498	0.58	1.401	0.756	0.649	0.804	1.052	0.981	1.86	1.037	0.932	0.628	0.885	1.062	0.868	0.974	0.913	0.811	1.665	1.251	0.828	0.84
A0A1U7QDF8	Vps37c	0.769	1.016	1.072	1.973	1.526	1.096	1.548	1.848	1.563	1.569	0.803	1.063	0.758	0.754	0.945	1.209	1.035	1.132	1.05	1.174	1.554	1.049	0.947	0.979	0.829
A0A1U7QDH2	Fads1	1.114	0.991	1.012	0.896	1.787	0.997	0.842	0.817	0.95	0.698	1.108	0.933	1.163	1.073	1.12	0.914	1.489	1.047	1.239	0.663	0.557	1.083	0.919	1.226	0.961
A0A1U7QDI3	Ube2d2	0.987	0.949	1.07	1.132	0.945	0.965	0.758	0.947	0.885	0.752	1.106	0.907	1.164	1.115	1.178	0.91	1.056	1.049	1.001	0.878	0.978	0.953	1.081	1.22	0.877
A0A1U7QDI6	Nol11	1.069	1.067	0.937	1.258	0.933	1.178	1.149	1.325	1.27	1.185	1.298	0.949	1.076	1.18	1.15	0.923	1.3	1.176	1.4	0.559	0.567	0.851	0.89	1.359	1.327
A0A1U7QDI7	Mzb1	0.774	0.546	0.86	1.087	1.425	0.435	1.045	2.03	1.038	2.566	1.475	1.39	0.501	0.529	0.635	0.987	0.685	0.705	0.593	1.445	1.747	1.137	1.644	0.746	0.683
A0A1U7QDI9	Ppp1r2	0.641	0.785	0.654	3.889	1.352	0.895	0.726	2.003	1.225	1.82	0.821	0.965	0.623	0.668	0.762	1.196	0.572	0.738	0.555	1.941	1.946	0.867	0.902	0.698	0.735
A0A1U7QDJ2	Ctnna1	1.029	0.992	0.905	0.569	0.863	1.128	1.013	0.988	1.187	1.406	1.342	1.146	0.907	0.986	0.88	0.764	0.862	0.965	0.819	0.851	0.583	1.054	1.203	0.971	0.941
A0A1U7QDK2	Map3k2	0.884	0.858	0.868	1.027	1.027	1.024	0.606	1.003	0.906	0.995	1.084	1.102	1.064	1.001	0.969	0.938	1.022	1.117	1.258	0.874	0.921	1.116	1.092	1.118	1.158
A0A1U7QDK6	Dcaf7	1.027	1.023	1.045	0.987	0.794	1.104	0.913	0.876	1.005	0.905	1.148	1.08	1.051	1.036	1.001	0.978	0.94	1.004	1.024	0.933	0.969	0.943	1.063	1.002	1.164
A0A1U7QDK8	Wdr33	1.094	1.135	1.237	0.681	0.852	0.898	0.792	0.735	0.903	0.786	0.878	0.937	1.064	1.024	1.068	1.023	1.108	1.117	1.122	0.732	0.582	0.89	0.908	1.051	1.114
A0A1U7QDL1	Mrc2	0.812	0.702	0.661	0.5	0.591	0.938	0.798	0.469	0.817	0.734	1.338	1.176	1.02	0.837	0.636	0.795	0.752	0.799	1.255	0.79	1.334	1.304	1.11	0.94	1.494
A0A1U7QDL3	Kng1	1.37	1.021	0.85	2.864	1.419	1.234	2.063	1.012	1.146	0.638	0.619	0.567	0.659	1.101	0.831	2.321	1.06	0.817	0.808	1.554	2.632	0.601	0.54	0.692	0.484
A0A1U7QDL4	Sap130	1.066	1.029	0.977	1.12	1.106	1.052	0.881	1.088	1.092	1.065	1.114	0.958	1.11	1.084	1.104	0.882	1.018	1.057	1.05	0.963	0.624	0.887	1.022	0.953	1.078
A0A1U7QDL6	LOC101830505	1.138	1.034	1.102	0.734	0.797	0.997	0.857	0.841	0.802	0.683	1.345	1.101	1.073	1.115	1.046	1.032	1.084	1.077	0.96	1.074	1.028	1.071	1.063	1.036	0.818
A0A1U7QDM6	Map4k2	1.269	1.281	1.09	0.775	0.732	1.179	0.843	0.801	1.139	0.742	1.22	1.05	0.99	1.12	1.299	1.08	1.03	0.956	0.873	1.051	1.119	0.992	1.04	0.971	0.825
A0A1U7QDM7	Mpp2	0.917	0.984	0.957	0.569	0.669	1.058	0.766	0.802	0.993	1.431	1.528	1.377	0.831	0.905	0.827	0.658	0.654	0.812	0.736	0.761	0.562	1.326	1.52	0.966	0.9
A0A1U7QDN6	Cdca5	1.414	1.308	1.17	0.537	0.791	1.161	0.64	0.755	1.181	0.317	0.737	0.628	1.231	1.139	1.899	0.894	1.237	1.322	1.135	0.752	0.648	0.784	0.879	1.11	0.75
A0A1U7QDN9	Dvl3	0.756	0.756	0.813	0.961	1.131	0.865	1.005	0.92	1.166	1.22	0.942	1.046	0.931	0.794	0.81	0.946	0.95	0.999	1.112	0.939	0.991	1.061	1.02	0.96	1.072
A0A1U7QDP0	Fau	0.817	0.894	0.978	1.666	2.575	0.717	1.217	1.533	1.268	1.033	0.684	0.693	0.87	0.796	0.973	0.855	0.891	0.92	0.953	3.289	1.094	0.634	0.823	0.997	1.043
A0A1U7QDP2	Ss18	0.81	0.816	0.829	2.75	1.351	0.799	0.748	1.147	0.939	1.117	0.752	0.81	0.936	0.88	1.006	1.152	0.824	0.965	0.935	1.362	1.303	1.026	0.997	0.867	1.039
A0A1U7QDP3	Slc4a1	1.081	1.271	1.196	0.818	0.774	0.993	1.158	0.761	0.789	0.718	1.41	1.285	0.899	1.006	1.094	0.691	1.207	0.903	0.559	0.678	0.892	0.962	1.44	1.255	0.639
A0A1U7QDQ3	Opa1	1.064	1.083	1.103	0.573	0.697	1.047	0.791	0.699	0.827	0.71	1.167	1.134	1.094	1.048	1.035	0.854	1.058	1.049	1.009	0.729	0.623	1.096	1.133	1.115	1.035
A0A1U7QDQ4	Gfap	0.869	0.175	0.69	0.414	0.279	0.319	0.252	0.959	0.888	0.253	1.018	0.36	0.239	0.273	0.255	0.648	0.684	0.445	0.361	10.739	4.443	0.508	0.768	0.582	0.383
A0A1U7QDQ9	Rtp4	1.297	1.141	1.223	0.907	0.826	1.066	0.819	0.691	0.924	0.705	0.737	0.688	1.336	1.466	1.095	1.1	1.388	1.234	1.234	0.782	0.822	0.771	0.68	1.303	0.902
A0A1U7QDR3	Rpl27	0.995	1.113	1.087	0.505	1.057	0.944	1.077	0.533	0.964	0.508	0.975	0.889	0.981	0.864	0.988	0.983	1.125	1.218	1.438	1.555	0.729	0.803	0.9	1.117	1.27
A0A1U7QDR4	Chrd	0.974	0.93	1.077	0.867	1.016	1.038	1.127	1.258	0.957	1.056	1.075	1.065	0.954	0.927	0.952	0.924	0.878	1.086	1.175	0.714	0.699	1.066	1.217	0.959	0.986
A0A1U7QDR5	Ap5b1	0.844	0.854	1.007	1.07	0.802	0.827	0.716	0.825	0.864	0.859	1.003	0.921	1.173	0.946	0.926	0.754	0.809	0.871	0.992	0.725	0.68	0.908	0.843	1.072	1.137
A0A1U7QDR7	Cltc	1.033	1.011	1.047	0.509	0.687	1.025	0.868	0.585	0.74	0.635	1.263	1.116	1.129	1.069	0.983	0.818	1.044	1.061	1.087	0.693	0.641	1.091	1.128	1.152	1.113
A0A1U7QDS0	Becn1	1.062	1.074	1.108	0.723	0.717	1.145	0.678	0.639	0.793	0.625	1.05	1.125	1.188	1.167	1.087	0.849	0.998	1.062	1.092	0.668	0.695	1.102	1.076	1.143	1.064
A0A1U7QDS4	LOC101835201	0.952	0.909	0.944	1.888	0.924	0.732	0.674	1.362	1.033	0.734	0.801	0.808	0.995	0.952	1.148	1.389	1.034	1.034	0.917	1.257	1.508	0.989	1.052	1.016	0.848
A0A1U7QDS6	Eif1ad	0.729	0.722	0.807	3.37	1.364	0.795	1.272	1.733	2.107	2.148	0.843	1.2	1.06	0.934	0.966	1.072	0.884	1.026	0.943	1.557	1.734	1.007	0.864	0.857	0.9
A0A1U7QDS7	Gdi2	1.062	1.1	1.121	0.706	0.862	0.988	0.995	0.957	0.905	0.786	1.08	1.001	1.04	0.961	1.023	0.951	1.09	1.058	1.144	1.006	0.965	0.98	1.045	1.101	1.069
A0A1U7QDT0	Yif1a	0.937	0.735	0.792	0.332	1.306	0.9	0.456	0.419	0.677	0.383	1.264	1.053	1.576	1.31	1.035	0.977	0.837	0.929	1.189	1.248	0.605	0.926	0.942	1.084	1.274
A0A1U7QDT1	Exoc3	0.962	0.909	0.982	0.612	0.787	1.051	0.693	0.723	0.883	0.861	1.197	1.021	1.113	1.039	0.985	0.753	0.963	1.01	1.065	0.736	0.605	1.103	1.17	1.082	1.058
A0A1U7QDT3	Ca4	0.967	0.99	0.892	1.104	0.671	0.991	1.027	1.912	1.297	1.398	1.666	1.4	0.732	0.837	0.843	0.893	0.581	0.691	0.574	1.465	1.165	1.176	1.466	0.776	0.646
A0A1U7QDT7	Naglu	0.987	0.905	0.978	1.313	0.901	0.874	0.948	1.189	1.039	0.867	0.993	0.902	1.069	0.967	1.012	1.331	0.912	0.955	0.922	1.295	1.361	0.899	0.908	1.088	1.361
A0A1U7QDT8	Ndufs6	0.657	0.684	0.674	3.854	2.454	0.708	1.626	1.93	1.541	2.438	0.729	0.746	0.65	0.655	0.69	0.831	0.666	0.765	0.819	1.37	1.431	0.85	0.879	0.825	1.085
A0A1U7QDT9	Aatf	1.364	1.229	1.13	0.975	0.891	1.234	1.095	1.308	1.259	0.79	0.976	0.908	0.894	1.19	1.235	1.172	1.065	1.257	1.164	0.928	0.954	0.78	0.729	1.207	1.267
A0A1U7QDU0	Nsun2	1.05	1.059	1.164	1.019	0.916	0.899	1.06	1.111	0.999	0.679	0.783	0.788	1.102	1.005	1.213	1.221	1.052	1.268	1.199	0.992	1.219	0.801	0.789	1.101	1.125
A0A1U7QDU2	Pitrm1	1.065	1.011	1.122	0.594	0.69	0.939	0.66	0.612	0.771	0.561	0.914	0.905	1.28	1.101	1.133	0.979	0.996	1.165	1.185	0.659	0.698	0.956	0.895	1.221	1.297
A0A1U7QDU5	Mtrr	1.007	1.318	1.141	1.359	1.043	0.994	0.98	1.523	1.216	0.85	0.725	0.826	0.848	0.823	1.255	0.922	0.892	0.834	0.887	1.454	1.307	0.777	0.93	0.888	1.167
A0A1U7QDU7	Ccdc137	0.878	1.192	1.157	0.649	1.089	0.983	1.171	0.89	1.049	1.223	0.871	1.066	0.908	0.862	1.109	0.798	1.207	1.077	1.211	0.671	0.42	1.069	1.24	1.161	1.206
A0A1U7QDV0	Cmbl	0.826	0.666	0.631	0.743	0.667	1.489	0.533	0.477	0.66	0.795	1.173	1.885	0.989	1.487	0.706	1.023	0.904	0.711	0.795	0.785	0.669	1.231	1.343	0.751	0.829
A0A1U7QDV4	Slfn5	1.227	1.328	1.853	0.434	0.86	0.902	0.385	0.445	0.715	0.435	0.555	0.561	1.271	1.597	1.209	0.794	1.092	1.434	1.338	0.724	0.66	0.689	0.623	1.448	0.928
A0A1U7QDV7	Arid4b	0.878	1.028	0.925	0.811	0.984	0.979	0.694	0.7	0.899	0.817	1.075	1.052	1.049	0.967	1.035	0.974	0.914	0.947	0.964	0.992	1.042	1.018	1.094	0.923	1.038
A0A1U7QDV9	Tk1	1.286	0.778	0.557	0.659	0.538	0.706	0.246	0.5	0.829	0.281	0.397	0.579	2.054	1.399	1.795	1.107	1.257	1.442	1.113	1.146	1.019	0.633	0.531	1.205	0.723
A0A1U7QDW2	CUNH7orf25	0.978	0.894	0.89	1.178	0.838	1.065	0.899	0.939	0.846	2.164	1.053	1.136	1.027	0.986	1.017	0.995	1.031	1.16	1.15	0.758	0.814	0.941	0.921	1.105	1.173
A0A1U7QDX0	Trim65	0.99	0.973	0.925	1.026	0.804	1.131	0.855	0.836	0.877	1.097	1.293	1.351	1.008	1.035	0.924	0.89	0.872	0.869	0.826	0.908	1.054	1.206	1.276	0.925	0.874
A0A1U7QDX1	Pitpnm1	0.942	0.996	1.105	0.646	0.903	0.94	0.901	0.801	0.89	1.136	0.858	1.087	1.067	1.028	1.048	0.796	1.03	0.961	1.013	0.758	0.731	1.236	1.201	1.134	1.151
A0A1U7QDX7	Acy3	0.956	1.066	0.958	1.209	0.816	1.011	1.083	1.26	1.062	1.174	1.428	1.277	0.948	1.016	0.965	1.303	0.917	0.916	0.823	1.347	1.521	1.258	1.128	0.968	0.91
A0A1U7QDX9	Mettl2a	0.887	0.791	0.965	1.056	1.058	0.803	0.779	0.85	0.952	0.862	0.89	0.837	1.108	1.05	1.108	1.176	1.221	1.35	1.036	0.975	1.074	1.016	0.831	1.262	0.943
A0A1U7QDY1	Skiv2l2	1.155	1.107	1.168	0.502	0.7	0.877	0.837	0.676	0.804	0.664	0.94	0.963	1.088	1.05	1.133	0.957	1.091	1.115	1.03	0.692	0.655	0.906	0.95	1.079	0.964
A0A1U7QDY7	N4bp3	1.116	1.147	1.109	0.764	0.866	1.155	0.863	1.089	1.087	1.435	1.46	1.227	0.881	0.985	0.979	0.805	0.842	0.913	0.765	0.888	0.681	1.318	1.252	0.9	0.838
A0A1U7QDZ4	Poldip2	1.013	0.982	1.146	0.684	0.893	0.883	0.784	0.701	0.758	0.568	0.906	0.906	1.22	1.069	1.11	0.985	1.044	1.186	1.153	0.796	0.766	0.962	0.917	1.171	1.093
A0A1U7QDZ8	Fadd	0.713	1.176	1.13	1.635	1.274	1.177	1.66	1.691	1.321	1.33	0.717	0.878	0.608	0.634	1.056	0.887	0.831	0.934	1.19	1.336	1.4	0.856	1.175	1.015	1.3
A0A1U7QE02	Rnf130	0.968	0.939	0.949	0.803	0.939	1.067	1.651	0.723	1.899	0.601	0.764	0.683	1.022	0.895	1.17	0.778	1.039	1.191	1.01	0.802	0.638	1.004	0.953	1.201	0.896
A0A1U7QE09	Rpl23a	0.879	0.991	1.027	1.536	1.71	0.791	1.097	1.471	1.282	1.017	0.683	0.784	0.954	0.853	1.027	0.918	0.924	0.977	1.073	2.243	1.178	0.729	0.801	0.994	1.166
A0A1U7QE11	Cd81	0.718	0.713	0.673	1.923	0.739	1.309	0.421	0.738	0.818	0.959	0.918	1.484	1.086	1.13	0.538	0.844	0.896	0.75	0.9	2.989	0.948	1.071	1.112	0.931	0.826
A0A1U7QE12	Trappc13	1.119	1.109	1.207	0.262	0.411	1.077	0.647	0.396	0.584	0.379	1.241	1.151	1.152	1.135	1.095	0.792	0.845	1.056	0.956	0.603	0.575	1.073	1.05	1.16	0.949
A0A1U7QE14	Zfp62	0.991	1.043	0.995	0.71	0.779	1.043	0.676	0.689	0.975	0.896	1.253	1.106	1.065	1.085	0.987	0.706	0.841	0.833	0.965	0.709	0.646	1.04	1.165	1.015	1.345
A0A1U7QE15	Epb41l5	0.975	1.06	0.698	0.825	0.722	1.069	0.506	0.912	1.17	1.242	1.623	1.368	0.928	1.021	0.852	0.75	0.742	0.713	0.648	0.704	0.609	1.437	1.41	1.034	0.791
A0A1U7QE18	Srek1	0.85	0.823	0.878	0.898	0.914	0.978	0.762	0.933	1.036	1.153	0.784	0.93	1.095	0.951	0.963	0.982	1.012	1.077	1.138	0.781	0.746	0.949	0.886	0.906	0.967
A0A1U7QE22	Arhgef28	0.858	0.79	0.753	1.121	1.065	1.104	0.629	0.947	0.926	1.358	1.183	1.276	0.867	0.949	0.714	0.968	0.736	0.742	0.953	0.784	0.638	1.24	1.333	0.753	1.061
A0A1U7QE23	Nsa2	0.809	0.952	1.303	0.483	0.759	0.806	1.131	0.655	0.776	0.57	0.479	0.73	1.126	0.908	1.239	1.055	1.023	1.146	1.142	0.677	0.505	0.805	0.789	1.201	1.459
A0A1U7QE25	Ap3b1	0.956	1.028	1.154	0.639	0.741	1.001	0.772	0.679	0.816	0.688	0.996	1.004	1.129	1.017	1.061	0.877	1.01	1.094	1.206	0.695	0.682	0.963	0.986	1.228	1.223
A0A1U7QE26	Jmy	0.826	0.865	0.892	0.838	0.886	1.046	0.788	0.803	0.919	1.161	1.115	1.071	1.091	0.974	0.913	0.806	0.923	1.045	1.099	0.761	0.691	1.174	1.273	1.17	1.103
A0A1U7QE34	Ddx18	1.055	1.065	1.136	0.507	0.769	0.81	1.227	0.695	0.893	0.637	0.808	0.803	1.073	0.899	1.21	0.905	1.169	1.269	1.3	0.693	0.527	0.796	0.82	1.08	1.135
A0A1U7QE42	Clint1	0.949	0.925	0.902	0.728	0.778	0.954	0.651	0.677	0.828	0.82	0.96	0.956	1.112	1.039	1.03	0.926	0.995	1.075	1.151	0.765	0.667	0.994	0.913	1.019	1.197
A0A1U7QE45	Polr2l	1.245	1.143	1.174	1.317	0.979	1.125	0.912	1.314	0.974	0.671	0.971	0.914	1.001	1.123	1.22	1.254	1.06	1.116	1.051	1.116	1.193	0.865	0.854	1.043	1.005
A0A1U7QE59	Ptdss2	0.754	0.808	0.78	0.247	0.648	1.116	0.721	0.464	0.781	1.078	1.068	1.378	1.169	1.073	0.81	0.745	1.107	1.106	1.264	0.54	0.452	1.491	1.225	1.122	1.119
A0A1U7QE61	Nudcd2	0.709	0.783	0.752	3.024	1.574	0.789	1.09	1.917	1.441	1.643	0.746	0.803	0.739	0.759	0.891	1.281	0.663	0.951	0.849	1.467	1.8	0.827	0.95	0.868	1.077
A0A1U7QE64	Pgghg	0.991	0.925	1.135	1.292	1.347	0.976	0.896	1.009	1.066	0.727	0.959	0.842	1.057	1.081	0.915	1.091	1.017	1.172	1.053	1.086	1.242	0.753	0.859	1.167	1.282
A0A1U7QE70	LOC101843172	0.476	0.419	0.477	1.584	6.626	0.972	0.145	0.823	0.759	1.546	0.586	1.128	0.659	0.89	0.437	1.639	0.515	0.384	0.651	0.813	0.501	0.798	0.916	0.399	0.567
A0A1U7QE73	Agl	0.993	1.036	0.903	0.638	1.571	1.039	0.741	0.6	0.857	0.759	1.198	1.136	1.034	1.028	1.032	0.839	0.815	0.976	0.865	0.699	0.805	1.218	1.001	0.937	0.854
A0A1U7QE79	Echs1	0.975	0.983	0.928	0.755	0.901	1.08	1.145	0.923	0.984	1.099	1.164	1.257	0.94	1.027	0.902	0.904	0.894	0.847	0.894	0.768	0.716	1.164	1.296	0.992	0.983
A0A1U7QE82	Abcd3	0.898	0.859	0.834	0.413	1.627	0.827	0.619	0.424	0.629	0.497	1.18	1.15	1.171	1.023	0.957	0.736	0.918	0.909	1.005	0.545	0.558	1.182	1.153	1.263	1.181
A0A1U7QE84	Tubgcp2	1.135	1.157	1.165	0.767	0.766	1.149	0.978	0.77	0.859	0.715	1.191	1.135	1.082	1.139	1.123	1.067	1.062	1.086	1.081	0.805	0.866	1.046	1.043	1.102	0.962
A0A1U7QE87	Sec24d	0.886	0.864	0.903	0.435	0.81	0.853	0.696	0.435	0.619	0.45	0.609	0.727	1.306	0.945	1.135	0.938	1.074	1.144	1.795	0.565	0.627	0.911	0.826	1.237	1.566
A0A1U7QE91	Egfr	1.056	0.957	0.887	0.861	1.144	1.113	0.797	0.794	0.834	0.609	1.339	1.131	1.055	1.167	0.882	1.029	1.189	0.869	1.024	0.861	1.022	1.135	1.241	1.077	0.951
A0A1U7QE94	Glrx3	1.018	1.048	1.019	1.078	0.93	0.86	0.853	0.989	0.947	0.683	0.829	0.814	1.03	0.935	1.1	1.034	1.014	1.085	1.053	0.98	1.148	0.901	0.948	1.095	1.124
A0A1U7QE95	Cldn18	1.119	1.019	0.638	0.588	0.561	0.984	0.545	0.718	0.993	1.26	2.023	1.391	0.715	1.05	0.599	0.588	0.529	0.506	0.466	0.721	0.408	1.658	1.53	0.725	0.717
A0A1U7QE96	Hace1	1.021	0.94	0.988	0.735	0.934	1.116	0.736	0.646	0.903	0.706	1.316	1.028	1.058	1.119	1.024	0.962	1.088	1.065	0.94	0.894	0.931	1.103	0.977	1.057	0.83
A0A1U7QE97	Dpyd	1.153	1.159	1.196	0.782	0.931	0.999	0.811	0.816	1.132	0.643	0.813	0.741	1.038	1.073	1.225	1.05	1.185	1.069	1.164	1.102	1.338	0.744	0.816	1.083	1.078
A0A1U7QE98	Trmt11	1.163	1.376	1.342	0.372	0.62	1.019	0.66	0.586	0.753	0.512	0.946	1.017	1.379	1.223	1.262	0.929	1.053	1.347	1.322	0.8	0.768	1.032	1.019	1.369	1.397
A0A1U7QEA0	Stag1	1.183	1.142	1.198	0.48	0.701	1.026	0.718	0.563	0.816	0.619	1.132	1.041	1.109	1.119	1.157	0.842	1.122	1.126	0.994	0.702	0.576	1.028	1.068	1.06	0.954
A0A1U7QEA5	Abraxas2	0.861	0.889	0.913	1.318	1.397	0.936	0.992	1.626	1.221	1.76	1.071	1.055	0.963	0.914	0.886	0.787	0.801	0.905	0.81	1.141	0.854	1.001	1.03	0.898	0.869
A0A1U7QEA9	Slco2a1	1.191	0.885	0.875	0.821	0.737	1.247	0.647	0.65	0.895	0.555	1.786	1.224	1.099	1.169	1.082	0.752	0.99	1.144	0.706	0.902	0.504	1.105	1.05	1.041	0.565
A0A1U7QEB0	Oat	0.895	1.062	1.03	0.783	0.826	0.939	1.089	1.079	0.852	0.717	0.947	1.026	1.054	1.114	1.096	0.877	1.202	1.072	1.234	0.765	0.772	1.057	0.933	1.118	0.864
A0A1U7QEC2	Dnpep	1.007	0.952	1.039	0.788	0.849	0.999	0.893	0.867	1	0.857	1.117	1.011	0.983	1	0.966	0.87	0.899	1.002	1.124	0.924	0.98	0.947	1.106	1.088	1.237
A0A1U7QEC4	Urod	0.961	0.923	1.005	1.105	0.869	1.008	0.791	0.952	0.901	0.883	1.081	0.934	1.138	1.115	1.007	1.201	1	1.108	1.188	1.027	1.18	0.898	0.907	1.041	1.286
A0A1U7QEC7	Retreg2	1.039	0.919	1.011	0.967	0.887	1.036	0.751	0.807	0.914	1.05	1.199	1.155	1.161	1.159	1.026	1.253	1.497	1.065	1.05	1.2	1.383	1.051	1.063	1	0.874
A0A1U7QED3	Lrrc41	1.098	1.033	1.094	1.008	0.979	0.967	0.7	0.689	0.782	0.666	1.003	0.976	1.209	1.166	1.132	1.063	0.973	1.171	1.028	0.715	0.642	0.928	0.753	1.029	0.833
A0A1U7QED4	LOC101843909	0.762	0.774	1.023	1.467	1.485	0.819	0.994	1.214	1.09	0.783	0.628	0.605	0.925	0.885	1.012	0.966	0.966	1.174	1.267	1.211	1.455	0.759	0.66	1.16	1.054
A0A1U7QED6	Sgk1	1.032	0.985	1.085	0.484	0.642	1.186	0.631	0.958	0.947	0.911	1.053	0.976	1.227	1.033	0.964	0.694	1.163	1.2	0.778	0.768	0.399	1.137	1.202	1.409	1.33
A0A1U7QED8	Atpaf1	1.168	1.054	1.086	0.7	0.71	0.935	0.879	0.855	0.886	0.589	1.142	0.916	1.206	1.114	1.189	1.003	1.135	1.205	1.112	0.935	1.066	0.941	0.932	1.317	1.065
A0A1U7QED9	Kat8	1.005	1.176	1.196	1.45	1.278	1.111	0.951	0.848	0.773	1.263	0.787	1.048	1.114	1.198	1.218	0.931	1.043	0.975	1.001	1.108	0.747	1.014	1.063	0.958	1.017
A0A1U7QEE1	Ctdsp1	1.2	1.08	1.003	0.732	0.792	1.101	0.719	0.801	0.961	0.969	1.512	1.286	1.146	1.204	1.049	0.825	0.985	1.053	0.85	1.03	0.766	1.246	1.254	1.131	0.762
A0A1U7QEF1	Rpl37a	0.949	1.019	1.101	1.031	1.418	0.781	1.413	1.125	1.292	0.86	0.688	0.791	1.268	1.018	1.204	0.957	1.154	1.137	1.32	1.099	0.766	0.944	0.914	1.175	1.306
A0A1U7QEF6	Fn1	1.105	0.893	1.101	0.823	1.177	1.148	1.037	0.711	0.937	0.732	0.754	0.742	0.915	1.109	0.992	0.87	1.048	0.91	1.434	0.841	1.149	0.841	0.736	0.918	1.076
A0A1U7QEF9	Abracl	0.714	0.521	0.528	3.519	1.595	0.627	0.931	2.111	1.013	1.325	0.803	0.587	0.754	0.815	0.958	2.017	0.665	0.938	0.719	2.214	2.375	0.814	0.804	0.979	0.866
A0A1U7QEG3	Vta1	1.048	0.93	0.943	1.218	0.862	0.992	0.74	0.905	0.961	0.704	1.081	0.974	0.993	1.09	0.98	1.2	0.905	1.074	1.061	1.102	1.247	0.981	0.926	1.05	0.972
A0A1U7QEG5	Sept1	1.013	0.914	1.297	1.009	1.461	0.785	0.506	0.555	0.902	0.8	0.857	0.825	1.087	1.089	0.912	0.841	0.838	1.124	1.022	0.946	1.123	0.846	0.982	1.304	1.076
A0A1U7QEG7	Fuca2	1.215	1.114	1.081	1.114	0.783	0.922	1.013	1.305	0.989	0.648	0.837	0.724	1.289	1.07	1.486	1.423	1	1.195	1.043	1.351	1.767	0.631	0.67	1.117	1.109
A0A1U7QEH1	Cpt2	0.955	1.054	0.987	0.48	0.82	0.945	0.624	0.468	0.651	0.545	1.045	1.164	1.287	1.099	1.032	0.86	1.016	1.078	1.06	0.572	0.577	1.464	1.12	1.187	1.161
A0A1U7QEH3	Rab32	1.339	1.192	1.162	0.64	0.786	1.072	0.553	0.602	0.855	0.516	0.906	0.749	1.237	1.344	1.459	1.021	1.278	1.163	1.08	0.779	0.83	0.84	0.827	1.133	0.843
A0A1U7QEH5	Acadl	0.766	0.851	0.809	0.808	1.084	0.978	0.646	0.752	0.772	0.871	0.83	1.021	1.269	1.095	0.923	1.093	0.99	1.079	1.079	0.797	0.836	1.061	0.884	1.007	1.381
A0A1U7QEH7	Ndc1	1.024	0.914	1.044	0.432	0.608	0.904	0.998	0.684	0.957	0.739	1.002	0.984	1.227	1.043	1.12	0.914	1.124	1.172	1.267	0.695	0.649	1.182	1.155	1.218	1.09
A0A1U7QEH8	Ppil4	1.056	1.145	1.234	0.787	0.699	0.981	0.691	0.696	0.797	0.667	0.909	0.978	1.153	1.073	1.205	1.047	1.164	1.27	1.224	0.722	0.696	0.902	0.842	1.109	0.859
A0A1U7QEI8	Ppp4c	1.106	0.904	1.072	0.946	0.837	0.947	0.76	0.668	0.884	0.658	1.084	0.948	1.214	1.165	1.124	1.06	0.969	1.294	1.181	0.854	0.994	0.807	0.743	1.148	1.095
A0A1U7QEJ3	Pars2	1.005	1.012	1.13	0.559	0.56	1.013	0.656	0.508	0.647	0.515	1.024	1.165	1.185	1.178	1.077	0.946	1.058	1.069	1.075	0.666	0.688	1.032	1.147	1.062	1.061
A0A1U7QEJ4	Pard3b	1.055	0.988	0.878	0.733	0.796	1.13	0.838	0.71	0.94	1.14	1.325	1.319	0.944	1.116	0.872	0.847	0.887	0.816	0.851	0.75	0.652	1.302	1.479	0.956	0.949
A0A1U7QEJ8	C8a	1.482	1.074	0.993	1.574	1.888	1.209	1.247	0.826	1.202	0.675	0.713	0.639	0.723	1.331	1.033	1.637	1.247	0.809	0.929	1.275	2.083	0.757	0.657	0.766	0.63
A0A1U7QEK9	Lcmt1	1.036	0.972	0.951	0.775	0.677	0.977	0.64	0.762	0.838	0.56	1.251	1.217	1.085	1.071	0.95	1.04	1.027	0.946	0.965	0.992	1.367	1.101	1.116	1.074	0.92
A0A1U7QEL0	Casp8	0.981	0.944	1.041	0.772	0.756	0.885	0.52	0.697	0.881	0.772	0.979	0.887	1.286	1.11	1.018	1.068	1.149	1.258	1.169	0.767	0.863	0.919	0.768	1.225	1.01
A0A1U7QEL4	Dctn5	0.926	0.909	0.903	0.959	0.463	1.092	0.365	0.583	0.753	0.791	1.229	1.451	1.111	1.003	0.994	0.931	0.921	0.914	0.991	0.702	0.749	1.332	1.216	0.969	0.942
A0A1U7QEM0	Efnb2	1.099	0.98	0.847	0.562	0.558	0.91	0.598	0.884	1.056	1.114	1.444	1.271	0.939	0.883	0.834	1.01	0.999	1.027	0.833	1.001	1.15	1.171	1.301	0.839	0.875
A0A1U7QEM1	Crym	0.921	0.971	0.896	1.209	1.14	0.977	0.908	1.146	1.019	1.278	1.155	1.141	0.839	0.953	0.924	0.955	1.11	1.075	1.211	1.181	1.669	1.146	0.992	0.929	1.051
A0A1U7QEM6	Thumpd1	0.996	0.882	0.91	1.045	0.796	0.904	0.719	0.815	0.86	0.731	1.03	1.071	1.178	1.06	1.002	1.098	0.996	1.1	1.047	1.108	1.065	0.993	0.995	1.021	1.034
A0A1U7QEM7	Ntpcr	0.86	0.951	1.009	0.83	0.985	0.93	0.899	1.055	1.095	1.302	1.001	1.221	1.031	1.008	0.979	0.887	0.994	0.972	0.976	0.934	0.789	1.005	1.159	1.143	1.125
A0A1U7QEN4	Lrrc8c	1.136	1.066	1.106	0.646	0.696	0.96	0.745	0.647	0.872	0.639	1.21	1.019	1.14	1.161	1.154	0.834	1.123	1.222	1.088	0.712	0.654	1.049	1.125	1.239	0.97
A0A1U7QEN6	Cops7a	0.978	0.954	0.996	0.867	0.896	1.022	0.906	0.936	1.022	1.029	1.085	1.061	1.024	1.045	1.009	0.898	0.86	1.08	0.979	0.874	0.956	1.097	1.046	1.028	0.957
A0A1U7QEN7	Knstrn	1.261	1.487	1.224	2.568	0.997	0.876	1.016	2.106	1.126	0.763	0.409	0.388	1.248	1.004	1.978	1.447	1.22	1.269	1.16	1.116	1.415	0.775	0.708	1.193	0.906
A0A1U7QEP0	Pgk2	0.89	1.057	0.841	3.904	0.959	0.83	1.17	0.995	0.846	0.643	0.725	0.75	0.962	0.877	1.196	1.413	0.967	2.043	0.962	1.273	1.381	0.777	0.651	0.842	0.869
A0A1U7QEP3	Abcg1	0.544	0.55	0.857	0.436	0.656	0.665	0.374	0.618	0.7	0.898	1.464	1.187	1.302	0.599	0.977	0.566	0.644	1.404	1.089	0.463	0.433	1.414	1.518	1.217	1.471
A0A1U7QEP7	Ndufv3	0.857	0.866	0.811	1.181	1.235	0.874	0.751	1.289	1.088	1.751	0.985	1.056	0.976	0.917	0.876	0.751	0.645	0.725	0.765	1.02	0.79	0.968	1.073	0.892	1.412
A0A1U7QEP8	Dr1	0.703	0.671	0.749	3.89	1.866	0.829	1.221	1.896	1.084	1.315	0.518	0.879	0.669	0.73	0.857	1.121	0.694	0.933	1.03	1.46	1.703	0.949	1.124	0.811	1.277
A0A1U7QEQ5	Emg1	1.034	1.012	1.199	0.691	0.716	0.946	0.814	0.686	0.857	0.703	0.953	0.944	1.106	1.076	1.248	0.908	1.128	1.177	1.225	0.712	0.655	0.954	0.987	1.188	1.125
A0A1U7QEQ7	Rrp1b	1.08	1.051	1.087	0.696	0.927	0.901	1.038	0.857	0.948	0.691	0.861	0.86	1.135	1.025	1.191	1.091	1.158	1.237	1.119	0.972	0.896	0.787	0.822	1.078	0.988
A0A1U7QEQ9	Nfkbie	0.807	0.822	1.387	1.529	1.503	0.703	0.59	0.801	0.975	0.733	0.637	0.578	1.236	1.04	1.019	1.012	0.922	1.112	1.183	1.122	1.275	0.739	0.736	1.229	1.229
A0A1U7QER4	Gtpbp2	0.911	1.053	1.041	0.262	0.941	0.997	0.764	0.727	1.094	0.882	0.651	0.801	0.908	0.969	0.946	0.727	1.15	0.915	1.025	0.754	0.553	0.954	0.832	0.885	0.787
A0A1U7QER6	Pfkl	1.045	1.013	1.094	0.494	0.713	0.962	0.787	0.549	0.737	0.546	1.031	1.005	1.072	1.115	1.091	0.946	1.104	1.063	1.267	0.688	0.731	0.898	1	1.045	1.101
A0A1U7QER9	Yipf3	1.163	1.038	1.127	0.883	0.906	0.991	1.024	0.825	0.919	0.678	1.094	0.973	1.231	1.151	1.059	2.13	1.076	1.22	1.35	0.761	0.613	0.894	1.244	1.327	1.272
A0A1U7QES3	Spg20	0.999	1.037	1.039	0.965	0.859	1.073	0.905	0.869	1.039	1.019	0.957	1.019	0.872	0.882	1.114	0.99	1.01	1.114	1.03	0.827	0.837	1.243	1.181	0.868	0.896
A0A1U7QES4	Ptk7	0.827	0.67	0.647	0.567	0.514	0.906	0.512	0.486	0.748	0.762	1.453	1.279	1.008	0.906	0.653	0.779	0.712	0.805	1.16	0.704	0.763	1.239	1.291	0.96	1.529
A0A1U7QES6	Fam207a	0.991	0.918	1.12	0.982	1.456	0.8	0.988	1.395	1.169	0.896	0.62	0.628	0.96	0.944	1.183	0.87	0.89	1.314	0.927	1.436	0.671	0.611	0.66	1.109	1.176
A0A1U7QET1	Proser1	1.194	0.997	1.179	0.275	0.635	0.931	0.7	0.441	0.73	0.406	0.926	0.804	1.259	1.116	1.151	1.011	0.993	1.202	1.264	0.801	0.646	0.893	0.925	1.218	1.286
A0A1U7QET4	LOC101825665	0.621	0.601	0.648	0.898	11.26	0.462	0.315	0.743	0.935	0.691	0.691	0.703	0.618	0.599	0.614	0.714	0.584	0.587	0.852	0.502	0.637	0.517	0.548	0.63	0.481
A0A1U7QEU3	Pcdh18	0.732	0.808	0.815	1.651	0.959	0.89	0.556	1.462	1.325	1.621	1.161	1.21	0.901	0.899	0.956	0.758	0.846	0.885	0.816	1.05	0.84	1.271	1.223	1.099	1.125
A0A1U7QEU4	Mrps10	1.082	1.001	1.119	0.824	0.959	0.965	0.775	0.796	0.88	0.684	1.012	0.98	1.104	1.019	1.096	1.117	1.112	1.39	1.196	0.905	0.939	0.818	0.729	1.046	1.028
A0A1U7QEU8	LOC101831594	0.858	0.893	0.877	0.924	1.034	1.015	0.89	0.899	0.983	1.442	0.977	1.105	1.032	0.958	0.909	0.815	0.876	1.002	1.087	0.868	0.617	1.046	1.051	0.986	1.085
A0A1U7QEU9	Ccnd3	1.507	1.167	1.099	0.732	0.7	1.114	0.924	0.616	0.815	0.492	0.856	0.794	1.06	1.291	1.279	0.976	1.491	1.451	1.422	0.764	0.892	0.702	0.734	1.178	1.167
A0A1U7QEV0	Mtx2	1.071	0.971	1.048	0.655	0.865	1.045	0.63	0.76	0.906	0.678	1.357	1.2	1.362	1.332	1.113	1.037	1.204	1.105	1.205	0.897	0.788	1.399	1.178	1.204	1.102
A0A1U7QEV1	LOC101844189	0.802	1.023	0.816	1.988	1.096	1.026	1.5	2.094	1.27	1.421	1.089	1.095	0.645	0.78	0.877	1.291	0.731	0.771	0.723	1.509	1.709	1.002	1.086	0.832	0.741
A0A1U7QEV5	Sept5	1.244	1.348	1.034	1.144	0.763	1.105	1.098	1.068	1.171	0.616	0.699	0.735	0.991	1.023	1.391	1.074	1.202	0.898	1.084	1.129	1.179	0.752	0.783	0.898	1.17
A0A1U7QEV7	Mkrn2	0.981	0.94	0.951	0.799	0.719	1.069	0.507	0.601	0.834	0.658	1.168	1.033	1.158	1.118	1.048	0.824	0.983	1.174	1.009	0.717	0.599	1.094	1.06	1.15	0.92
A0A1U7QEW1	Ipmk	1.206	1.11	0.96	0.919	0.845	0.814	0.562	0.825	0.871	0.558	1.173	0.855	1.096	1.014	1.284	1.114	1.208	1.174	1.025	0.887	0.934	1.095	0.969	1.051	0.844
A0A1U7QEW9	Agt	1.278	1.036	0.87	1.688	1.109	1.241	2.795	1.576	1.054	0.76	0.836	0.788	0.678	0.954	1.072	1.728	0.846	1.066	0.58	1.425	2.303	0.66	0.662	0.645	0.493
A0A1U7QEX4	CUNH1orf131	0.942	0.919	1.005	1.188	1.061	0.963	0.991	1.085	0.958	1.075	1.011	1.087	0.984	0.797	0.937	1.003	1.083	1.25	1.154	0.978	0.775	1.001	0.918	1.079	1.06
A0A1U7QEX5	Dgcr14	0.9	0.925	0.944	1.519	1.655	0.864	0.959	1.809	1.243	1.7	0.842	0.909	0.92	0.887	0.967	0.979	1	1.043	1.002	1.156	0.967	0.911	0.878	0.975	0.957
A0A1U7QEY0	Tsnax	0.919	0.921	0.93	0.947	0.92	0.931	0.826	0.908	0.902	1.06	1.036	1.143	0.955	0.96	0.899	1.004	0.911	0.98	0.96	1.068	1.101	1.019	1.117	1.038	1.07
A0A1U7QEY9	Crkl	0.956	0.959	0.991	1.577	1.074	0.921	0.891	1.235	1.096	1.252	0.968	0.96	0.916	0.933	1.018	1.073	0.896	0.955	0.883	1.155	1.277	0.977	1.096	1.019	0.982
A0A1U7QEZ3	Rrp36	0.89	0.893	0.965	0.729	1.053	0.922	0.915	0.933	1.013	1.17	0.929	0.96	0.925	0.933	1.025	0.914	0.938	0.944	1.031	0.998	0.713	0.977	1.01	0.909	1.06
A0A1U7QEZ4	Ube2l3	0.847	0.76	0.807	1.883	1.023	0.743	0.742	1.424	1.039	0.818	0.858	0.766	0.933	0.84	0.951	1.085	0.854	0.864	0.88	1.377	1.703	0.806	0.783	0.913	0.863
A0A1U7QEZ9	Mapk1	0.976	0.968	0.968	0.834	0.944	0.981	0.974	0.918	1.018	0.955	1.145	1.045	1.014	0.952	1	0.834	0.901	1.057	1.042	1.007	0.894	1.007	0.981	0.948	0.905
A0A1U7QF00	Rtf1	0.969	0.986	1.079	1.089	0.948	0.923	0.834	0.839	0.964	0.896	0.863	0.853	1.007	0.97	1.111	0.98	0.957	1.101	1.078	0.946	1.003	0.836	0.849	1.005	1.03
A0A1U7QF02	Lrrc20	0.743	0.841	0.793	1.9	1.226	0.996	0.872	1.431	1.115	1.291	1.14	1.111	0.803	0.822	0.933	1.186	0.707	0.988	0.79	1.683	1.676	0.863	0.843	0.841	0.762
A0A1U7QF08	LOC101840367	1.023	0.992	1.046	1.455	1.013	0.864	0.819	0.9	0.958	0.581	0.807	0.788	1.283	1.055	1.159	1.033	1.154	1.182	1.476	1.55	0.915	0.762	0.848	1.118	1.346
A0A1U7QF14	Cog6	1.003	0.928	1.02	0.646	0.833	0.99	0.803	0.734	0.914	0.807	1.004	0.944	1.105	1.06	1.073	0.929	1.013	1.113	1.281	0.663	0.588	0.929	0.91	1.129	1.217
A0A1U7QF30	Ggh	0.772	0.842	0.787	1.58	0.774	0.718	1.169	1.744	1.329	2.866	1.414	1.095	0.794	0.72	0.769	1.413	0.792	0.943	0.633	1.451	2.677	0.93	0.743	0.752	0.661
A0A1U7QF34	Sncg	0.727	0.651	0.611	2.755	1.203	0.882	0.383	0.974	0.916	1.859	0.758	0.916	0.814	0.88	0.789	1.452	0.755	1.031	0.604	1.571	1.679	0.966	1.136	0.82	0.674
A0A1U7QF36	Emc7	0.985	0.939	1.001	0.67	0.945	0.892	0.859	1.119	0.979	1.202	1.015	0.996	1.206	1.031	1.1	0.894	1.025	1.046	1.069	0.823	0.655	1.074	1.048	1.168	1.092
A0A1U7QF37	Herc4	1.206	1.004	1.048	0.691	0.863	1.054	0.638	0.741	0.833	0.561	1.264	0.965	1.334	1.333	1.111	1.012	1.047	1.156	1.008	0.785	0.824	0.999	0.855	1.17	0.899
A0A1U7QF41	Slc12a6	0.982	0.935	0.942	1.137	0.85	1.004	0.661	1.115	0.955	1.183	1.173	1.147	0.985	1.01	0.9	0.962	0.957	1.032	1.094	1.066	1.114	1.093	1.083	0.957	1.141
A0A1U7QF43	Nanp	1.051	1.14	1.415	0.588	0.887	0.826	0.902	0.694	0.731	0.371	0.918	0.921	1.226	1.087	1.174	1.189	1.046	1.142	1.134	1.002	1.325	0.835	0.85	1.167	1.034
A0A1U7QF45	Ogn	0.797	0.752	0.517	2.001	1.054	1.155	1.372	1.591	0.864	2.283	0.833	1.867	0.929	0.747	0.45	2.075	1.175	0.551	0.799	1.021	0.944	1.877	1.914	0.557	0.876
A0A1U7QF48	Acss1	0.873	0.789	0.738	0.534	0.56	1.037	0.691	0.461	0.683	0.726	1.446	1.358	1.168	1.231	0.808	0.973	0.826	0.828	0.872	0.656	0.544	1.605	1.292	1.009	1.043
A0A1U7QF52	Sugt1	0.916	0.942	1.027	1.053	0.812	0.978	0.579	0.841	0.827	0.725	0.807	0.906	1.132	1.053	1.077	1.224	1.021	1.131	1.179	0.885	0.964	0.864	0.889	1.062	1.129
A0A1U7QF57	Dgkh	1.063	1.057	1.049	1.006	0.812	1.113	0.738	0.76	0.964	0.757	1.161	1.004	0.935	1.019	0.994	1.052	1.11	1.006	0.938	1.063	1.175	1.051	1.11	1.016	0.874
A0A1U7QF60	Arf4	0.967	0.892	1.025	0.427	0.562	0.866	0.348	0.42	0.539	0.377	1.096	0.976	1.473	1.223	1.061	0.917	1.175	1.223	1.368	0.653	0.848	0.966	0.955	1.319	1.037
A0A1U7QF62	Xrn2	1.086	1.04	1.224	0.588	0.817	0.961	0.821	0.613	0.908	0.761	0.991	0.917	1.12	1.136	1.129	0.866	0.942	1.181	1.074	0.738	0.644	0.851	0.832	1.128	1.059
A0A1U7QF67	Rbbp9	1.068	1.063	0.967	0.924	0.752	1.041	0.911	0.784	0.833	0.727	1.271	1.173	1.057	1.149	1.029	0.916	0.891	0.963	0.911	0.646	0.661	1.379	1.162	1.02	0.93
A0A1U7QF68	Tpt1	0.791	0.892	0.875	2.882	1.293	0.656	0.915	1.992	1.058	0.926	0.669	0.666	0.943	0.831	1.138	1.848	0.834	1.115	0.903	1.96	2.172	0.699	0.654	0.982	0.913
A0A1U7QF71	Cks2	1.118	0.982	0.962	3.447	1.212	0.622	0.764	2.412	1.44	0.223	0.274	0.265	1.159	0.984	1.743	2.296	0.916	1.298	1.102	1.541	1.765	0.543	0.43	1.175	0.814
A0A1U7QF74	Rcn1	0.747	0.676	0.745	1.761	1.038	0.755	0.648	0.986	0.911	1.174	0.779	0.87	1.056	0.819	0.835	1.113	0.883	0.913	1.526	1.132	1.389	0.906	0.858	0.967	1.289
A0A1U7QF76	Iars	0.99	1.001	1.129	0.671	0.738	0.951	0.7	0.745	0.82	0.636	0.913	0.934	1.203	1.027	1.079	1.003	1.21	1.279	1.264	0.748	0.824	0.963	0.891	1.156	1.082
A0A1U7QF78	Sucla2	1.065	1.251	1.046	0.396	0.623	1.073	0.996	0.555	0.73	0.504	1.164	1.264	1.118	1.102	1.091	0.869	1.062	1.067	1.086	0.612	0.497	1.256	1.193	1.129	1.056
A0A1U7QF80	Bicd2	1.028	0.945	0.959	0.611	0.763	1.03	0.618	0.655	0.854	0.897	1.186	1.084	1.153	0.988	0.99	0.77	0.873	1.087	1.031	0.753	0.697	1.095	1.089	1.094	1.067
A0A1U7QF81	Pde12	1.018	0.991	1.006	0.642	0.795	1.017	0.987	0.87	0.972	0.87	1.007	1.009	1.018	1.005	1.018	0.838	0.999	1.095	1.114	0.804	0.919	0.943	0.995	1.069	1.172
A0A1U7QF86	Med30	0.946	0.928	1.139	1.088	0.792	0.889	0.896	0.902	0.798	0.711	1.028	0.986	1.199	1.021	1.177	1.105	0.934	1.155	1.174	1.01	1.095	0.896	0.89	1.085	1.034
A0A1U7QF88	Caprin1	0.861	0.859	0.996	2.136	1.558	0.74	1.133	1.741	1.151	1.079	0.717	0.722	1.015	0.911	1.126	1.272	0.891	1.215	1.103	1.65	1.362	0.729	0.692	1.079	1.05
A0A1U7QF90	LOC101838454	0.852	0.833	0.867	1.748	0.982	0.961	0.708	0.991	0.916	0.819	1.134	0.958	0.938	0.958	0.993	0.995	0.692	1.086	0.945	1.023	1.253	0.963	0.922	0.979	0.949
A0A1U7QF91	Eny2	0.846	0.962	0.915	1.881	1.286	0.876	1.032	1.694	1.059	1.263	0.806	0.922	0.963	0.91	1.011	1.141	0.763	0.992	0.994	1.416	1.398	0.807	0.866	1	1.228
A0A1U7QF92	Otud4	0.847	0.75	0.843	0.883	0.997	0.906	0.754	0.871	1.059	0.923	0.993	0.813	1.147	1.022	0.992	0.811	0.957	1.13	1.194	0.924	0.744	0.85	0.828	1.079	1.062
A0A1U7QF93	Apip	0.91	0.88	0.985	1.038	1.146	1.015	0.844	1.046	1.021	1.013	1.054	0.967	0.952	0.979	1.006	1.074	0.808	0.885	0.958	0.922	1.097	1.063	1.144	0.999	1.053
A0A1U7QF96	Atxn1	0.947	1.005	0.915	1.248	0.983	0.961	0.915	1.184	1.127	1.376	1.061	1.058	0.955	0.898	0.839	1.068	0.785	1.011	1.01	0.897	0.901	1.118	0.882	1.083	0.922
A0A1U7QF99	Lgi3	0.884	0.664	0.661	0.583	0.509	0.93	0.61	0.81	0.837	0.7	0.975	0.862	1.134	0.899	0.977	0.822	0.93	0.931	0.97	0.868	1.469	0.945	0.92	1.505	1.669
A0A1U7QFA5	Hmgxb4	1.279	1.412	1.211	0.955	1.049	1.006	1.802	1.487	0.967	0.839	1.047	1.006	1.018	1.016	1.087	0.997	1.025	1.035	0.998	0.957	0.904	1.01	1.049	0.985	1.057
A0A1U7QFA6	Sirt5	1.036	1.007	0.886	0.408	0.501	1.044	1.059	0.359	0.65	0.39	1.367	1.452	1.125	1.069	0.828	0.868	0.942	1.022	0.989	0.586	0.47	1.286	1.342	1.12	1.204
A0A1U7QFB6	Eef1e1	0.981	0.933	1.01	1.062	0.842	0.859	0.736	0.977	0.887	0.697	0.864	0.839	1.086	0.973	1.095	1.048	1.107	1.184	1.175	0.882	0.997	0.928	0.902	1.15	1.091
A0A1U7QFC2	Mtdh	0.863	0.821	0.821	1.125	1.137	0.82	0.599	1.128	1.027	1.038	1.03	0.934	1.183	0.959	0.948	0.913	0.941	1.047	1.097	1.151	0.817	0.961	0.87	1.043	1.015
A0A1U7QFC3	Dsp	0.755	0.757	0.731	0.863	0.716	1.018	0.636	0.849	0.778	1.72	0.891	1.168	0.976	1.041	0.784	1.004	0.744	1.022	0.862	0.768	0.966	1.073	0.958	0.815	1.106
A0A1U7QFC8	F2	1.333	1.12	1.06	2.283	1.342	1.3	1.477	1.035	1.229	0.952	1.04	0.822	0.778	0.987	1.008	1.434	0.806	0.788	0.713	1.465	2.075	0.868	0.86	0.724	0.493
A0A1U7QFD2	Pacsin3	0.888	0.96	0.739	1.032	1.086	0.958	0.849	0.927	1.125	1.173	1.216	1.264	0.924	0.943	0.789	0.58	0.651	0.703	0.78	0.752	0.624	1.23	1.383	0.83	1.379
A0A1U7QFD4	Lyrm4	0.899	1.085	0.883	1.482	0.929	0.961	0.848	1.344	1.126	0.832	0.775	0.835	0.944	1.066	1.151	1.15	0.868	0.912	0.912	1.118	0.918	0.934	1	0.892	1.009
A0A1U7QFE3	Bphl	0.845	0.861	0.76	0.505	1.019	1.128	0.423	0.431	0.621	0.466	1.101	1.485	1.189	1.248	0.871	1.07	1.016	0.913	1.051	0.678	0.624	1.306	1.195	0.903	1.026
A0A1U7QFE8	Gmds	0.845	0.913	0.873	0.706	0.632	0.965	0.73	0.654	0.708	0.67	0.945	1.275	1.141	0.967	0.91	1.348	1.112	0.96	1.2	0.862	1.099	1.255	1.067	0.988	1.413
A0A1U7QFF9	Efl1	0.833	0.666	0.796	0.585	0.803	0.837	0.622	0.583	0.87	0.76	0.949	0.795	1.001	0.9	0.858	0.892	0.945	1.088	1.108	0.791	0.936	0.925	0.953	1.156	1.128
A0A1U7QFG5	Vti1b	0.83	0.786	1.013	0.666	1.274	0.912	0.8	1.073	0.977	1.313	0.902	0.816	1.119	0.922	0.879	0.735	0.969	1.161	1.326	0.823	0.53	0.869	0.97	1.192	1.387
A0A1U7QFG9	Mpp5	1.147	1.159	0.786	1.001	0.74	1.118	0.763	0.966	1.114	1.091	1.663	1.363	0.779	1.091	0.83	0.854	0.816	0.722	0.675	0.808	0.694	1.433	1.454	0.89	0.717
A0A1U7QFH2	Scgn	0.774	0.884	0.463	1.748	0.918	1.177	0.678	0.833	0.868	1.113	1.188	1.714	0.635	0.821	0.591	1.497	0.62	0.553	0.555	1.353	1.309	1.25	1.179	0.612	0.774
A0A1U7QFH5	Pcbp1	1.001	0.974	1.007	0.938	0.986	1.004	1.101	0.977	0.966	0.846	0.931	0.902	1.095	1.03	1.073	1.038	1.046	1.228	1.161	0.948	0.877	0.816	0.863	1.047	1.089
A0A1U7QFH7	Nfu1	0.849	0.756	0.806	2.656	1.348	0.744	1.091	2.001	1.145	1.461	0.647	0.716	0.833	0.875	0.837	1.448	0.955	0.994	0.868	1.211	1.409	0.909	1.015	0.935	0.888
A0A1U7QFJ0	Frmd6	0.96	1.004	0.923	0.716	0.616	0.986	0.81	0.755	0.84	0.683	1.487	1.202	1.054	1.048	1.011	0.745	0.92	0.952	0.893	0.724	0.783	1.432	1.363	1.269	0.975
A0A1U7QFJ1	Tsc22d2	0.703	0.5	0.641	2.229	1.077	0.689	0.486	0.956	1.125	1.167	0.931	0.679	0.759	0.695	0.758	1.26	0.871	0.946	0.916	1.376	1.434	1.03	1.04	0.964	0.993
A0A1U7QFJ6	Sav1	1.053	1.138	0.941	1.188	0.935	1.191	0.882	0.943	1.157	1.052	1.099	0.987	0.866	0.955	1.045	0.826	0.948	1.05	0.89	0.792	0.699	1.104	1.119	1.043	0.884
A0A1U7QFK0	Mgat2	1.212	0.909	1.181	0.601	0.719	0.862	0.778	0.662	0.803	0.487	0.968	0.795	1.428	1.165	1.181	0.913	1.446	1.469	1.392	0.551	0.55	0.747	0.643	1.223	0.752
A0A1U7QFK8	Rap2b	1.095	1.099	1.163	0.92	0.805	0.944	0.769	0.805	0.811	0.727	1.286	1.151	1.106	1.107	1.016	0.855	0.86	1.016	1.019	0.895	0.926	1.025	1.143	1.191	0.972
A0A1U7QFK9	Polb	0.894	0.829	0.956	0.862	1.303	0.895	0.584	0.863	0.948	0.982	0.879	0.92	1.075	1.01	0.946	0.995	0.86	1.022	0.981	0.919	0.881	1.062	1.06	0.941	1.091
A0A1U7QFL8	Ccnl1	1.014	1.283	1.125	1.195	1.018	0.939	1.101	1.419	0.972	1.116	0.918	0.918	1.03	1.024	1.352	1.061	1.726	1.186	1.466	0.437	0.245	1.188	1.495	1.778	1.921
A0A1U7QFM3	Mlf1	0.34	0.245	0.302	2.139	1.831	1.592	0.23	0.34	0.261	4.075	0.383	2.239	0.863	1.504	0.271	1.461	1.147	0.323	0.881	0.711	0.183	0.981	1.405	0.27	1.044
A0A1U7QFM4	Adam9	0.877	0.706	0.817	1.75	0.771	0.995	0.589	0.852	0.817	0.714	1.218	1.242	1.34	1.011	0.891	0.9	0.936	0.931	0.978	0.96	0.996	1.179	1.046	1.073	1.028
A0A1U7QFM6	LOC101829072	0.856	0.759	0.837	0.694	0.532	0.929	0.33	0.656	0.628	0.621	1.473	1.493	1.344	1.339	1.039	1.022	0.942	1.019	0.934	0.687	0.618	1.401	0.98	1.082	0.951
A0A1U7QFM9	Etv6	1.128	1.082	1.287	0.836	0.849	0.873	0.709	0.636	0.914	0.51	0.729	0.642	1.199	1.143	1.281	1.008	1.144	1.325	1.232	0.716	0.59	0.612	0.582	1.175	1.11
A0A1U7QFP2	Erlin2	0.983	0.979	0.952	0.531	0.701	1.048	1.379	0.997	1.006	1.253	1.136	1.282	1.025	1.049	0.854	0.831	1.034	0.894	0.979	0.639	0.501	1.111	1.288	1.08	1.047
A0A1U7QFP3	Plbd1	1.236	1.347	1.185	1.062	1.013	0.944	1.293	1.48	1.211	0.855	0.915	0.794	0.957	1.105	1.19	1.339	1.281	0.856	0.757	1.745	1.982	0.719	0.693	0.989	0.941
A0A1U7QFP5	Fam129a	0.789	0.834	0.972	0.707	0.905	1.28	0.538	0.584	0.76	0.66	0.714	1.308	1.326	1.253	0.873	0.765	1.1	0.877	1.369	0.787	0.9	1.263	1.112	1.132	1.107
A0A1U7QFP7	Eif4ebp1	0.958	0.933	0.98	2.049	1.134	1.053	0.953	1.314	0.991	0.84	0.893	1.096	0.962	1.003	0.972	1.216	0.977	0.991	0.852	1.371	1.732	0.798	0.781	0.863	0.784
A0A1U7QFP8	Mgp	0.865	0.75	0.65	1.731	0.88	1.05	0.654	1.385	0.767	0.978	0.648	0.808	1.007	1.011	0.764	1.435	1.095	0.955	1.152	0.914	1.106	0.997	0.862	1.024	1.295
A0A1U7QFQ4	Ncf2	1.33	1.42	1.411	0.744	0.854	0.938	1.23	0.955	1.079	0.469	0.543	0.491	1.162	1.117	1.411	1.098	1.68	1.187	1.201	0.975	1.21	0.483	0.485	1.162	0.933
A0A1U7QFQ6	Rai14	0.846	0.835	0.777	0.375	0.828	1.099	0.611	0.885	1.295	1.704	1.152	1.132	0.829	0.848	0.747	0.452	0.545	0.903	0.817	0.605	0.217	1.234	1.291	0.972	1.122
A0A1U7QFR3	Wrn	0.918	1.046	1.139	0.303	0.648	0.92	0.492	0.217	0.753	0.495	1.021	0.999	1.431	1.342	1.511	1.181	1.245	1.09	1.018	0.825	1.035	1.123	1.186	1.055	0.929
A0A1U7QFR6	Tnks1bp1	0.922	0.945	0.921	0.83	0.999	1.047	0.832	0.986	1.227	1.455	1.217	1.15	0.938	0.936	0.889	0.745	0.782	0.881	0.827	0.976	0.703	1.085	1.135	0.891	0.949
A0A1U7QFS0	Rtn4rl2	0.821	0.94	0.798	1.026	0.966	1.161	0.584	1.012	0.92	0.986	1.438	1.376	0.888	0.892	0.875	0.978	0.825	0.964	1.013	0.999	1.145	1.176	1.299	1.054	0.981
A0A1U7QFS1	Tor3a	0.937	1.004	1.651	0.661	0.888	0.933	1.235	0.625	0.637	0.625	0.641	0.881	1.68	1.544	1.138	0.871	1.117	1.209	1.266	0.926	0.843	0.812	0.747	1.389	1.129
A0A1U7QFS2	Fgfr1op2	0.867	0.93	0.928	2.172	1.328	0.962	0.995	1.416	1.113	1.297	0.865	1.046	1.095	0.935	1.039	1.207	0.953	0.898	0.92	1.149	1.351	1.145	0.847	0.799	0.805
A0A1U7QFS3	C9	2.139	1.073	1.243	1.347	1.275	1.467	0.411	0.384	1.21	0.439	0.62	0.544	0.796	1.594	0.97	1.432	1.002	0.832	0.964	1.468	2.429	0.637	0.569	0.866	0.606
A0A1U7QFT8	Asah1	0.92	0.776	0.857	1.112	0.798	0.814	0.752	1.175	0.989	0.857	1.024	0.922	1.047	0.922	0.905	1.296	0.892	1.031	0.948	1.308	1.527	1.015	0.987	1.057	1.195
A0A1U7QFU2	Nup35	0.993	1.122	1.044	0.92	1.077	0.984	0.964	1.027	1.076	1.047	0.804	0.948	1.062	1.014	1.139	0.87	1.071	1.035	1.029	0.803	0.664	0.991	1.026	1.054	1.133
A0A1U7QFU5	Pdlim3	0.549	0.56	0.543	0.715	0.648	1.401	0.566	0.501	0.574	1.355	0.571	1.638	1.46	1.246	0.51	0.969	1.246	0.663	1.174	0.816	1.1	1.559	1.138	0.757	1.029
A0A1U7QFU8	Slc25a4	1.104	0.994	0.91	0.637	1.005	0.828	0.575	0.637	0.724	0.636	1.34	1.03	1.342	1.073	1.012	1.171	1.098	1.117	1.063	0.778	0.757	1.316	0.974	1.048	0.855
A0A1U7QFV1	Fmo2	1.284	1.306	1.129	0.497	0.557	1.351	0.929	0.53	0.802	0.688	1.365	1.583	0.962	1.142	0.999	0.769	1.069	0.917	0.803	0.607	0.49	1.265	1.675	1.019	0.693
A0A1U7QFW4	Dhodh	0.897	0.96	1.197	0.633	0.763	0.83	0.879	1.084	0.917	0.939	0.731	0.987	1.02	0.909	0.991	0.836	0.972	1.024	1.1	0.723	0.729	0.991	0.955	1.058	1.232
A0A1U7QFW7	Dpt	0.616	0.625	0.474	2.49	1.207	0.867	0.803	1.478	0.867	2.393	0.735	1.271	0.929	0.804	0.54	2.921	0.677	0.712	0.748	1.889	2.493	1.584	1.101	0.582	0.65
A0A1U7QFW9	Ap1g1	1.079	1.056	1.118	0.381	0.677	0.966	1.26	0.586	0.765	0.536	1.189	1.107	1.223	1.085	1.048	0.839	1.038	1.113	1.073	0.682	0.585	0.985	0.999	1.158	1.014
A0A1U7QFX0	Lnpk	0.955	0.893	0.863	0.708	0.739	0.979	0.703	0.702	0.78	0.89	1.212	1.063	1.234	1.092	1.011	0.921	1.033	1.074	1.094	0.754	0.722	1.048	1.008	1.03	1.009
A0A1U7QFX5	Ola1	0.933	0.917	0.911	0.903	0.93	0.921	0.968	1.102	1.005	0.811	1.006	0.914	1.025	0.933	1.037	1.065	0.994	1.164	1.195	0.96	1.075	0.919	0.929	1.084	1.073
A0A1U7QFX7	Sde2	0.806	1.12	1.142	1.53	1.23	0.876	0.916	1.37	1.069	1.481	0.838	1.039	0.901	0.85	1.122	1.072	0.948	1.279	1.139	1	1.097	0.77	0.93	1.065	1.11
A0A1U7QFY5	Bcar1	0.927	0.841	0.91	0.914	0.881	1.102	0.687	0.752	0.979	0.976	1.155	1.1	1.057	0.997	0.946	0.795	0.854	1.131	0.965	0.885	0.816	1.149	1.042	1.039	1.019
A0A1U7QFY6	Uck2	1.016	0.964	1.132	1.119	0.886	0.937	0.919	1	0.908	0.797	0.957	0.858	1.153	1.095	1.268	1.111	0.822	1.491	1.323	0.975	1.154	0.655	0.636	1.069	1.058
A0A1U7QFY7	Cdc42bpa	0.89	1.057	0.847	0.588	0.772	0.998	0.747	0.756	0.833	1.112	1.138	1.268	1.004	0.91	0.968	0.736	0.867	0.924	0.911	0.767	0.638	1.334	1.359	0.99	1.009
A0A1U7QFY8	Impad1	0.932	0.805	0.839	0.665	0.786	0.911	0.735	0.718	0.819	0.827	1.062	0.997	1.243	1.044	0.908	0.791	0.949	1.012	1.569	0.748	0.633	1.085	0.982	1.065	1.282
A0A1U7QFY9	Galnt3	1.039	1.426	0.89	1.516	0.851	0.858	0.498	0.573	1.147	0.533	0.863	0.754	1.426	1.128	1.245	1.294	1.319	1.444	1.174	0.776	0.681	0.786	0.724	1.279	1.142
A0A1U7QFZ0	Wwox	0.943	0.893	0.96	0.759	0.825	1.105	0.873	0.787	0.912	1.221	1.05	1.229	1.09	1.21	0.907	1.15	1.018	0.971	1.139	0.872	1.01	1.05	1.062	1.066	1.2
A0A1U7QFZ3	Hnrnpu	0.978	1.057	1.113	0.876	1.232	1.005	1.4	1.224	1.158	1.131	0.789	0.876	0.896	0.885	1.012	0.781	0.875	0.853	0.914	1.001	0.756	0.764	0.879	0.922	1.416
A0A1U7QFZ9	Mphosph6	0.872	0.927	0.924	2.178	1.206	0.678	0.986	1.635	0.976	1.15	0.752	0.744	0.905	0.838	1.017	1.329	0.853	1.027	0.943	1.223	1.197	0.795	0.912	0.991	1.129
A0A1U7QG09	Wfdc1	0.77	0.22	0.383	3.589	0.845	1.019	0.158	0.629	1.103	1.934	1.1	1.132	0.96	0.926	0.44	0.641	0.314	0.709	0.462	1.455	1.459	1.342	0.901	0.876	0.737
A0A1U7QG18	Tmem173	0.793	0.76	1.447	0.836	1.112	0.717	0.564	0.703	0.772	0.569	0.619	0.606	1.535	1.133	1.061	1.134	0.846	1.386	1.447	0.965	0.913	0.658	0.598	1.369	0.946
A0A1U7QG20	Apcs	0.796	0.697	0.572	3.837	4.294	2.233	0.857	0.687	0.599	1.491	1.283	0.857	0.514	0.649	0.606	0.935	0.814	0.989	1.09	0.6	0.522	1.16	1.309	0.544	0.559
A0A1U7QG23	Paip2	0.76	0.818	0.858	3.426	1.73	0.726	0.887	2.184	1.41	1.577	0.638	0.68	0.743	0.751	0.936	1.532	0.594	0.951	0.776	1.769	2.061	0.533	0.639	0.793	1.055
A0A1U7QG25	Cfap45	0.477	0.429	0.543	0.941	0.751	1.416	0.425	0.618	0.457	1.366	0.713	2.004	1.235	1.651	0.42	1.592	1.132	0.689	1.397	0.663	0.473	0.98	1.188	0.518	1.487
A0A1U7QG26	Tiprl	0.949	0.882	0.956	1.012	0.694	0.902	0.587	0.898	0.859	0.681	1.116	1.035	1.024	0.988	0.963	0.985	0.872	0.958	0.919	0.947	1.136	1.043	0.98	1.017	0.996
A0A1U7QG32	Stmn2	1.054	1.316	1.19	2.774	1.472	0.977	0.847	1.001	1.332	1.163	0.774	0.792	0.927	0.946	0.982	1.002	0.994	1.099	1.108	1.555	1.994	0.953	0.901	1.052	1.124
A0A1U7QG33	Reep5	0.945	1.097	0.999	0.815	0.582	0.96	0.62	0.61	0.769	0.762	0.966	1.27	1.097	0.949	0.975	0.722	0.873	0.772	1.02	0.477	0.466	1.2	1.408	1.141	1.335
A0A1U7QG35	Poglut1	0.947	1.068	1.006	0.646	0.609	1.036	0.927	0.752	0.765	0.667	1.075	1.166	1.154	1.002	1.079	0.952	1.042	0.998	1.32	0.668	0.701	1.16	1.308	1.154	1.235
A0A1U7QG37	Fabp5	0.722	0.721	0.783	3.008	1.448	0.756	0.778	1.397	1.12	1.675	1.161	0.928	0.914	0.834	0.97	1.163	0.725	0.927	0.822	1.468	1.722	0.959	1.013	1.084	0.797
A0A1U7QG44	Polr2d	0.897	0.918	0.934	3.088	1.363	0.789	1.019	1.938	1.195	1.181	0.859	0.827	0.817	0.859	0.99	1.458	0.847	0.964	0.823	1.735	1.884	0.692	0.722	0.82	0.9
A0A1U7QG45	Rabl3	0.9	0.965	1.008	1.015	0.962	0.962	0.623	0.703	0.822	0.858	1.133	1.162	1.127	1.006	1.066	0.678	0.802	1.013	1.181	0.662	0.604	1.079	1.285	1.075	1.156
A0A1U7QG49	Slc25a46	0.862	0.829	0.84	1.106	0.87	1.107	0.749	0.791	0.88	1.083	0.983	1.024	1.164	1.003	0.99	0.672	0.739	1.065	1.223	0.668	0.465	0.972	0.865	1.025	1.283
A0A1U7QG52	Spata2l	1.05	1.189	1.216	0.83	0.92	1.083	0.903	0.907	0.946	0.779	0.856	0.883	1.174	1.151	1.172	0.788	0.921	1.118	1.084	0.736	0.762	1.035	0.957	1.095	0.95
A0A1U7QG66	Umps	1.141	1.184	1.248	0.857	1.019	0.828	1.178	1.2	1.005	0.735	0.768	0.754	1.159	1.054	1.301	1.046	1.067	1.224	1.196	0.941	0.971	0.801	0.851	1.212	1.371
A0A1U7QG69	Aqp4	0.216	0.27	0.333	4.478	0.374	0.666	0.181	0.273	0.255	0.553	0.319	1.262	1.799	1.402	0.23	1.752	1.232	0.742	1.45	0.59	0.44	0.719	0.89	0.782	1.763
A0A1U7QG70	Lrch3	0.907	0.879	0.918	0.638	1.238	0.997	0.823	0.801	1.098	1.163	1.114	0.996	1.029	0.95	0.939	0.85	0.967	1.043	1.047	0.825	0.74	1.11	1.091	1.034	0.983
A0A1U7QG78	Nrros	1.337	1.479	1.244	1.129	1.005	1.099	1.1	0.997	1.069	0.675	0.896	0.734	0.914	1.1	1.52	1.014	1.196	1.148	0.991	1.042	1.152	0.832	0.883	0.945	0.807
A0A1U7QG80	Snx3	0.882	0.906	1.02	1.695	1.325	0.89	1.026	1.487	1.104	1.29	0.862	0.884	0.935	0.863	0.929	0.984	0.952	1.094	1.091	1.08	1.124	0.954	1.042	1.109	1.283
A0A1U7QG83	Mrpl53	0.767	0.768	0.749	0.881	1.349	0.636	1.849	1.7	1.884	2.882	1.017	0.852	0.96	0.711	0.803	1.055	1.075	1.141	1.071	0.935	0.96	0.886	0.974	1.045	1.069
A0A1U7QG86	Decr1	0.715	1.315	0.712	0.501	1.419	0.884	0.538	0.434	0.683	0.569	1.019	1.253	1.094	0.855	1.087	0.741	0.816	1.109	0.703	0.614	0.676	1.641	1.092	0.99	1.137
A0A1U7QG90	Zadh2	1.126	1.11	1.093	1.023	0.944	1.079	0.998	0.97	0.897	0.726	1.341	1.13	1.132	1.141	1.069	0.91	0.924	1.025	1.016	0.734	0.83	1.308	1.166	1.053	1.154
A0A1U7QG95	Dctn1	0.945	1.008	0.913	0.577	1.01	1.021	0.893	0.981	1.078	1.472	1.114	1.082	0.99	0.959	0.93	0.72	0.882	0.895	0.932	0.73	0.568	1.068	1.161	0.972	1.052
A0A1U7QG99	Pard6g	1.159	1.025	0.931	1.25	1.303	1.008	0.983	1.248	1.463	1.275	1.207	0.963	0.892	1.132	1.068	0.942	0.999	1.009	0.991	1.093	0.905	1.166	1.237	0.998	0.95
A0A1U7QGA1	Sfxn1	1.037	1.038	1.157	0.597	1.256	0.767	0.733	0.621	0.728	0.658	0.849	0.856	1.266	1.019	1.119	0.922	1.074	1.143	1.286	0.71	0.78	0.905	0.792	1.139	1.144
A0A1U7QGA8	Arl10	0.87	0.876	0.943	0.823	0.704	0.858	0.888	1.035	0.803	0.958	1.041	1.029	1.085	0.917	1.031	0.718	1.217	1.162	1.191	0.571	0.518	1.112	1.124	1.34	1.296
A0A1U7QGB2	Fam162b	0.935	0.794	0.876	0.697	0.717	1.262	0.652	0.688	0.962	1.213	1.709	1.485	1.127	1.13	0.855	0.57	0.636	0.671	0.782	0.563	0.414	1.754	1.948	1.205	0.942
A0A1U7QGB3	Slc12a7	0.897	0.847	1.119	0.617	0.929	0.928	0.548	0.627	0.793	0.709	0.795	0.84	1.326	1.064	1.035	0.873	1.031	1.224	1.297	0.823	0.76	0.907	0.907	1.17	1.092
A0A1U7QGB9	Gopc	0.989	0.91	1.036	0.852	0.729	0.933	0.554	0.633	0.793	0.606	0.988	0.936	1.185	1.053	1.065	0.786	0.99	1.02	1.115	0.801	0.84	0.948	1.014	1.073	1.051
A0A1U7QGC3	Asf1a	1.03	0.92	0.939	1.668	0.944	0.783	1.091	1.434	1.256	1.098	0.794	0.773	0.914	0.788	1.02	1.428	0.938	1.089	0.951	1.461	1.842	0.682	0.668	0.935	0.915
A0A1U7QGC5	Polr2h	0.938	0.912	0.966	2.172	1.129	0.758	0.878	1.501	0.973	0.87	0.842	0.801	0.975	0.943	1.099	1.505	1.066	1.217	0.986	1.386	1.529	0.87	0.926	1.07	0.945
A0A1U7QGD1	Copz1	0.992	0.942	1.033	0.888	0.934	0.938	0.832	0.712	0.873	0.776	0.916	0.825	1.133	1.073	1.068	1.056	1.036	1.133	1.288	0.872	0.993	0.845	0.85	1.154	1.246
A0A1U7QGD2	Abcf3	1.098	0.898	0.901	0.635	0.742	0.949	0.678	0.617	0.876	0.612	1.096	0.888	1.266	1.102	1.05	0.992	0.99	1.21	1.172	0.847	0.979	1.004	0.962	1.142	1.05
A0A1U7QGD3	Ing1	1.098	1.087	1.125	0.652	0.871	0.971	1.073	0.671	0.937	0.84	0.891	0.878	1.131	1.049	1.164	0.858	0.889	0.827	0.919	1.068	0.824	0.849	0.919	0.813	0.98
A0A1U7QGD6	Tmed9	0.889	0.83	0.867	0.566	0.74	0.9	1.585	0.666	0.825	0.929	0.786	0.85	1.012	0.898	0.922	1.003	1.116	1.15	1.288	0.788	0.741	0.916	0.94	1.094	1.222
A0A1U7QGE1	Txndc15	0.774	0.836	0.97	1.546	0.912	1.024	0.692	0.875	0.892	1.214	0.83	1.315	1.312	1.133	0.838	1.272	0.911	1.028	1.267	0.935	0.961	1.084	1.042	1.003	1.178
A0A1U7QGE3	Dtx3l	1.025	1.151	1.656	0.419	0.713	0.888	0.469	0.408	0.775	0.428	0.468	0.467	1.412	1.38	1.167	0.795	1.261	1.444	1.651	0.629	0.54	0.507	0.473	1.668	1.302
A0A1U7QGE7	Gtf2h2	1.077	1.176	1.303	0.742	0.83	0.953	0.834	0.913	0.962	0.85	0.951	0.899	1.106	1.004	1.174	0.968	1.055	1.12	1.113	0.907	0.935	0.903	0.744	1.097	1.018
A0A1U7QGE9	Gcat	0.735	0.724	0.742	0.496	1.055	0.883	0.674	0.402	0.788	0.938	1.833	1.338	0.82	0.868	0.898	0.796	0.781	0.844	0.972	0.707	0.73	1.283	1.391	1.039	1.04
A0A1U7QGF1	Tgfbi	0.921	0.958	1.078	0.659	0.766	1.057	1.082	0.843	0.928	0.953	1.106	1.225	0.966	1.03	0.771	0.82	0.98	0.985	1.151	0.714	0.769	1.344	1.238	0.997	1.076
A0A1U7QGF6	Ubqln1	0.803	0.81	0.8	2.375	1.341	0.852	0.779	1.504	1.038	1.293	0.867	0.831	0.897	0.897	0.958	1.163	0.805	0.977	0.916	1.418	1.692	0.805	0.845	0.923	1.037
A0A1U7QGF8	Cby1	0.842	0.956	0.912	1.734	0.932	1.032	0.872	1.083	0.952	1.189	1.192	1.126	1.112	1.116	0.866	1.329	1.03	0.83	0.849	1.183	1.1	0.938	1.014	0.849	0.831
A0A1U7QGG6	Atp5c1	1.204	1.15	1.178	1.807	1.678	1.384	1.625	2.087	1.328	1.918	0.784	1.27	0.694	0.789	0.929	1.138	1.404	1.221	1.265	1.449	1.304	1.537	1.413	1.163	1.115
A0A1U7QGG7	Gpx8	0.75	0.622	0.692	0.42	0.503	0.999	0.516	0.5	0.625	0.728	0.853	1.112	1.57	1.151	0.694	0.835	0.972	0.86	2.157	0.441	0.476	1.045	0.916	1.172	1.532
A0A1U7QGG8	Rabif	1.045	0.989	0.969	1.872	1.013	0.934	0.974	1.293	1.087	1.061	1.203	1.054	0.94	0.988	1.068	1.267	0.953	1.047	0.879	1.507	1.475	1.077	0.954	0.898	0.794
A0A1U7QGH3	Pfkfb3	1.162	1.146	1.106	1.275	1.036	0.896	0.815	0.94	0.935	0.839	0.995	0.77	1.174	1.125	1.178	1.005	1.287	1.203	1.201	0.84	0.839	0.781	0.776	1.131	0.949
A0A1U7QGH4	Mkl1	0.905	1.04	1.108	0.968	1.447	0.955	0.874	1.677	1.442	1.505	0.815	0.803	0.937	0.844	1.058	0.776	0.864	0.934	1.016	1.144	0.89	0.792	0.936	1.061	1.125
A0A1U7QGH6	Actbl2	1.094	1.262	1.123	0.861	0.661	0.837	1.357	1.338	0.913	0.563	1.368	1.154	0.968	0.949	1.222	0.996	1.457	0.951	0.856	1.013	1.343	1.107	1.475	1.325	0.692
A0A1U7QGH9	Ep300	1.104	1.026	1.112	0.693	0.949	0.933	1.062	0.925	1.117	1.011	0.887	0.841	1.063	1.054	1.182	0.989	1.081	1.063	1.082	1.056	0.986	0.783	0.872	1.034	1.078
A0A1U7QGI1	Pde4d	1.04	1.131	1.073	0.874	0.876	1.374	0.865	0.795	1.129	1.03	1.136	1.293	0.95	1.05	1.02	1.058	0.91	0.86	0.965	0.968	1.287	1.288	1.147	0.962	0.959
A0A1U7QGI6	Aaed1	1.059	1.003	1.001	0.912	0.811	1.084	1.04	1.055	0.884	0.666	1.183	1.079	1.074	1.112	1.069	1.02	1.12	1.022	1.044	0.979	1.015	1.118	0.998	1.031	0.998
A0A1U7QGJ2	Ddx59	0.995	1.016	1.166	1.13	1.249	1.015	0.866	1.252	1.129	1.52	0.841	0.825	1.029	0.983	1.03	0.925	1.051	1.189	1.126	0.861	0.893	0.927	0.972	1.175	1.278
A0A1U7QGJ4	Srek1ip1	1.216	1.171	1.017	0.734	0.713	0.85	0.647	0.805	0.99	1.062	0.935	0.907	0.971	0.911	1.373	1.036	1.294	1.127	0.971	0.703	0.611	0.839	0.88	0.92	0.798
A0A1U7QGJ5	Rgs14	1.133	1.206	1.124	1.773	0.985	1.1	0.783	1.235	1.14	1.193	0.747	0.77	1.053	1.128	1.378	1.048	1.153	1.042	0.903	1.094	1.535	0.793	0.874	1.019	0.775
A0A1U7QGJ6	Akr1e2	0.795	0.697	0.615	0.761	0.774	1.261	0.503	0.553	0.728	0.836	0.982	1.181	1.242	1.331	0.743	1.632	0.919	0.789	1.105	1.153	0.805	1.102	1.106	0.804	1.361
A0A1U7QGJ8	Arfgap3	0.95	0.846	0.892	0.974	1.014	0.969	0.708	0.927	0.973	1.059	1.027	0.954	1.127	1.013	0.952	1.067	1	0.955	1.3	0.95	0.932	0.882	0.954	1.003	1.274
A0A1U7QGK1	Gtpbp4	0.974	1.01	1.293	0.523	0.735	0.857	1.053	0.683	0.827	0.621	0.806	0.814	1.109	0.963	1.209	0.773	1.011	1.252	1.188	0.65	0.535	0.72	0.791	1.119	1.209
A0A1U7QGK8	Uchl5	0.989	1.005	1.034	1.257	1.045	0.864	1.04	1.135	1.013	0.715	0.79	0.786	0.985	0.93	1.087	1.266	0.927	1.101	1.026	1.192	1.5	0.736	0.822	1.09	1.147
A0A1U7QGL1	Ttc38	0.818	0.777	0.775	1.217	1.397	1.133	0.991	0.729	0.87	1.109	1.143	1.508	0.918	1.011	0.76	0.888	0.711	0.805	0.867	0.738	0.797	1.158	1.195	0.942	1.118
A0A1U7QGL5	Jam3	1.151	1.062	1.122	0.48	0.477	1.034	0.494	0.474	0.826	0.54	1.541	1.286	1.039	1.001	0.892	0.719	0.899	0.78	0.916	0.819	0.891	1.472	1.289	1.044	1.277
A0A1U7QGL6	Psma2	0.88	1.105	1.139	0.943	1.132	1.008	1.744	1.537	1.102	1.359	0.829	1.02	0.929	0.864	1.032	0.944	1.009	1.007	1.185	1.258	1.155	0.952	1.03	1.053	1.334
A0A1U7QGL7	CUNH1orf27	1.082	1.105	1.217	0.478	0.534	0.964	0.577	0.589	0.681	0.533	1.139	1.166	1.383	1.187	1.106	0.906	1.109	1.172	1.201	0.595	0.547	1.087	1.149	1.293	1.03
A0A1U7QGM0	Eepd1	1.057	1.025	1.09	0.818	0.971	1.013	1.215	1.08	1.036	0.899	1.089	0.998	0.902	1.013	0.919	1.107	1.075	1.005	1.108	1.216	1.236	0.798	1.196	1.156	1.235
A0A1U7QGM1	Rala	1.013	0.958	0.868	0.686	0.597	1.014	0.783	0.643	0.919	0.972	1.497	1.2	0.784	0.892	0.769	0.681	0.88	0.78	0.747	0.742	0.539	1.564	1.466	0.897	0.68
A0A1U7QGM6	Stard3nl	0.897	0.88	0.858	0.991	0.722	0.881	0.782	1	0.833	0.724	1.633	1.009	0.943	1.018	0.989	1.035	0.956	1.081	1.028	0.782	0.772	1.167	1.064	1.042	0.851
A0A1U7QGM7	Col4a3bp	1.032	0.943	0.943	0.81	0.726	0.788	0.679	0.771	1.056	0.742	0.944	0.833	1.005	0.854	1.077	0.968	1.008	0.922	0.953	1.083	1.455	0.921	0.917	1.029	1.091
A0A1U7QGM9	Tubgcp6	0.998	1.106	0.953	0.605	0.796	1.063	0.863	0.897	1.096	1.147	1.288	1.155	1.053	1.114	1.014	0.858	0.991	1.088	1.141	0.9	0.864	1.207	1.123	1.049	1.19
A0A1U7QGN6	Cdk13	0.964	1.082	1.105	0.796	0.988	1.042	1.134	0.82	1.391	0.875	0.818	0.825	0.949	0.884	1.096	0.869	1.169	1.022	1.082	0.886	0.783	0.846	1.023	1.158	1.248
A0A1U7QGP1	Sar1b	0.889	0.733	0.932	0.878	1.386	0.857	0.58	0.702	0.73	0.653	1.071	1.071	1.225	1.092	0.945	1.03	1.06	1.104	1.098	0.68	0.745	0.961	0.942	1.075	0.848
A0A1U7QGP3	Homer1	1.016	0.843	0.85	1.42	0.846	0.92	0.889	1.059	0.97	0.918	1.305	1.018	0.922	0.943	0.934	0.991	0.804	0.904	0.8	1.106	1.136	1.076	1.093	0.984	0.879
A0A1U7QGQ0	Emilin1	0.759	0.724	0.867	0.675	0.787	0.973	0.637	0.783	0.933	1.053	0.914	0.929	1.108	0.944	0.76	0.66	0.825	0.909	1.223	0.804	0.652	0.909	0.877	0.972	1.292
A0A1U7QGQ6	Tbc1d9b	0.958	0.909	1.077	0.753	0.823	0.99	0.814	0.712	0.882	0.612	1.136	0.952	1.071	0.966	0.96	0.832	1.035	1.167	1.189	0.848	0.931	0.979	1.054	1.185	1.081
A0A1U7QGQ9	Eif2b4	0.903	0.849	1.002	0.753	1.042	0.972	0.844	0.893	0.95	0.944	0.906	0.979	1.156	1.034	0.997	0.895	1.009	1.105	1.251	0.84	0.736	0.986	1.025	1.107	1.221
A0A1U7QGR0	Fdx1l	0.92	1.023	0.996	2.308	1.33	0.814	1.031	1.524	1.264	1.487	0.879	1.003	1	0.981	1.129	0.958	0.902	1.014	1.207	1.386	1.39	1.067	1.377	1.164	1.148
A0A1U7QGR3	LOC101834067	0.862	0.666	0.794	1.458	1.848	0.755	0.519	0.827	0.975	0.582	0.952	0.727	1.236	1.141	1.217	1.312	0.771	0.888	0.796	0.933	0.819	0.826	0.536	1.005	1.009
A0A1U7QGR7	Cetn3	0.76	0.684	0.68	3.174	1.09	0.894	0.7	1.28	0.893	1.832	0.8	1.069	0.941	1.042	0.811	2.413	0.782	0.779	0.759	1.594	1.476	0.826	0.943	0.615	0.75
A0A1U7QGR9	Gpn1	0.943	0.82	0.81	1.036	0.743	0.925	0.6	0.877	0.956	0.858	1.355	1.037	0.958	0.982	0.884	1.176	1.112	1.026	1.023	1.119	1.418	0.966	0.989	0.953	0.918
A0A1U7QGS2	Ano6	1.088	0.988	0.955	0.608	0.735	1.094	1.069	0.679	0.907	0.962	1.618	1.306	1.077	1.045	0.911	0.636	0.78	0.875	0.934	0.674	0.526	1.369	1.389	1.083	1.033
A0A1U7QGS3	Pin1	0.845	0.942	1.035	2.038	1.391	0.963	1.11	1.456	1.148	1.423	0.766	0.879	0.835	0.844	1.042	1.038	0.989	0.926	0.924	1.132	1.334	0.871	0.959	1.02	1.056
A0A1U7QGS7	Rpap3	0.894	0.908	0.976	0.958	0.951	1.079	0.788	0.912	0.912	0.92	0.839	1.044	1.14	1.095	0.976	1.246	1.12	0.995	1.182	0.961	0.981	0.89	0.935	0.96	1.094
A0A1U7QGS9	Rp9	0.901	0.962	0.949	2.745	0.969	0.948	0.81	1.24	1.442	1.073	1.047	0.842	0.89	0.882	1.026	0.879	1.181	1.057	1.02	0.868	1.312	1.17	1.2	1.032	0.929
A0A1U7QGT3	Yipf4	0.925	0.906	0.903	0.839	0.682	0.844	0.551	0.853	0.863	1.064	0.902	0.852	1.284	1.006	1.033	0.847	0.917	1.178	1.227	0.889	0.577	0.811	0.921	1.176	1.241
A0A1U7QGT6	LOC101823612	1.432	1.045	0.746	4.727	0.524	0.699	0.475	2.479	2.427	0.377	0.47	0.27	0.559	1.029	2.175	4.122	1.002	0.998	0.474	2.239	2.512	0.199	0.13	0.588	0.418
A0A1U7QGT9	Thg1l	1.102	1.06	1.144	1.037	0.8	1.042	0.768	0.899	0.915	0.794	1.079	1.072	1.149	1.172	1.111	1.05	1.104	1.109	1.15	1.006	1.214	1.058	1.053	1.103	1.011
A0A1U7QGU2	Ccnt1	1.009	1.1	1.137	0.409	0.747	0.985	0.733	0.618	0.851	0.793	0.835	0.914	1.074	1.004	1.197	0.77	0.902	1.105	1.133	0.788	0.576	0.799	0.839	0.983	1.123
A0A1U7QGU3	Prkd3	1.122	0.978	0.95	1.155	1.022	1.06	1.062	1.009	1.014	0.739	1.148	1.032	0.913	1.055	1.112	1.09	0.995	1.087	1.097	0.985	1.071	0.989	1.006	1.248	0.96
A0A1U7QGU4	Cetp	1.078	0.891	0.89	0.942	0.844	1.477	0.834	0.695	0.871	0.679	1.481	1.132	0.82	1.04	0.912	0.972	0.794	0.946	0.727	0.956	1.221	1.481	1.183	0.976	0.984
A0A1U7QGU6	Fkbp11	0.844	0.799	0.708	0.647	0.795	0.78	0.568	0.561	0.714	0.706	0.649	0.782	1.375	0.918	1.042	1.259	1.26	1.081	2.091	0.746	1.022	0.929	0.84	1.063	1.557
A0A1U7QGU7	Ttc1	0.785	0.873	0.891	2.246	1.274	0.877	0.89	1.508	1.131	1.312	0.844	0.885	0.84	0.806	0.931	1.295	0.88	1.009	0.965	1.322	1.631	0.881	0.964	0.971	0.95
A0A1U7QGU8	LOC101839568	0.607	0.445	0.962	0.469	0.567	0.587	0.391	0.381	0.37	0.296	0.348	0.338	1.383	0.996	0.997	0.9	1.866	1.493	3.171	0.488	0.773	0.523	0.496	1.222	1.277
A0A1U7QGV5	Ccdc102a	0.901	0.868	0.894	1.162	1.09	1.035	0.743	0.868	0.912	1.386	1.143	1.117	0.92	0.967	0.812	0.87	0.869	1.042	1.051	0.869	0.838	1.072	1.062	1.097	1.034
A0A1U7QGV6	Spats2	0.95	1.103	1.28	0.839	0.868	1.184	0.765	0.766	0.843	0.711	0.83	1.111	1.1	1.072	1.113	1.027	1.054	1.052	1.18	0.823	0.795	1.05	0.958	0.993	1.062
A0A1U7QGW0	Mmp15	1.257	0.974	0.96	0.706	0.721	1.01	0.982	0.638	0.775	0.679	1.338	1.078	1.118	1.193	1.065	0.875	0.834	1.204	1.117	0.753	0.822	1.242	1.247	1.178	1.502
A0A1U7QGW1	Tmbim6	1.075	0.934	0.993	0.476	1.566	1.076	0.494	0.446	0.741	0.393	1.142	1.057	1.217	1.318	1.014	0.782	1.004	1.148	1.078	0.488	0.281	0.827	0.777	1.093	1.003
A0A1U7QGW3	Kiaa0408	0.923	0.975	0.908	0.934	0.96	1.237	0.926	0.912	0.915	1.108	1.324	1.206	0.96	1.025	0.828	0.876	0.913	0.989	0.948	0.894	0.769	1.237	1.268	0.954	0.938
A0A1U7QGW5	Gins3	1.143	1.164	1.099	2.471	1.601	0.838	1.181	1.651	1.144	0.633	0.753	0.671	1.001	0.982	1.234	1.475	0.858	1.178	0.995	1.458	1.752	0.51	0.567	1.059	0.918
A0A1U7QGW6	Snx14	0.935	0.96	0.937	0.561	0.674	1.014	0.727	0.568	0.749	0.758	1.216	1.128	1.047	0.988	0.934	1.009	1.029	1.052	1.011	0.842	0.954	1.095	1.002	1.023	0.932
A0A1U7QGW8	Lama2	0.926	1.104	0.707	0.473	0.668	1.128	0.781	0.718	0.876	0.933	1.295	1.315	1.005	0.958	0.933	0.748	0.802	1.014	0.814	0.676	0.678	1.611	1.321	0.902	0.901
A0A1U7QGW9	Atf1	1.085	1.058	1.102	1.576	1.072	0.816	1.083	1.141	1.081	0.792	1.062	0.952	0.91	1.009	1.086	1.3	1.134	1.081	0.954	1.216	1.263	0.895	0.926	1.096	0.881
A0A1U7QGX1	Tk2	0.973	0.793	0.964	0.539	0.835	0.962	0.701	0.596	0.691	0.531	1.34	1.104	1.122	1.104	0.838	0.894	0.896	1.095	1.226	0.764	0.671	0.962	1.01	1.146	1.118
A0A1U7QGX3	Akap7	0.811	0.794	0.848	1.094	0.822	0.918	0.725	1.08	1.1	1.271	1.251	1.013	0.854	0.873	0.852	0.909	0.737	0.943	0.889	0.955	0.974	1.04	1.093	0.927	0.912
A0A1U7QGY1	Fam96b	0.741	0.887	1.073	1.925	1.204	0.702	0.94	1.319	1.083	1.027	0.606	0.688	0.898	0.866	0.968	1.301	0.826	1.187	0.981	1.68	1.536	0.631	0.681	1.132	1.26
A0A1U7QGY2	Rack1	1.016	0.914	1.073	0.895	0.922	0.853	0.903	0.881	0.869	0.667	0.83	0.791	1.198	1.062	1.132	1.063	1.141	1.299	1.218	0.802	0.911	0.78	0.762	1.18	1.016
A0A1U7QGY4	Hmgn3	0.476	0.564	0.548	2.592	2.092	0.704	0.698	1.991	1.176	5.339	0.573	1.148	0.474	0.531	0.451	0.823	0.378	0.254	0.33	2.405	0.828	0.749	1.052	0.274	0.547
A0A1U7QGY5	Cnot1	1.093	0.985	1.114	0.505	0.709	1.003	0.71	0.51	0.775	0.546	1.045	1.009	1.22	1.155	1.096	0.899	1.114	1.179	1.195	0.616	0.578	1.005	0.951	1.138	1.016
A0A1U7QGY7	Rps12	0.872	0.812	0.828	2.872	1.331	0.682	0.98	2.407	1.233	1.035	0.611	0.657	0.957	0.819	0.987	1.49	1.009	0.939	1.016	1.677	1.762	0.725	0.76	0.844	1.064
A0A1U7QGY9	LOC101822838	0.81	0.764	0.785	1.386	0.957	0.893	0.679	1.024	0.958	1.235	1.075	0.938	0.949	0.929	0.943	0.907	0.73	1.157	1.216	1.191	1.036	1.071	1.126	1.099	1.521
A0A1U7QGZ0	Krt75	0.572	0.486	0.556	1.415	0.829	0.613	0.52	1.164	0.742	13.161	0.638	0.379	0.601	0.51	0.497	0.579	0.042	0.194	0.083	0.529	1.113	0.21	0.142	0.195	0.107
A0A1U7QGZ2	Fam84b	0.904	0.964	0.931	0.887	0.797	1.03	0.735	0.739	0.884	0.963	1.231	1.187	1.037	1.108	0.974	0.888	0.865	0.994	0.973	0.963	0.907	1.116	1.248	1.063	1.166
A0A1U7QGZ6	Pde7b	0.755	0.731	0.782	0.762	0.61	0.851	0.64	0.753	0.864	0.877	1.084	1.039	1.158	0.88	1.024	1.26	1.034	0.961	0.906	1.084	1.672	0.867	0.847	0.948	0.835
A0A1U7QH00	Tnfaip3	1.109	1.29	1.427	0.606	0.703	0.845	0.772	0.614	0.705	0.527	0.774	0.656	1.12	1.196	1.329	1.025	1.311	1.2	1.042	0.907	1.04	0.799	0.644	1.138	0.937
A0A1U7QH02	Gclc	0.917	0.962	0.943	1.021	1.121	1.185	1.081	0.843	1	0.885	1.153	1.244	0.943	1.014	0.917	1.055	1.019	0.887	0.942	0.959	1.035	1.014	1.137	0.981	0.901
A0A1U7QH03	Ppp2r3a	0.915	1.126	0.996	1.282	1.612	0.943	1.152	1.51	1.545	1.331	1.02	0.938	0.84	0.807	0.869	0.857	0.931	1.048	1.063	0.847	0.886	1.283	1.22	1.051	0.965
A0A1U7QH04	Krt8	0.457	0.406	0.61	0.667	0.628	0.757	0.455	0.496	0.496	1.346	0.618	0.814	1.33	0.783	0.865	0.921	0.831	1.603	1.178	0.76	0.847	0.733	0.764	1.21	1.528
A0A1U7QH10	Heca	1.027	1.034	0.904	1.118	0.764	1.162	0.962	1.036	1.091	1.035	1.441	1.282	0.851	1.003	0.884	0.821	0.849	0.712	0.658	1.53	0.981	1.124	1.124	0.74	0.838
A0A1U7QH16	Rps8	1.016	1.091	1.19	0.787	1.183	0.932	1.633	0.739	1.153	0.704	0.751	0.803	1.14	1.006	1.092	0.901	1.296	1.23	1.262	1.42	0.889	0.685	0.756	1.128	1.252
A0A1U7QH22	Alg2	1.037	0.974	0.945	0.898	0.805	1.015	0.73	0.725	0.84	0.667	1.379	1.238	1.094	1.097	1.013	0.81	0.952	1.003	1.026	0.6	0.494	1.203	1.291	1.136	0.94
A0A1U7QH30	Nup43	1.067	1.006	1.107	1.639	0.973	1.011	0.993	1.101	0.98	0.937	0.965	0.976	0.982	1.052	1.09	1.227	0.971	1.179	1.026	1.017	1.217	0.808	0.993	1.033	0.997
A0A1U7QH31	Shb	1.089	1.087	1.123	1.167	1.145	1.142	1.411	1.211	1.002	1.276	1.337	1.045	1.058	1.076	1.014	0.793	1.228	1.064	1.137	1.029	0.997	1.277	1.149	1.089	1.222
A0A1U7QH33	Lurap1	1.055	1.119	1.009	1.581	0.924	1.072	0.932	1.227	0.98	1.099	1.246	1.405	1.024	1.022	1.032	0.967	0.889	0.853	0.88	0.994	0.982	1.552	1.622	1.053	0.903
A0A1U7QH37	Mknk1	0.999	1.03	1.667	0.347	0.834	0.87	0.83	0.355	0.696	0.443	0.876	1.032	1.207	1.34	1.247	0.678	1.162	1.497	1.391	0.648	0.658	0.9	0.872	1.295	1.14
A0A1U7QH40	Mtrf1l	0.969	1.052	0.864	1.478	1.642	0.989	1.627	1.481	1.295	1.258	0.957	0.814	0.942	1.019	1.142	0.995	1.041	1.001	1.114	0.89	0.751	0.98	0.934	1.066	1.258
A0A1U7QH42	LOC101823194	0.508	0.484	0.469	0.639	0.799	1.86	0.688	0.517	0.557	1.69	0.417	4.924	0.72	1.22	0.449	0.666	0.705	0.326	0.457	0.495	0.453	2.157	2.789	0.237	0.587
A0A1U7QH43	Bace2	1.019	1.004	0.828	0.595	0.764	0.91	0.782	0.985	0.945	0.836	1.362	1.14	1.263	0.974	0.912	1.081	0.907	1.198	1.337	0.735	0.646	1.179	1.078	1.161	1.193
A0A1U7QH49	Kdelc1	1.005	1.05	1.009	0.864	0.656	0.914	0.855	1.047	0.909	0.595	0.874	0.866	1.181	0.917	1.147	1.191	1.175	1.042	1.229	0.842	1.02	0.967	0.951	1.114	1.139
A0A1U7QH53	Chaf1b	1.018	1.05	1.076	1.233	1.261	0.847	0.974	1.63	1.205	0.739	0.628	0.617	1.103	0.92	1.301	1.281	1.103	1.284	1.252	1.252	1.22	0.738	0.719	1.112	0.99
A0A1U7QH60	Sod2	0.755	0.748	1.137	1.578	1.018	0.648	0.846	2.296	0.782	0.495	0.63	0.613	1.21	0.963	0.868	1.645	1.409	1.156	1.319	1.049	1.426	0.729	0.697	1.068	1.152
A0A1U7QH65	Orc1	1.327	1.281	1.242	1.18	0.966	1.079	1.368	1.058	1.028	0.741	1.079	0.945	1.133	1.187	1.294	1.125	1.07	1.317	1.051	0.853	1.027	0.7	0.698	1.099	0.981
A0A1U7QH68	Sod1	0.669	0.777	0.627	3.662	1.334	0.803	1.167	2.584	1.441	2.4	0.798	0.856	0.62	0.683	0.718	1.68	0.708	0.561	0.515	2.655	2.692	0.755	0.802	0.538	0.689
A0A1U7QH71	Rpl32	0.97	1.102	1.178	0.914	1.157	0.865	1.159	0.962	1.123	0.71	0.827	0.874	1.023	0.907	1.089	0.828	0.983	1.032	1.192	1.518	0.961	0.74	0.902	1.077	1.233
A0A1U7QH92	Ltn1	1.172	0.934	0.986	0.743	0.747	1.067	0.676	0.604	0.836	0.782	1.176	0.96	1.194	1.244	1.108	1.054	1.168	1.204	1.185	0.685	0.644	1.062	1.035	1.218	0.959
A0A1U7QH94	Eno2	0.808	0.811	0.804	1.612	0.919	0.865	1.01	1.305	1.025	1.199	1.139	1.006	0.834	0.808	0.843	1.413	0.967	0.998	1.131	1.669	1.35	1.007	0.935	0.956	1.012
A0A1U7QH96	Ube2r2	0.954	1.042	0.932	1.632	0.957	0.928	0.984	1.253	1.011	0.853	0.994	0.879	0.887	0.93	1.062	1.725	0.924	1.119	0.87	1.357	2.038	0.681	0.746	0.828	0.724
A0A1U7QH98	Mier1	0.954	1.024	1.237	1.647	0.895	0.888	0.629	1.022	0.889	0.94	0.975	0.912	1.075	1.054	1.07	1.268	0.967	1.127	0.994	1.138	1.298	0.894	0.835	1.018	0.881
A0A1U7QHA2	C1rl	1.229	1.158	1.12	1.647	1.068	1.003	1.091	1.591	1.447	0.538	0.452	0.455	0.819	1.012	1.25	1.84	1.294	1.087	0.985	1.47	1.699	0.606	0.589	0.866	0.797
A0A1U7QHA6	M6pr	1.093	0.838	1.319	0.899	0.808	0.882	0.488	0.434	0.527	0.402	0.894	0.909	1.501	1.347	1.095	0.859	1.124	1.257	1.225	0.75	0.824	0.974	1.092	1.613	1.215
A0A1U7QHA8	Spag8	0.569	0.516	0.589	1.14	0.853	1.601	0.82	0.642	0.627	1.182	0.723	1.771	1.218	1.646	0.521	2.138	0.883	0.442	1.023	0.615	0.248	1.033	1.427	0.417	1.385
A0A1U7QHB5	C1qbp	1.03	1.076	1.006	1.888	1.075	0.913	1.263	1.719	1.114	0.917	1.024	0.945	0.966	0.988	1.104	1.87	0.788	1.105	0.859	1.649	2.133	0.75	0.724	0.948	0.876
A0A1U7QHB6	Atp6v1e1	0.941	0.89	1.019	0.868	1.213	0.803	1.062	1.825	1.179	1.049	0.894	0.79	1.126	0.924	0.999	0.891	1.053	1.024	1.067	1.201	1.05	0.878	0.893	1.215	1.178
A0A1U7QHB7	App	0.984	0.903	0.875	0.91	0.807	1.05	0.745	0.941	1.005	1.121	1.408	1.161	0.939	0.961	0.873	0.881	0.818	0.916	0.811	0.916	0.877	1.241	1.171	0.938	0.887
A0A1U7QHC6	Eno3	0.709	0.971	0.651	0.911	1.124	0.728	9.177	0.739	0.46	0.829	0.723	0.903	0.845	0.695	0.833	0.608	0.654	0.808	0.636	0.619	1.1	1.309	0.66	0.563	0.643
A0A1U7QHC8	Efhc1	0.348	0.325	0.341	0.644	0.499	1.997	0.277	0.333	0.328	0.836	0.453	2.243	1.644	1.98	0.306	2.465	1.086	0.398	1.264	0.594	0.279	1.007	1.346	0.291	1.588
A0A1U7QHE4	Cand2	0.892	0.889	0.845	0.619	0.614	1.31	0.652	0.509	0.687	0.815	1.193	1.592	1.134	1.164	0.838	0.798	0.847	0.915	1.045	0.671	0.581	1.254	1.402	0.981	1.134
A0A1U7QHE8	Cd2ap	0.845	0.951	0.902	0.805	1.054	0.993	0.738	1.068	1.029	1.449	1.16	1.141	0.895	0.909	0.836	0.747	0.724	0.824	0.869	0.806	0.622	1.127	1.196	0.963	1.154
A0A1U7QHF7	Srsf9	0.885	0.875	0.999	2.397	1.397	0.73	0.927	1.571	1.155	1.234	0.716	0.786	1.001	0.964	1.118	1.64	0.823	1.067	0.976	1.435	1.613	0.787	0.795	0.973	1.007
A0A1U7QHF8	Pold3	1.152	1.349	1.162	0.528	0.789	0.942	0.863	0.836	0.969	0.856	0.811	0.94	1.114	1.087	1.317	1.055	1.085	0.993	1.022	0.691	0.751	0.788	0.835	1.169	1.208
A0A1U7QHF9	Cdc5l	1.011	1.073	1.17	0.475	0.909	0.996	0.815	0.728	0.889	0.799	0.823	0.886	1.088	1.055	1.105	0.802	1.047	1.116	1.154	0.703	0.484	0.823	0.9	1.19	1.399
A0A1U7QHG7	Hspb8	0.824	0.834	0.739	1.982	0.932	0.865	0.612	1.325	0.999	1.25	1.083	0.96	0.985	0.881	0.956	1.093	0.751	1.032	0.906	1.269	1.276	1.14	0.944	0.925	0.886
A0A1U7QHG9	Fchsd2	1.092	0.979	1.204	0.851	0.86	1.022	0.651	0.84	0.864	0.883	0.984	0.912	1.129	1.089	0.983	0.843	1.002	1.159	1.226	0.716	0.761	1.043	0.932	1.109	1.05
A0A1U7QHH1	Xpo5	1.112	0.987	1.164	0.509	0.677	0.959	0.741	0.549	0.755	0.53	1.023	0.882	1.259	1.139	1.251	0.955	1.179	1.397	1.212	0.681	0.697	0.926	0.893	1.213	0.951
A0A1U7QHH4	Thumpd3	1.06	0.893	1.025	1.086	0.81	0.888	0.62	0.841	0.793	0.621	1.012	0.956	1.188	1.135	1.054	1.272	1.075	1.212	1.12	1.006	1.146	0.997	0.817	1.048	0.795
A0A1U7QHI1	Numa1	0.926	0.942	0.985	0.541	1.202	1.033	0.966	0.969	1.167	1.45	0.962	1.071	0.971	0.965	0.923	0.745	0.882	0.954	0.975	0.724	0.533	0.995	1.088	0.948	1.159
A0A1U7QHI2	Trappc1	1.086	1.096	1.119	0.613	0.711	1.109	0.679	0.723	0.766	0.617	1.154	1.092	1.128	1.151	1.073	0.739	1.015	1.047	1.086	0.64	0.532	1.088	1.123	1.249	1.077
A0A1U7QHI4	Edem1	1.244	1.049	1.08	0.907	1.1	0.952	0.894	1.227	0.936	0.819	0.85	0.814	0.857	1.041	1.052	1.256	1.039	1.134	0.965	0.791	0.807	0.634	0.762	1.111	1.068
A0A1U7QHI6	Rpl7l1	1.059	1.057	1.24	1.032	0.72	0.92	0.829	0.81	0.872	0.604	0.922	0.833	1.233	1.113	1.318	1.12	1.109	1.3	1.175	1.05	1.218	0.76	0.835	1.171	1.041
A0A1U7QHJ3	Taf8	0.976	1.096	1.027	1.463	1.156	0.968	0.973	1.299	1.022	1.429	0.94	1.069	1.055	1.011	1.125	1.271	1.504	1.131	1.105	1.146	1.079	0.948	1.021	1.101	1.102
A0A1U7QHJ6	Rrm1	1.156	0.997	1.071	0.817	0.87	0.903	1	0.717	0.901	0.473	0.742	0.686	1.273	1.108	1.263	1.117	1.065	1.28	1.251	0.824	0.867	0.752	0.683	1.207	1.143
A0A1U7QHJ7	Rpl26	0.898	1.012	1.059	1.184	1.768	0.828	1.378	1.4	1.407	1.038	0.707	0.775	0.979	0.863	1.02	0.876	1	1.031	1.188	2.537	1.02	0.706	0.796	1.013	1.245
A0A1U7QHJ8	Tomm6	1.018	0.819	0.814	2.724	1.404	0.863	0.899	1.662	1.097	1.246	0.877	0.874	0.909	0.915	1.015	1.499	0.987	1.102	0.931	1.45	1.732	1.046	0.876	1.057	0.981
A0A1U7QHK8	Treml1	0.84	0.882	1.233	1.315	1.018	1.074	0.837	0.91	0.855	1.011	1.911	1.12	0.794	0.83	0.665	0.938	0.912	0.994	0.92	1.108	1.137	1.076	1.134	0.988	1.08
A0A1U7QHL0	Dpy19l4	0.845	0.807	0.936	0.518	0.777	0.871	0.677	0.752	0.927	1.441	1.22	1.264	1.273	0.971	0.912	0.822	0.948	1.299	1.383	0.516	0.326	1.429	1.1	1.352	1.151
A0A1U7QHL3	Wdr35	0.513	0.421	0.473	0.586	0.469	1.767	0.434	0.461	0.446	0.538	0.642	1.645	1.654	2.205	0.419	1.423	1.339	0.794	1.186	0.873	0.669	0.972	1.059	0.809	1.178
A0A1U7QHL5	Plekhf2	1.062	0.969	1.007	0.993	0.838	1.054	0.69	0.741	0.894	0.811	1.144	1.171	1.094	1.077	0.991	0.77	1.077	1.023	1.048	0.688	0.671	1.345	1.294	1.134	0.905
A0A1U7QHM0	Mtfr1	0.917	0.739	0.888	1.099	0.984	1.035	0.778	0.87	0.972	0.869	0.925	0.896	1.068	1.014	1.059	1.04	1.076	1.1	1.109	1.046	1.183	0.965	0.988	0.999	1.019
A0A1U7QHM9	Akap10	0.826	0.784	0.834	0.511	0.577	0.992	0.497	0.434	0.723	0.641	0.958	0.906	1.051	0.952	0.885	0.933	0.899	1.314	1.032	1.14	0.961	1.235	1.048	0.911	1.071
A0A1U7QHN2	Adcy3	0.733	0.645	0.667	0.49	6.921	0.774	0.211	0.49	0.646	0.516	1.259	1.024	0.816	0.738	0.644	0.434	0.618	0.835	0.645	0.397	0.342	1.616	1.831	1.191	1.359
A0A1U7QHN9	LOC101835140	1.051	0.938	1.059	0.924	1.079	1.022	1	1.221	1.1	1.209	1.185	1.059	0.91	0.969	0.85	0.957	0.8	0.993	0.762	1.049	1.108	1.056	1.126	1.099	0.939
A0A1U7QHP0	Dnph1	0.77	0.763	0.732	1.961	1.121	0.735	0.827	1.221	1.055	1.16	0.844	1.01	0.777	0.758	0.794	1.151	0.737	0.801	0.721	1.264	1.605	0.905	0.844	0.795	0.747
A0A1U7QHP2	Ldah	0.99	1.079	0.947	1.004	0.857	1.122	0.858	0.823	0.877	0.939	1.151	1.22	1.245	1.071	1	0.946	1.223	1.131	1.308	0.684	0.493	1.096	1.04	1.195	1.28
A0A1U7QHP4	Map2k3	0.951	1.047	1.103	0.614	0.673	1.021	0.784	0.67	0.827	0.787	1.022	1.053	1.09	0.976	1.131	0.743	1.01	1.138	1.027	0.682	0.749	0.999	1.023	1.258	1.096
A0A1U7QHP9	Shmt1	1.165	1.297	1.22	0.931	1.649	0.743	1.029	1.342	1.098	0.514	0.541	0.604	1.117	0.936	1.292	1.332	1.21	1.301	1.345	0.878	1.284	0.503	0.492	1.249	1.257
A0A1U7QHQ1	Gnao1	1.043	1.084	0.961	0.649	0.678	1.072	1.331	0.793	1.105	1.419	1.534	1.3	0.772	0.913	0.864	0.691	0.632	0.75	0.541	1.031	0.548	1.259	1.418	0.788	0.686
A0A1U7QHQ6	Auh	0.965	0.983	0.896	0.405	0.804	1.093	0.836	0.719	1.037	1.195	1.244	1.307	1.004	0.978	0.884	0.909	0.913	0.956	0.873	0.745	0.743	1.23	1.148	0.862	0.97
A0A1U7QHS3	Cstf2	0.85	0.878	0.92	1.94	1.997	0.871	1.047	1.773	1.128	1.313	0.73	0.836	0.907	0.861	1.185	0.855	0.82	0.914	0.984	1.162	0.836	0.879	0.871	0.958	1.351
A0A1U7QHS7	Phkb	1.014	1.134	1.146	0.56	0.68	0.974	0.711	0.586	0.705	0.606	0.966	1.115	1.157	1.04	1.15	0.995	1.057	1.039	1.059	0.807	0.927	1.079	1.095	1.155	1.086
A0A1U7QHT1	Gmpr	1.025	1.014	1.046	0.851	0.727	1.08	0.791	0.667	0.696	0.563	1.55	1.181	1.039	1.157	0.993	0.896	1.15	1.115	0.771	0.82	1.087	1.105	1.16	1.073	0.724
A0A1U7QHT7	Agrn	1.211	1.2	1.058	0.676	0.673	1.16	0.876	0.786	1.085	0.892	1.456	1.227	0.977	1.119	1.021	0.856	0.895	0.915	0.767	0.833	0.813	1.116	1.283	0.976	0.813
A0A1U7QHU0	Gfod1	1.114	1.105	1.085	0.962	0.776	1.123	1.091	0.784	1.046	0.994	1.26	1.203	0.885	0.994	0.965	0.859	0.828	1.003	0.744	0.816	1.249	2.175	0.961	1	0.787
A0A1U7QHU1	B3galt6	1.225	0.94	1.195	0.453	0.509	0.836	0.692	0.472	0.697	0.463	0.913	0.854	1.375	1.155	1.182	0.95	1.309	1.222	1.251	0.659	0.627	0.974	0.802	1.165	0.857
A0A1U7QHU6	Sap30l	0.928	0.931	0.98	0.62	0.564	1.026	0.333	0.381	0.614	0.671	1.352	1.127	1.091	1.073	1.02	0.749	1.055	1.1	1.096	0.643	0.408	1.164	1.305	1.139	1.168
A0A1U7QHU9	Bloc1s5	0.752	0.648	0.688	3.236	1.98	0.609	1.897	2.356	1.548	2.597	0.905	0.802	0.803	0.727	0.766	1.058	0.865	0.967	0.951	1.304	1.494	0.958	0.908	0.936	1.004
A0A1U7QHV1	Mrpl20	0.891	0.959	0.972	0.781	0.879	1.067	0.971	0.884	0.789	2.925	0.86	1.043	1.133	1.008	1.056	0.875	1.025	1.283	1.289	0.482	0.357	0.842	0.886	1.225	1.388
A0A1U7QHV2	Rbbp7	0.959	0.948	0.972	2.138	1.3	0.867	0.922	1.385	1.151	0.956	0.733	0.715	0.971	0.975	1.132	1.37	0.801	1.094	0.987	1.206	1.399	0.733	0.739	0.961	1.013
A0A1U7QHV5	Pygb	0.865	0.947	0.907	0.582	0.7	1.184	0.6	0.53	0.704	0.671	1.136	1.415	1.073	1.07	0.948	0.822	0.919	0.974	0.981	0.787	0.909	1.421	1.296	1.013	1.132
A0A1U7QHW3	Eif1ax	0.849	0.975	1.098	3.306	1.58	0.745	0.973	2.04	1.265	1.196	0.532	0.717	0.621	0.637	0.946	1.296	0.757	0.851	0.827	1.851	2.067	0.664	0.748	0.867	1.01
A0A1U7QHW5	Thbd	1.203	1.091	0.748	0.721	0.451	1.16	0.387	0.592	1.003	1.381	1.909	1.318	0.739	0.991	0.728	0.876	0.642	0.755	0.555	0.741	0.568	1.398	1.289	0.845	0.641
A0A1U7QHX2	Pdlim4	0.569	0.507	0.613	0.867	0.797	1.483	0.571	0.51	0.564	2.05	0.57	1.754	1.332	1.2	0.425	0.686	1.314	0.484	1.509	0.491	0.453	1.776	1.35	0.691	1.342
A0A1U7QHX6	Naa20	1.015	0.993	1.27	0.66	1.023	0.928	0.885	0.775	0.77	0.615	0.94	0.922	1.208	1.011	1.121	0.963	1.182	1.182	1.224	0.879	0.876	0.971	0.998	1.139	1.026
A0A1U7QHY3	Ppp2ca	0.901	0.881	0.897	0.708	0.579	0.993	0.299	0.487	0.716	0.465	0.99	0.929	1.164	1.176	1.11	0.963	0.833	1.273	1.12	0.746	0.87	0.99	0.866	1.189	1.131
A0A1U7QHZ3	Tekt1	0.449	0.377	0.456	0.743	0.699	1.691	0.42	0.371	0.452	1.21	0.497	2.112	1.48	1.907	0.351	1.875	1.235	0.481	1.114	0.697	0.504	1.071	1.374	0.485	1.43
A0A1U7QHZ5	Kif1b	0.736	0.813	0.841	0.813	1.386	0.962	1.084	1.064	1.397	1.858	0.784	0.833	0.843	0.784	0.906	0.749	0.934	1.027	1.1	0.868	0.881	1.123	1.106	1.065	1.08
A0A1U7QHZ6	Acot13	1.056	1.425	0.839	0.745	3.926	0.699	0.623	1.011	1.029	0.454	0.559	0.757	1.121	0.916	1.415	1.253	1.086	1.193	0.909	0.752	0.826	1.38	0.671	0.866	0.771
A0A1U7QHZ8	Masp2	2.191	0.731	1.563	0.866	0.699	0.713	1.008	0.659	0.694	0.532	0.619	0.665	0.848	1.596	1.634	1.939	2.105	1.324	0.75	0.456	4.001	0.324	0.217	0.297	0.726
A0A1U7QI03	Exosc10	1.02	1.054	1.07	0.67	0.945	0.934	1.049	0.832	1.067	0.939	0.945	0.887	1.026	0.984	1.092	1.011	1.037	1.085	1.096	0.834	0.659	0.912	0.923	1.073	1.065
A0A1U7QI05	LOC101835419	1.089	0.962	0.994	1.227	1.034	0.798	0.989	1.081	1.007	1.046	1.294	1.044	1.133	1.069	1.07	1.258	1.06	1.047	0.935	1.362	1.473	1.018	0.935	0.988	0.812
A0A1U7QI10	LOC101828080	1.062	1.249	1.004	0.967	1.769	0.885	2.417	1.845	2.388	1.344	0.663	0.724	0.721	0.747	0.981	0.786	0.978	0.658	0.777	2.375	0.756	0.505	0.566	0.7	1.069
A0A1U7QI11	Clcn6	1.023	1.167	1.302	0.349	0.576	0.97	0.727	0.505	0.779	0.51	0.84	0.721	1.194	1.132	1.154	0.908	1.031	1.037	1.051	0.722	0.632	0.941	0.981	1.151	1.136
A0A1U7QI12	Eif3e	1.098	0.984	1.12	0.722	0.99	0.97	1.228	0.82	0.935	0.798	0.879	0.811	1.123	1.029	1.117	0.913	1.078	1.255	1.282	0.789	0.713	0.852	0.832	1.128	1.112
A0A1U7QI16	Mfn2	1	1.03	1.033	0.81	0.912	1.024	0.926	0.831	0.944	0.852	1.151	1.058	1.082	1.038	1.049	0.84	0.989	0.998	1.024	0.764	0.721	1.11	1.121	1.085	1.133
A0A1U7QI17	Gnpda2	1.097	1.14	1.158	0.796	0.822	1.095	0.865	0.938	1.019	0.678	1.019	0.983	1.08	1.112	1.105	1.106	1.022	0.94	0.821	1.081	1.254	0.9	0.894	1.006	0.937
A0A1U7QI27	Uchl1	0.516	0.344	0.392	1.985	0.608	0.781	0.339	0.735	0.494	0.987	0.764	1.313	1.016	0.68	0.448	1.709	0.873	1.124	0.716	2.705	1.208	1.119	0.8	0.623	1.109
A0A1U7QI29	Znf706	0.718	0.75	0.67	2.582	2.173	0.641	1.026	2.404	1.456	1.953	0.694	0.696	0.686	0.707	0.836	0.767	0.818	0.671	0.64	2.852	0.992	0.655	0.676	0.567	0.676
A0A1U7QI38	Ccdc59	0.921	1.06	1.089	0.725	1.011	0.925	1.037	0.688	0.862	0.847	0.925	0.86	1.05	1.013	1.111	1.205	1.073	1.084	0.965	1.08	1.321	0.908	0.822	0.931	0.908
A0A1U7QI43	Ikbkb	1.125	1.078	1.265	0.622	0.71	1.027	0.804	0.667	0.833	0.646	1.112	1	1.108	1.066	1.11	0.837	1.102	1.183	1.215	0.668	0.718	0.948	0.933	1.242	1.027
A0A1U7QI57	Tmpo	0.935	0.991	1	0.933	1.294	0.905	1.187	1.424	1.226	1.361	0.849	0.845	0.93	0.951	1.036	0.91	0.858	0.901	0.886	1.022	0.745	0.853	0.849	0.923	1.056
A0A1U7QI58	Pgm2	0.884	0.863	0.868	0.966	0.866	1.02	0.641	0.894	1.01	0.761	1.126	1.039	0.936	0.97	0.936	0.972	0.859	0.99	0.939	1.115	1.346	1.002	1.003	0.933	0.987
A0A1U7QI63	Psen1	0.95	0.927	1.039	0.806	0.845	0.993	0.758	0.766	0.893	0.842	1.004	0.987	1.33	1.111	0.983	0.915	0.998	0.963	0.919	1.008	1.204	1.26	0.755	0.863	0.78
A0A1U7QI67	Ube2n	0.846	0.896	0.867	1.442	0.959	0.876	0.762	1.604	1.027	1.026	1.015	1.063	0.923	0.882	0.977	1.243	0.962	0.921	0.891	1.675	1.427	0.991	0.953	0.904	0.94
A0A1U7QI68	Synj2bp	1.076	1.146	1.073	1.014	0.822	1.021	0.922	1.015	0.906	0.752	1.322	1.218	1.065	1.033	1.124	0.926	1.054	1.021	1.016	1.064	1.134	1.016	1.134	1.092	0.935
A0A1U7QI70	Plpbp	0.916	1.034	0.923	1.289	1.084	1.024	0.934	1.233	1.109	1.091	0.958	1.09	0.921	0.925	1.009	0.92	0.761	0.814	0.881	1.491	1.458	0.917	1.022	0.873	1.063
A0A1U7QI71	Ptpn1	0.922	0.958	1.247	0.403	0.83	0.784	0.7	0.62	0.718	0.466	0.679	0.622	1.17	0.994	1.091	0.901	1.808	1.291	1.358	0.774	0.806	0.768	0.719	1.192	0.909
A0A1U7QI78	Erh	0.655	0.647	0.697	4.735	1.726	0.604	0.982	1.585	1.231	1.486	0.629	0.692	0.737	0.689	0.768	1.43	0.614	0.766	0.682	1.89	2.18	0.63	0.614	0.682	0.838
A0A1U7QI83	Rdh11	1.1	1.017	0.971	0.596	0.842	1.093	0.518	0.575	0.732	0.571	1.178	1.164	1.142	1.145	1.1	1.07	1.27	1.04	0.922	0.862	0.959	1.118	1.128	1.177	0.853
A0A1U7QI89	Zbtb8os	0.808	0.805	0.823	2.153	1.278	0.711	0.843	1.497	1.109	1.224	0.815	0.868	0.794	0.788	0.957	1.524	0.853	0.969	0.872	1.559	1.87	0.865	0.914	0.983	1.062
A0A1U7QI90	Csrp2	0.902	0.737	0.743	0.636	0.438	1.113	0.425	0.507	0.669	0.495	1	1.248	1.139	1.094	0.695	1.002	1.228	0.883	1.282	0.814	0.813	1.472	1.245	1.012	1.334
A0A1U7QI96	Rae1	1.008	1.024	1.081	1.202	0.885	0.989	1.15	1.044	0.976	0.744	0.782	0.816	0.949	0.98	1.043	1.155	1.05	1.076	1.112	0.921	1.209	0.874	0.871	0.99	1.203
A0A1U7QI98	Sgpp1	0.776	0.996	0.976	0.266	0.376	1.01	0.606	0.204	0.438	0.567	0.455	1.794	1.351	0.807	0.896	0.563	1.38	1.183	1.591	0.431	0.377	1.572	1.439	1.076	1.419
A0A1U7QIA0	Rab22a	1.12	1.06	1.045	1.051	0.761	1.176	0.813	0.683	0.841	0.66	1.328	1.271	1.222	1.131	1.02	0.955	0.973	1.082	1.053	0.831	0.792	1.025	1.015	0.943	0.891
A0A1U7QIA5	Stx16	0.963	0.927	0.938	0.996	1.037	1.004	0.949	1.065	0.96	1.409	1.079	1.035	0.888	0.976	0.852	0.952	0.955	0.95	0.885	0.947	1.016	1.088	1.105	0.924	0.846
A0A1U7QIB1	Ctsz	0.697	0.697	0.993	2.802	1.664	0.547	0.635	2.053	1.155	0.937	0.518	0.539	0.956	0.823	1.045	1.551	0.91	1.096	0.872	2.354	3.128	0.599	0.539	0.962	0.937
A0A1U7QIB7	Frg1	1.178	1.169	1.151	0.731	0.705	0.99	0.715	0.705	0.885	0.576	0.962	0.915	1.121	1.172	1.216	0.894	1.07	1.101	0.983	0.836	0.801	0.893	0.892	1.045	0.989
A0A1U7QIC0	Hnrnpd	1.008	1.003	1.023	1.476	1.345	0.854	1.223	1.66	1.538	1.638	0.873	0.856	0.787	0.808	0.863	0.95	0.899	0.776	0.702	1.155	1.052	0.761	0.837	0.796	1.002
A0A1U7QIC2	Tlr3	0.793	0.85	0.947	1.724	0.905	0.857	0.575	0.928	0.965	0.723	0.825	0.738	1.067	1.004	0.887	1.211	0.942	1.152	0.996	1.212	1.321	0.905	0.874	1.221	1.288
A0A1U7QIC8	Fgr	1.331	1.469	1.426	0.681	0.692	1.106	0.967	0.75	0.881	0.574	0.759	0.76	1.143	1.235	1.444	0.981	1.689	1.145	1.185	0.746	0.787	0.619	0.57	1.084	0.838
A0A1U7QID0	Stbd1	0.738	0.618	0.78	0.93	0.765	0.962	0.456	0.697	0.867	0.861	1.054	0.848	1.144	0.933	0.814	0.846	0.965	1.001	1.178	0.811	0.664	1.225	1.037	1.006	1.584
A0A1U7QID3	G3bp2	0.889	0.916	1.034	1.734	1.584	0.842	1.115	1.403	1.048	0.877	0.755	0.746	1.068	0.945	1.039	1.059	0.94	1.153	1.143	1.451	1.172	0.687	0.763	1.013	1.096
A0A1U7QID4	Irf2	1.088	0.981	1.005	1.182	1.114	1.087	0.946	1.035	1.095	0.94	0.91	0.815	0.897	1.011	1.113	1.191	1.19	1.079	1.029	1.115	1.175	0.741	0.799	0.951	0.924
A0A1U7QID9	Ing2	1.138	1.237	1.385	1.039	0.849	0.939	0.629	1.025	1.01	0.693	0.741	0.684	1.17	1.131	1.265	0.934	1.128	1.267	1.173	0.761	0.688	0.701	0.598	1.199	1.248
A0A1U7QIE3	Jchain	1.411	0.618	0.841	1.91	0.982	0.634	1.134	1.03	1.042	1.502	1.597	0.873	0.411	0.954	0.637	1.24	0.847	0.377	0.772	1.519	3.157	0.936	1.76	0.529	0.394
A0A1U7QIE4	Spcs3	1.093	1.079	1.14	0.31	0.643	0.93	0.504	0.426	0.706	0.494	1.045	0.997	1.272	1.229	1.255	0.97	0.954	1.107	1.096	0.781	0.655	1.028	1.024	1.041	0.975
A0A1U7QIE7	Hmgn2	0.458	0.644	0.53	4.556	2.769	0.445	1.332	4.465	3.016	2.868	0.237	0.379	0.325	0.297	0.475	0.684	0.499	0.288	0.398	4.991	2.01	0.34	0.476	0.356	0.694
A0A1U7QIF2	Sh3bgrl3	0.714	0.837	0.776	5.322	1.944	0.601	1.196	2.531	1.321	1.36	0.673	0.627	0.672	0.723	0.94	1.668	0.765	0.873	0.709	2.679	3.04	0.674	0.653	0.72	0.732
A0A1U7QIG0	Ddx47	0.933	0.941	1.238	0.369	0.806	0.831	0.958	0.754	0.773	0.662	0.686	0.777	1.179	0.957	1.288	0.81	1.091	1.543	1.413	0.907	0.683	0.803	0.885	1.318	1.151
A0A1U7QIG1	Man1c1	1.075	0.929	1.063	1.194	0.849	0.978	0.938	1.106	0.882	0.907	1.181	0.912	1.131	1.058	1.093	0.913	1.201	1.118	1.229	0.795	0.866	0.883	0.973	1.133	1.017
A0A1U7QIG2	Ythdc1	0.926	0.953	1.041	0.96	0.964	1.012	1.101	0.786	1.057	1.005	0.928	0.952	0.999	0.994	1.027	0.76	0.849	0.867	0.941	1.247	1.011	0.838	0.993	1.042	1.373
A0A1U7QIG5	Clic4	1.238	1.097	0.979	1.211	0.781	0.95	1.013	1.442	1.063	0.665	1.168	0.905	0.938	1.001	0.97	1.236	1.185	1.085	0.898	1.299	1.386	0.906	0.873	0.967	0.73
A0A1U7QIH1	LOC101826184	1.347	1.299	0.855	1.005	5.737	0.416	6.493	7.289	3.104	6.191	0.537	0.606	0.373	0.415	0.39	0.066	0.01	0.064	0.054	7.578	0.275	0.184	0.239	0.066	0.117
A0A1U7QIH5	Rrs1	0.947	1.006	1.223	0.717	1.59	0.962	1.876	0.93	1.126	0.844	0.871	0.811	0.97	0.927	1.125	0.796	0.873	1.059	1.048	1.506	0.483	0.713	0.768	1.065	1.557
A0A1U7QIH6	Strap	0.908	0.935	0.957	1.397	0.935	0.847	0.877	1.082	0.94	0.69	0.876	0.838	1.068	0.979	1.108	1.11	0.896	1.174	1.077	1.069	1.2	0.859	0.842	1.097	1.124
A0A1U7QII0	Vcpip1	1.018	0.981	1.165	0.646	0.856	0.976	0.758	0.621	0.88	0.642	0.968	0.851	1.198	1.154	1.069	0.823	1.027	1.195	1.119	0.884	0.858	0.906	0.809	1.089	0.956
A0A1U7QII4	Ccdc68	0.91	0.988	0.977	1.027	0.925	1.013	0.767	0.931	0.941	1.224	1.665	1.29	0.895	0.897	0.985	0.646	0.684	0.786	0.667	0.617	0.508	1.471	1.664	1.04	0.779
A0A1U7QII5	Prex2	1.169	1.1	0.843	0.733	0.682	1.185	0.846	0.778	0.847	0.805	1.788	1.379	0.954	1.066	0.85	0.655	0.8	0.851	0.604	0.596	0.822	1.371	1.537	1.023	0.832
A0A1U7QII7	Zfyve21	0.924	0.673	0.71	0.396	0.671	1.074	0.37	0.404	0.589	0.401	1.571	1.242	1.261	1.102	0.809	0.993	0.979	1.145	1.105	0.778	1.015	1.139	0.955	1.008	0.85
A0A1U7QII8	Slc9a1	1.009	0.972	0.912	0.814	0.946	0.988	0.764	1.097	1.025	1.471	1.211	1.221	0.912	0.951	0.844	0.963	0.957	0.996	0.98	0.8	0.726	1.262	1.296	1.001	1.061
A0A1U7QIJ0	Etnk1	1.106	1.17	1.095	0.866	0.896	0.866	0.645	0.63	0.804	0.56	0.919	0.843	1.258	1.284	1.082	0.88	1.215	1.257	1.041	1.143	1.005	0.625	0.6	1.262	0.712
A0A1U7QIJ5	Kras	1.101	1.051	0.801	0.186	0.448	1.196	0.874	0.415	0.859	0.569	1.646	1.329	0.903	1.25	0.921	0.672	0.822	0.856	0.874	0.701	0.449	1.254	1.478	1.064	0.809
A0A1U7QIK1	LOC101822555	1.052	1.121	1.035	1.243	0.911	0.965	0.639	1.079	1.022	0.919	1.078	0.957	1.044	1.064	1.191	0.901	0.948	1.025	0.98	0.965	0.877	1.183	1.094	1.07	0.876
A0A1U7QIK7	Nudt14	0.856	0.914	0.973	1.539	0.984	0.96	0.848	1.002	1.069	1.427	0.998	1.104	0.875	0.948	0.89	1.555	0.765	0.859	0.837	1.459	1.782	0.935	1.007	0.919	0.964
A0A1U7QIL1	Impa1	0.905	1.043	0.924	1.313	1.285	0.969	1.71	1.911	1.293	1.373	0.987	0.963	0.805	0.853	0.938	1.092	0.83	0.893	0.868	1.312	1.511	0.976	0.984	0.88	0.887
A0A1U7QIL2	Akt1	1.016	1.203	1.238	0.686	0.693	1.035	0.765	0.738	0.86	0.68	1.089	1.189	0.919	0.945	1.02	0.84	1.037	0.949	1.035	0.798	0.876	1.077	1.21	1.137	1.26
A0A1U7QIL4	Txnl1	0.91	0.935	0.98	1.29	0.955	0.982	0.875	1.028	0.879	0.85	0.963	1.055	1.046	0.97	0.96	1.085	1.019	1.056	1.061	1.032	1.215	0.979	1.038	1.089	1.136
A0A1U7QIM1	Ca1	1.062	1.195	1.111	1.187	0.755	0.865	1.791	1.354	0.878	0.641	1.371	1.09	0.864	1.108	1.075	0.902	1.168	0.821	0.621	0.962	1.458	0.941	1.322	1.16	0.571
A0A1U7QIM4	Sarnp	0.726	0.748	0.749	3.095	2.029	0.745	1.049	2.128	1.407	1.763	0.658	0.721	0.741	0.753	0.857	1.08	0.709	0.839	0.816	1.669	1.398	0.679	0.734	0.755	0.929
A0A1U7QIN0	Pym1	0.739	0.707	0.778	3.027	2.19	0.759	0.796	1.591	1.248	1.605	0.808	0.838	0.918	0.868	0.871	0.931	0.578	0.84	0.825	2.162	1.454	0.671	0.703	0.738	1.088
A0A1U7QIN5	Rbm22	1.025	1.02	1.156	0.489	0.732	1.016	0.763	0.56	0.871	0.728	0.913	0.908	1.161	1.104	1.141	0.855	1.149	1.142	1.268	0.689	0.504	0.988	0.915	1.046	1.164
A0A1U7QIN7	Psmd7	1.047	1.126	1.171	0.614	0.81	1.045	1.492	0.792	0.879	0.637	1.072	1.023	1.067	0.988	1.045	0.986	1.309	1.076	1.094	0.915	0.972	0.928	1.143	1.182	1.202
A0A1U7QIP4	Papola	1.062	0.993	1.097	1.009	0.901	0.968	0.94	0.927	0.966	0.823	1.018	0.907	1.091	1.064	1.177	1.064	1.046	1.162	1.133	0.896	0.855	0.87	0.846	1.102	1.048
A0A1U7QIP9	Syne3	1.143	1.111	1.146	0.539	0.676	1.032	0.83	0.598	0.793	0.588	0.945	1.046	1.251	1.145	1.149	0.93	1.306	1.131	1.164	0.701	0.716	0.91	0.928	1.135	1.041
A0A1U7QIQ1	Exosc6	0.925	0.939	0.938	0.849	0.898	1.057	0.96	0.894	0.972	0.837	0.806	1.132	1.034	0.945	1.02	0.904	0.84	1.114	1.093	0.803	0.602	0.814	0.84	0.981	1.22
A0A1U7QIQ5	Nab2	0.807	0.846	0.88	1.162	1.149	0.755	0.536	1.051	0.862	1.029	0.821	1.114	1.287	1.058	0.922	1.117	1.047	1.07	1.102	0.757	0.783	1.42	1.052	1.141	1.055
A0A1U7QIR2	LOC101827118	0.95	1.071	1.378	0.401	0.718	1.039	0.455	0.477	0.712	0.675	0.691	0.619	1.356	1.4	1.11	0.807	1.28	1.073	1.125	0.761	0.652	0.929	0.941	1.137	1.09
A0A1U7QIR4	Gon7	0.349	0.316	0.297	9.614	3.624	0.313	0.808	4.735	1.994	3.4	0.364	0.381	0.348	0.438	0.465	0.377	0.01	0.102	0.083	4.038	4.772	0.088	0.177	0.073	0.242
A0A1U7QIR5	Dctn2	0.928	0.911	0.894	0.971	1.16	0.988	1.127	1.396	1.129	1.642	1.008	0.965	0.891	0.891	0.868	0.844	0.959	0.905	0.962	0.906	0.808	0.947	1.103	0.897	1.032
A0A1U7QIR6	Cmc2	0.667	0.784	0.773	1.611	1.646	0.788	0.813	2.209	1.2	1.668	0.667	0.679	0.942	0.796	1	0.897	0.666	1.103	1.083	1.134	0.85	0.757	0.675	0.879	1.224
A0A1U7QIR7	Atg3	1.038	1.077	1.062	1.006	0.951	1.05	0.956	0.9	0.916	0.728	0.965	1.064	1.101	0.989	1.016	0.881	1.006	1.084	1.223	0.945	1.193	1.058	1.019	1.197	1.101
A0A1U7QIS0	Pip4k2c	0.886	0.92	0.804	0.912	0.728	0.957	0.703	0.843	0.876	0.869	1.038	1.043	1.049	0.927	0.934	0.989	0.794	1.029	1.054	0.89	0.953	0.972	1.05	1.181	1.281
A0A1U7QIS1	Plcg2	1.33	1.21	1.253	0.628	0.799	1.05	1.076	0.675	0.981	0.598	0.81	0.675	1.157	1.092	1.41	0.958	1.417	1.306	1.15	0.769	0.76	0.648	0.621	1.086	0.843
A0A1U7QIS2	Phldb2	0.956	0.823	0.749	0.845	0.844	1.146	0.805	0.673	0.986	1.039	1.431	1.2	0.906	0.95	0.801	0.77	0.803	0.845	0.868	0.831	0.75	1.243	1.305	0.928	1.017
A0A1U7QIS6	Mlycd	0.854	0.942	0.903	0.553	1.057	1.053	0.782	0.516	0.664	0.529	1.145	1.152	1.246	1.135	1.07	1.016	0.908	1.12	1.035	0.688	0.706	1.207	1.054	1.062	1.009
A0A1U7QIT2	Myh15	0.781	1.132	1.276	1.049	1.141	0.913	1.497	1.335	1.377	1.744	0.786	0.953	0.666	0.654	1.009	0.765	0.884	0.769	0.617	1.038	0.78	1.199	1.961	0.773	0.518
A0A1U7QIT6	Cotl1	0.819	0.947	1.038	2.231	1.769	0.757	0.823	1.747	1.084	0.991	0.665	0.609	0.969	0.891	1.048	0.987	0.908	0.94	1.053	1.749	2.071	0.651	0.674	1.026	1.18
A0A1U7QIT7	Gpr84	1.397	1.964	2.071	1.056	1.22	1.069	1.79	1.223	1.439	0.906	0.658	0.577	1.278	1.12	1.522	1.028	1.908	1.486	1.221	0.836	0.471	0.523	0.36	1.791	1.058
A0A1U7QIT8	Cep97	0.847	0.795	0.665	0.76	0.527	1.272	0.412	0.414	0.737	0.897	0.939	1.499	1.558	1.193	0.781	1.138	1.016	1.044	1.457	0.62	0.728	1.004	1.116	0.986	1.193
A0A1U7QIU3	Eif3d	0.967	0.914	1.034	0.639	0.853	0.996	0.915	0.692	0.923	0.717	0.909	0.804	1.165	1.075	1.139	1.034	1.024	1.332	1.355	0.825	0.858	0.807	0.774	1.172	1.099
A0A1U7QIU6	Irf8	1.144	0.974	1.304	0.53	0.897	0.876	0.526	0.492	0.767	0.455	0.982	0.81	1.345	1.447	1.136	0.813	0.994	1.339	1.213	0.791	0.853	0.747	0.673	1.488	0.918
A0A1U7QIV1	Map1lc3b	0.939	0.889	0.997	3.657	1.814	0.816	1.519	1.897	1.052	1.72	1.026	0.988	0.759	0.825	0.848	1.3	0.993	1.004	1.02	1.129	1.255	1.053	0.95	0.938	0.865
A0A1U7QIV3	Pdxp	1.006	0.971	0.998	0.906	0.812	1.034	1.194	1.013	0.915	1.084	1.111	1.225	0.894	0.953	0.933	0.717	0.913	0.867	0.95	0.995	0.811	1.165	1.362	0.983	1.003
A0A1U7QIV4	Sqor	1.066	0.947	0.945	0.422	0.548	0.997	0.595	0.451	0.658	0.427	1.208	1.117	1.259	1.215	1.078	1.161	1.313	1.044	1.059	0.654	0.597	0.961	0.999	1.056	1.073
A0A1U7QIW2	LOC101837891	0.929	0.966	0.988	0.898	1.527	0.87	2.266	1.824	1.406	1.199	0.833	0.812	0.757	0.825	0.904	0.698	0.878	0.705	0.811	1.402	1.166	0.536	0.688	0.705	1.326
A0A1U7QIW6	Tomm22	1.053	0.936	1.013	1.259	1.012	0.856	1.067	1.276	0.974	0.786	0.988	0.931	1.102	1.058	1.115	1.476	1.017	1.189	1.127	1.164	1.214	0.958	0.791	1.216	1.147
A0A1U7QIX3	Pik3r4	1.029	1.013	1.045	0.623	0.753	1.036	0.743	0.625	0.854	0.668	1.124	1.007	1.162	1.117	1.109	0.899	1.072	1.117	1.12	0.727	0.714	1.042	1.057	1.125	0.958
A0A1U7QIX5	Lrrc57	1.023	0.956	0.973	0.76	0.851	0.984	0.584	0.695	0.885	0.77	1.35	1.122	0.979	1.005	0.932	0.806	0.946	0.944	0.845	0.703	0.596	1.28	1.182	0.979	0.768
A0A1U7QIX8	Poc1a	1.068	0.943	0.99	1.14	0.643	1.143	0.524	0.704	0.699	0.419	0.613	1.072	1.353	1.485	1.158	1.519	1.176	1.024	1.093	0.922	0.893	0.83	0.913	0.962	0.982
A0A1U7QIY6	Def8	1.076	0.99	1.02	1.284	0.928	0.977	0.805	1.005	0.921	0.874	1.194	1.002	1.116	1.179	1.137	1.117	1.089	1.095	1.035	0.978	1.055	1.105	0.994	1.125	0.962
A0A1U7QIY8	Mapkapk3	1.096	0.979	1.03	1.073	0.905	0.953	0.755	0.851	0.968	0.717	1.025	0.854	1.185	1.09	1.135	0.991	1.18	1.13	1.211	0.951	1.101	0.834	0.824	1.166	1.098
A0A1U7QIZ0	Phf5a	1.098	1.027	1.132	0.608	0.736	1.011	0.684	0.591	0.765	0.539	0.943	0.922	1.196	1.093	1.108	1.05	1.056	1.227	1.253	0.675	0.548	0.916	0.87	1.146	1.143
A0A1U7QIZ4	Eif3j	0.783	0.838	0.824	2.291	1.384	0.831	1.121	1.807	1.195	1.503	0.854	0.808	0.926	0.843	0.995	1.073	0.828	1.034	0.993	1.451	1.585	0.76	0.857	0.955	1.074
A0A1U7QIZ5	Snu13	0.761	0.696	0.819	1.439	1.271	0.773	1.064	1.519	1.126	1.204	0.72	0.976	0.848	0.773	0.82	0.507	0.347	0.657	0.448	1.815	1.362	1.529	0.445	0.578	0.826
A0A1U7QIZ9	Mvd	1.05	1.105	1.085	1.8	0.989	0.854	0.881	1.237	1.029	0.684	0.704	0.691	1.151	1.044	1.311	1.521	1.287	1.137	1.093	1.392	1.745	0.756	0.734	1.112	0.884
A0A1U7QJ03	Sema3f	1.182	1.164	0.843	0.846	1.126	1.121	1.003	0.973	1.093	0.868	1.055	1.024	0.951	0.903	1.048	0.905	1.125	0.973	0.705	0.966	1.026	1.179	1.128	0.881	0.628
A0A1U7QJ04	Qrsl1	1.082	1.014	1.085	0.898	0.759	1.038	0.877	0.806	0.874	0.713	1.239	1.117	1.162	1.147	1.067	1.183	0.979	1.022	0.923	0.745	0.87	1.248	1.36	0.943	1.038
A0A1U7QJ08	Bud31	0.98	1.053	1.141	0.546	0.769	0.96	0.812	0.738	0.895	1.273	0.908	0.946	1.133	1.112	1.2	0.934	1.037	1.147	1.1	0.974	0.71	0.838	0.824	1.079	1.22
A0A1U7QJ13	Fam212a	1.109	1.231	0.982	0.608	0.844	1.272	0.773	0.642	0.885	0.871	1.565	1.248	0.951	0.968	0.993	0.78	0.834	0.99	0.866	0.884	0.538	1.146	1.375	0.996	0.797
A0A1U7QJ20	Gramd4	0.997	1.031	1.173	0.543	0.733	0.945	0.619	0.608	0.709	0.877	1.27	1.14	1.338	1.063	1.095	0.737	1.007	1.164	1.163	0.622	0.571	1.257	1.148	1.289	0.975
A0A1U7QJ25	Brd1	1.075	1.01	0.975	0.999	0.772	1.014	2.499	0.894	1.008	0.985	1.172	0.997	0.977	0.99	1.104	0.948	0.97	1.056	0.984	0.854	0.818	1.073	1.019	1.054	1.087
A0A1U7QJ27	Ndufaf3	1.075	1.148	1.231	1.569	1.122	1.051	1.211	1.288	0.989	0.989	1.175	1.147	0.861	0.907	1.01	1.027	1.123	1.181	1.328	1.016	1.158	0.986	1.173	1.151	1.167
A0A1U7QJ32	Prkar2a	1.092	1.126	0.973	1.388	0.962	1.094	1.559	1.847	1.354	1.481	1.181	1.152	0.829	0.964	0.867	1.2	0.723	0.756	0.653	1.352	1.271	1.108	1.273	0.799	0.736
A0A1U7QJ33	Tubgcp6	0.813	0.986	1.026	0.742	0.934	1.022	0.625	0.733	0.952	1.275	0.851	1.38	1.105	0.987	0.935	0.543	0.782	0.85	0.92	0.581	0.269	0.959	1.077	1.073	1.169
A0A1U7QJ36	LOC101825065	0.955	1.088	0.975	0.718	0.835	1.012	0.823	0.851	0.911	0.961	0.999	1.142	1.097	1.009	1.012	0.918	0.968	1.094	1.035	0.679	0.63	1.233	1.001	1.031	1.067
A0A1U7QJ43	Nphp1	0.616	0.567	0.552	1.545	0.744	1.468	0.602	0.672	0.663	1.034	0.78	1.735	1.26	1.674	0.601	1.486	1.092	0.874	1.254	0.657	0.543	0.974	1.096	0.86	1.226
A0A1U7QJ44	Card11	0.768	0.797	1.168	0.854	1.669	0.832	0.339	0.648	0.786	0.748	0.954	0.858	1.594	1.135	0.973	0.816	0.835	1.191	1.252	0.754	0.874	1.057	1.03	1.44	1.187
A0A1U7QJ47	Elp6	1.086	1.038	1.01	0.595	0.826	1.106	0.735	0.506	0.84	0.512	0.898	0.839	1.188	1.111	1.213	0.693	0.802	1.494	1.142	0.526	0.485	1.553	0.73	1.173	1.013
A0A1U7QJ48	Ttl	0.912	0.93	0.859	0.961	1.293	1.215	0.849	0.761	0.795	0.723	1.185	1.135	1.018	1.011	0.94	0.902	1.08	1.106	1.162	0.746	0.728	1.192	1.091	1.005	1.042
A0A1U7QJ49	Chst12	1.473	1.155	1.488	0.443	0.602	0.908	0.552	0.362	0.903	0.232	0.74	0.611	1.299	1.162	1.296	1.073	1.041	1.177	1.185	0.95	0.872	0.998	0.978	1.148	1.02
A0A1U7QJ54	Psmg3	1.522	1.047	1.156	1.06	0.97	1.017	1.106	0.941	0.816	0.552	1.043	0.924	1.028	1.1	1.106	1.053	1.251	1.279	1.273	0.923	1.251	0.919	0.959	1.256	1.265
A0A1U7QJ59	Cntn1	0.679	0.736	1.004	1.76	0.908	0.91	0.76	1.253	0.997	1.414	1.195	1.323	0.902	0.899	0.609	0.955	0.953	0.85	0.681	2.368	0.975	1.4	1.069	0.846	0.749
A0A1U7QJ61	CUNH7orf50	0.841	0.778	0.816	1.463	1.311	0.851	0.907	0.975	1.004	0.979	0.795	0.847	1.067	0.972	1.021	1.027	0.776	1.111	0.872	1.126	0.948	0.627	0.621	0.699	0.913
A0A1U7QJ62	Ddrgk1	1.005	0.932	1.257	0.457	1.081	0.83	0.996	0.745	1.111	1.17	0.97	1.099	1.148	0.906	0.872	0.687	0.867	0.951	1.216	0.781	0.605	0.881	1.201	1.269	1.866
A0A1U7QJ63	Pdcd6ip	0.984	1.071	0.987	0.624	0.984	0.953	1.456	1.222	1.268	1.272	0.915	0.933	0.946	0.923	1.011	0.856	0.997	0.984	1.052	0.896	0.933	0.982	1.016	1.07	1.114
A0A1U7QJ67	Dnaaf5	0.847	0.834	0.898	0.858	1.055	1.12	0.802	0.97	0.863	1.032	0.806	0.984	1.313	1.257	0.908	1.698	1.164	1.048	1.359	0.793	0.712	0.844	0.897	0.945	1.06
A0A1U7QJ69	Twf1	0.831	0.826	0.838	1	0.822	0.899	0.742	1.025	0.918	0.899	1.252	0.972	0.972	0.909	0.86	1.006	0.804	0.964	0.974	1.146	1.239	0.998	0.996	0.979	1.125
A0A1U7QJ75	Scaf11	1.006	1.013	1.103	0.738	1.07	0.955	0.865	0.879	1.069	1.018	0.859	0.892	1.082	1.007	1.069	0.868	1.061	1.057	1.074	0.879	0.696	1.016	0.958	1.072	1.044
A0A1U7QJ79	Trmt6	1.013	1.107	1.15	0.774	0.685	0.797	0.827	0.991	0.782	0.667	0.785	0.934	1.116	0.929	1.119	1.215	1.108	1.032	1.021	0.918	1.106	0.856	0.968	1.083	1.279
A0A1U7QJ81	Gpd1l	0.992	1.047	0.872	0.59	0.711	1.123	0.912	0.683	0.867	0.711	1.438	1.398	0.89	0.914	0.908	0.83	0.807	0.863	0.798	0.777	0.816	1.317	1.447	0.924	0.824
A0A1U7QJ85	Prelp	0.849	0.739	0.551	0.807	0.671	1.251	0.632	0.597	0.75	0.828	1.059	1.623	1.563	1.143	0.555	1.33	1.153	0.611	0.798	0.626	0.707	2.289	1.471	0.637	0.766
A0A1U7QJ97	Gk	0.943	0.898	1.056	0.874	1.289	0.919	0.849	0.954	0.811	0.587	0.853	0.854	1.164	1.129	1.051	1.286	1.3	1.309	1.201	0.973	1.306	0.75	0.748	1.129	1.134
A0A1U7QJ98	Hyal1	0.958	0.86	0.913	1.416	0.891	1.008	0.923	1.183	1.062	0.905	1.093	0.934	0.998	0.994	0.985	1.089	0.783	1.004	0.975	1.328	1.635	0.915	0.91	1.002	1.335
A0A1U7QJ99	Arf3	1.144	1.138	1.218	0.639	0.68	1.001	0.665	0.686	0.764	0.575	1.286	1.2	1.041	1.171	1.026	0.924	1.134	1.144	0.948	0.748	0.555	1.078	1.153	1.017	0.757
A0A1U7QJA1	Ndufaf5	0.936	0.89	0.983	1.321	0.904	0.968	0.604	0.973	0.814	0.621	0.866	0.91	1.083	1.009	1.04	1.193	0.971	0.996	1.129	0.968	1.004	1.027	0.95	1.061	1.156
A0A1U7QJA2	Camp	1.294	1.166	0.964	3.083	1.002	1.088	0.679	0.846	1.965	0.622	0.74	0.508	0.728	0.994	1.226	1.416	1.044	0.549	0.432	2.746	3.305	0.343	0.376	0.57	0.47
A0A1U7QJA5	Arl8a	1.086	0.897	0.938	0.535	0.64	0.966	0.524	0.615	0.75	0.552	1.326	0.944	1.321	1.111	1.082	0.887	1.162	1.126	0.996	0.704	0.688	1.024	0.925	1.122	0.82
A0A1U7QJB0	Mcrs1	0.771	1.121	1.026	0.701	1.527	1.101	2.291	1.925	1.572	1.994	0.745	0.815	0.799	0.744	1.009	1.053	1.183	1.294	1.268	0.809	0.618	0.933	0.978	1.211	1.197
A0A1U7QJB5	Csrp1	0.965	0.651	0.594	0.62	0.529	1.169	0.465	0.488	0.77	0.591	1.937	1.33	1.283	1.227	0.774	0.744	0.975	0.887	0.742	0.683	0.562	1.701	1.1	0.886	0.591
A0A1U7QJB6	LOC101839373	0.65	0.568	0.573	0.95	3.611	0.589	0.497	0.718	0.675	0.639	0.949	0.847	1.236	0.817	0.799	0.949	0.828	0.947	1.311	0.595	0.407	1.123	0.632	0.823	0.595
A0A1U7QJC4	LOC101825898	1.126	1.041	0.859	0.769	0.726	1.349	0.9	0.772	0.785	0.782	1.611	1.904	0.913	1.332	0.856	1.004	1.03	0.698	0.703	0.744	0.697	1.43	1.737	0.813	0.636
A0A1U7QJC6	Cdc26	0.78	0.726	0.792	4.006	1.273	0.666	0.677	1.537	1.052	1.582	0.873	0.835	0.852	0.851	0.932	1.661	0.485	0.72	0.59	1.945	2.252	0.695	0.76	0.659	0.776
A0A1U7QJD0	Prcc	0.995	1.194	1.187	1.73	1.871	0.699	1.331	1.675	1.283	1.733	0.587	0.966	0.669	0.677	0.835	1.073	0.931	0.798	0.777	1.184	0.91	0.786	0.946	0.867	1.302
A0A1U7QJD2	Dhx15	1.07	1.115	1.151	0.633	0.753	0.978	1.007	0.694	0.856	0.652	0.895	0.914	1.026	1.027	1.108	0.898	1.051	1.11	1.093	0.767	0.771	0.853	0.92	1.087	1.117
A0A1U7QJD4	Trove2	0.898	0.868	0.834	0.544	0.514	0.881	0.542	0.691	0.923	0.993	1.042	1.016	0.865	0.87	0.878	1.243	1.107	0.713	0.798	1.089	1.425	0.993	1.087	0.791	0.886
A0A1U7QJE4	Ptgs2	0.563	0.557	1.033	0.661	0.881	0.495	0.522	0.585	0.589	0.677	0.415	0.435	1.442	0.84	1.193	0.927	0.937	2.582	1.669	0.614	0.814	0.661	0.672	1.473	0.993
A0A1U7QJE9	Lad1	0.723	0.711	0.801	1.132	1.448	0.754	0.663	1.171	0.866	1.554	0.905	0.864	0.942	0.784	0.938	1.018	0.914	1.365	1.35	0.786	1.118	0.859	0.79	1.036	1.429
A0A1U7QJF3	Krt1	0.805	0.714	0.696	2.606	1.623	0.775	0.765	1.884	1.457	2.423	1.499	0.471	0.778	0.61	0.938	1.737	0.506	0.636	0.46	1.489	2.835	0.657	0.504	0.662	0.445
A0A1U7QJF6	Pklr	0.893	0.938	0.96	0.833	2.531	0.963	1.133	0.758	1.352	0.833	1.199	1.247	0.798	0.953	0.876	0.866	1.035	0.831	0.78	0.86	1.055	0.88	1.243	0.992	0.692
A0A1U7QJF8	Krt18	0.389	0.366	0.69	0.809	0.869	0.613	0.406	0.615	0.506	1.025	0.487	0.652	1.335	0.602	0.842	0.886	0.834	1.649	1.204	0.73	0.927	0.719	0.672	1.156	1.578
A0A1U7QJF9	Prpf39	1.021	0.991	1.034	0.638	0.689	1.036	0.664	0.699	0.825	0.655	1.004	1.004	1.098	1.108	1.07	0.902	1.03	1.117	1.079	0.745	0.727	1.066	1.05	1.109	1.102
A0A1U7QJG0	Wdr1	0.893	0.98	1.036	0.956	0.928	0.998	1.058	1.176	1.05	0.946	0.928	0.973	0.959	0.916	1.003	0.951	1.021	0.978	1.006	1.005	1.188	0.979	0.973	0.995	1.069
A0A1U7QJG2	Tmem192	0.851	0.973	1.076	0.411	0.585	0.847	0.502	0.549	0.684	0.708	1.134	1.101	1.201	0.998	0.899	0.931	0.935	1.031	1.104	0.868	0.866	1.003	0.993	1.21	1.416
A0A1U7QJG3	Igfbp6	1.164	1.155	0.795	0.524	0.418	1.287	0.372	0.355	0.839	0.675	1.289	1.545	1.02	1.022	0.734	0.838	0.92	0.601	0.712	0.599	0.502	1.331	1.509	0.682	0.604
A0A1U7QJG5	Lyar	0.976	1.03	1.066	0.653	0.816	0.769	1.236	0.964	0.997	0.69	0.759	0.655	1.095	0.864	1.317	0.997	1.111	1.437	1.272	0.822	0.52	0.677	0.602	1.127	1.193
A0A1U7QJH4	Bloc1s4	0.843	0.881	0.955	1.784	1.15	0.749	0.845	1.409	0.926	1.033	0.948	0.924	1.175	0.926	1.089	0.961	0.781	0.9	0.9	1.7	1.213	0.958	0.817	0.972	0.999
A0A1U7QJH9	Grpel1	0.899	0.987	0.974	1.188	0.95	0.736	1.093	1.412	0.983	0.838	0.82	0.839	1.052	0.813	1.033	1.294	0.922	1.104	1.034	1.028	1.11	0.842	0.761	1.058	1.172
A0A1U7QJI3	Acox3	0.949	0.764	0.906	0.846	0.623	1.006	0.535	0.712	0.743	0.944	1.202	1.116	1.263	1.158	0.884	0.997	1.141	1.058	0.989	0.767	0.851	1.237	0.963	1.164	1.048
A0A1U7QJI4	Preb	1.117	1.078	1.08	0.545	0.681	0.987	0.79	0.545	0.821	0.724	0.995	1.047	1.118	1.084	1.146	0.89	1.087	1.033	1.207	0.63	0.617	0.993	1.095	1.198	1.323
A0A1U7QJI5	Bnip3l	0.832	0.637	0.584	0.858	0.627	0.903	0.387	0.638	0.727	0.516	1	1.189	1.359	1.002	0.789	0.804	1.296	0.976	1.22	0.655	0.533	1.952	1.307	1.061	1.045
A0A1U7QJI7	Rgs12	1.125	1.181	1.099	0.552	0.651	1.194	0.97	0.618	0.905	0.948	1.358	1.343	0.944	0.984	0.903	0.763	0.856	0.895	0.823	0.682	0.544	1.23	1.456	0.96	0.82
A0A1U7QJJ2	Tpm3	0.948	0.998	1.022	1.8	1.429	0.96	0.923	1.649	1.174	1.214	0.907	0.913	0.961	0.965	1.021	1.014	0.959	1.021	0.965	1.329	1.535	0.954	1.05	1.123	1.085
A0A1U7QJJ4	Snx17	0.852	0.952	1.196	0.401	0.939	0.922	0.804	0.732	0.838	1.152	0.934	0.966	0.928	0.894	0.966	0.767	1.082	1.085	1.126	0.692	0.698	1.01	1.13	1.236	1.229
A0A1U7QJJ7	Haus3	1.034	0.981	0.975	0.783	0.812	1.12	0.661	0.76	0.897	1.051	1.057	0.951	1.198	1.124	1.124	1.05	1.186	1.247	1.133	0.782	0.834	0.899	0.886	1.266	1.038
A0A1U7QJJ8	Ift172	0.586	0.478	0.59	0.777	0.706	1.587	0.594	0.666	0.588	0.836	0.637	1.531	1.363	1.764	0.541	1.422	1.156	0.732	1.125	0.852	0.849	1.019	1.065	0.682	1.157
A0A1U7QJK0	Pbk	1.073	0.994	0.948	1.466	0.844	0.838	0.938	1.22	0.927	0.539	0.657	0.686	1.19	1.02	1.296	1.279	1.086	1.264	1.196	1.088	1.599	0.733	0.688	1.192	0.892
A0A1U7QJK1	Gatad2b	1.076	1.072	1.007	0.829	1.117	1.001	0.757	1.043	0.917	0.979	0.898	0.968	1.096	1.042	1.162	0.629	0.819	0.937	0.978	0.871	0.547	0.92	0.962	0.925	1.186
A0A1U7QJK4	Rbks	1.061	1.044	0.909	1.081	0.617	1.089	0.696	0.964	0.984	0.741	1.261	1.285	0.937	1.149	1.01	1.114	1.182	1.201	1.01	1.087	1.3	1.132	1.082	1.108	0.775
A0A1U7QJK7	Slbp	1.038	0.973	1.055	1.766	1.421	0.823	1.074	1.279	1.176	0.726	0.52	0.569	1.085	0.996	1.47	1.283	0.987	1.268	1.078	0.929	1.116	0.524	0.571	1.038	0.838
A0A1U7QJK8	Nxn	0.801	0.773	0.992	1.029	0.881	0.983	0.581	0.676	0.764	0.86	0.947	1.119	1.202	1.029	0.975	1.065	0.999	1.005	1.137	1.028	1.228	1.094	0.995	0.925	0.989
A0A1U7QJL0	S100a4	0.554	0.824	1.031	3.338	1.681	0.6	0.401	3.28	0.969	1.613	0.72	0.938	0.848	0.668	0.927	0.97	2.202	0.684	0.657	1.632	1.439	1.182	0.929	0.805	0.618
A0A1U7QJL1	Pinx1	0.937	0.981	1.41	0.789	0.994	0.805	0.83	0.695	0.876	0.838	0.719	0.725	1.181	0.992	1.35	1.081	0.98	1.329	1.22	0.948	0.911	0.853	0.765	1.266	0.96
A0A1U7QJL3	Vps53	0.968	0.91	0.999	0.461	0.638	0.95	0.641	0.574	0.664	0.633	1.183	1.033	1.154	1.064	1.024	0.807	1.04	1.126	1.026	0.66	0.62	0.959	0.984	1.139	0.986
A0A1U7QJL4	Dpy30	0.72	0.688	0.695	6.438	2.452	0.574	1.378	2.634	1.309	1.95	0.734	0.728	0.658	0.655	0.684	1.875	0.966	0.724	0.609	1.982	2.226	0.919	1.222	0.767	0.727
A0A1U7QJL7	Fdft1	1.091	1.223	1.073	0.93	1.399	1.042	0.757	0.677	0.86	0.735	0.752	1.05	1.375	1.47	1.187	1.017	1.472	0.804	1.036	0.629	0.58	0.866	0.896	1.473	0.886
A0A1U7QJL9	Ywhae	0.927	0.956	0.88	1.517	1.024	0.908	0.937	1.843	1.202	1.345	1.064	1.02	0.859	0.873	0.914	1.288	0.915	0.936	0.838	1.594	1.602	1.016	1.022	0.917	0.896
A0A1U7QJM4	Slc43a2	0.838	0.795	1.262	0.606	0.799	0.787	0.455	0.492	0.828	0.878	1.434	0.938	1.309	1.307	0.955	0.888	0.983	1.514	1.247	0.671	0.676	1.093	0.923	1.441	1.042
A0A1U7QJM5	Hic1	1.037	0.861	1.178	0.758	0.818	0.821	1.183	0.873	0.703	0.513	1.328	1.268	1.262	1.226	1.054	1.025	1.2	1.213	1.202	1.045	0.99	1.219	1.1	1.235	0.994
A0A1U7QJM6	Rnaseh2b	1.108	1.177	1.141	0.87	0.955	0.937	0.862	1.087	1.113	0.678	0.756	0.773	1.035	1.014	1.279	1.029	1.042	1.033	1.052	0.95	0.975	0.746	0.758	1.121	1.253
A0A1U7QJN2	Cdc42ep3	0.888	1.24	0.762	1.051	1.05	0.915	0.847	0.632	0.838	0.883	0.832	0.944	1.067	0.846	1.126	0.796	0.636	1.851	0.661	0.662	0.903	2.925	0.692	0.859	0.631
A0A1U7QJN9	Shpk	0.894	0.864	0.957	1.557	2.964	0.74	0.559	0.681	0.786	0.547	1.031	0.942	0.99	1	0.879	0.946	0.924	0.843	0.865	0.81	1.087	0.949	0.98	0.962	0.879
A0A1U7QJP1	Eef1akmt1	0.86	0.885	0.959	1.091	0.799	0.917	0.833	0.838	0.899	0.802	0.882	0.915	1.049	0.998	1.006	1.01	0.924	1.314	1.301	0.846	1.007	0.906	0.934	1.141	1.336
A0A1U7QJP2	Galm	0.967	0.96	0.7	1.294	0.92	1.004	1.139	1.338	1.195	1.46	1.35	1.26	0.718	0.947	0.802	1.002	0.72	0.605	0.593	1.304	1.249	1.173	1.288	0.741	0.579
A0A1U7QJQ6	Wscd1	1.357	1.132	1.063	0.773	0.854	1.004	0.803	0.747	0.996	0.597	1.329	0.987	1.218	1.244	1.018	1.03	1.086	1.068	0.882	0.945	1.021	0.991	0.996	1.142	0.981
A0A1U7QJQ7	LOC101844828	0.694	0.688	2.019	0.814	0.939	0.69	0.376	0.458	0.824	0.488	0.501	0.542	1.122	1.389	1.028	0.629	1.075	2.034	1.919	1.124	1.141	0.503	0.388	1.069	1.023
A0A1U7QJR2	CUNH2orf49	0.736	0.703	0.754	1.148	0.849	0.721	0.655	0.876	0.925	1.374	0.771	0.861	0.724	0.624	0.782	0.786	0.575	0.657	0.666	0.583	0.516	1.055	0.722	0.597	0.606
A0A1U7QJR5	Wdsub1	1.178	1.022	1.039	1.316	1.124	1.159	0.982	1.082	1.046	0.966	1.061	1.013	0.957	1.121	1.018	0.871	1.258	0.997	1.065	0.606	0.595	1.189	1.198	1.241	1.043
A0A1U7QJS1	Pfn1	1.087	1.078	1.191	0.861	0.824	0.94	0.923	1.081	0.928	0.61	1.091	0.923	1.141	1.062	1.131	1.024	1.334	1.163	1.137	0.958	1.097	0.957	0.911	1.195	1.013
A0A1U7QJS3	Pld2	1.13	1.055	0.997	0.92	0.79	1.066	0.879	0.886	0.925	0.82	1.483	1.157	1.072	1.078	1.049	0.885	0.944	0.986	0.879	0.886	0.808	1.207	1.177	1.089	0.93
A0A1U7QJT3	CUNH17orf49	0.804	0.861	0.89	2.104	1.293	0.887	0.94	1.54	1.107	1.372	0.895	1.017	0.869	0.895	0.892	1.333	0.779	0.911	0.809	1.305	1.448	0.924	0.936	0.914	0.978
A0A1U7QJT7	Mrpl30	0.933	1.044	1.058	0.666	0.938	0.911	1.035	0.71	1.023	0.828	0.806	0.905	1.097	0.943	1.086	0.857	0.857	1.11	1.164	0.921	0.515	0.868	0.888	0.982	1.389
A0A1U7QJU0	Gabarap	0.905	0.983	0.901	1.167	1.025	0.869	0.671	1.135	1.051	0.986	0.889	0.855	1.149	1.031	1.167	1.289	1.28	1.366	1.443	1.053	0.862	0.905	0.726	1.188	0.944
A0A1U7QJU1	Wdr55	0.966	0.952	1.065	1.604	1.096	0.827	0.888	1.164	0.985	0.835	0.775	0.864	1.119	0.93	1.186	1.011	1.008	1.187	1.212	0.738	0.916	0.906	0.779	1.029	1.187
A0A1U7QJU2	Mdh2	1.129	1.151	1.028	0.707	0.782	0.971	1.022	0.906	0.851	0.688	1.053	1.046	1.106	1.011	1.044	1.002	1.374	1.043	1.037	0.799	0.87	1.189	1.03	1.03	1.038
A0A1U7QJU7	Tmem102	0.486	0.534	0.466	0.305	0.376	0.984	0.072	0.267	0.499	0.452	1.073	0.995	1.48	1.158	0.569	1.337	0.821	0.561	0.674	1.574	1.823	1.199	1.308	0.841	1.1
A0A1U7QJU9	Actr1b	1.016	0.876	0.76	0.504	0.623	1.233	0.492	0.442	0.779	0.504	1.676	1.211	1.458	1.444	1.037	1.004	0.923	1.149	1.088	0.66	0.437	1.21	0.957	0.885	0.804
A0A1U7QJV3	Lmnb1	1.063	1.079	1.159	0.599	0.937	1.086	0.996	0.742	0.959	1.008	1.014	1.035	0.969	1.034	1.004	0.824	1.018	1.015	1.008	0.784	0.693	0.972	1.043	1.003	1.103
A0A1U7QJV7	Naa38	0.783	0.649	0.673	3.321	1.47	0.741	0.764	1.669	1.086	1.403	0.925	0.824	1.006	0.894	0.984	27.382	0.625	2.253	1.085	1.349	1.679	1.407	2.643	1.352	1.029
A0A1U7QJW5	Myo5c	0.767	0.694	0.66	0.798	0.782	1.228	0.634	0.681	0.856	1.145	1.002	1.244	1.062	1.314	0.707	1.046	0.946	0.741	1.201	0.789	0.738	0.924	1.126	0.981	1.613
A0A1U7QJW9	Ppic	0.771	0.638	0.838	0.725	0.619	0.827	0.533	0.644	0.715	0.501	0.916	0.76	1.197	0.915	0.843	1.057	0.92	1.019	2.144	0.647	0.795	0.835	0.776	1.054	1.61
A0A1U7QJX0	Rsl24d1	0.742	0.74	0.788	1.19	1.642	0.788	3.122	1.306	1.1	1.362	0.721	1.15	1.121	0.937	0.853	0.873	1.063	1.409	1.167	0.795	0.686	0.812	0.809	1.204	1.171
A0A1U7QJX2	Vamp2	1.023	1.066	0.986	1.121	0.912	1.177	0.823	0.885	1.098	1.299	1.27	1.364	0.888	1.053	0.933	0.931	0.804	0.81	0.778	1.208	1.212	1.276	1.332	0.868	0.918
A0A1U7QJX4	Pcolce	0.895	0.811	0.875	0.791	0.734	1.02	1.733	0.683	0.872	0.682	0.697	0.84	1.171	0.958	0.903	1.164	1.316	0.973	2.069	0.685	1.011	1.09	0.872	1.036	1.035
A0A1U7QJX8	Polr2m	0.803	1.051	1.104	1.502	1.249	0.952	1.097	1.187	1.128	1.487	0.812	1.08	0.905	0.903	0.967	0.895	1.091	0.932	1.072	1.103	1.046	1.114	1.213	1.095	1.225
A0A1U7QJY3	Mindy2	1.155	1.184	0.856	1.081	0.772	1.293	0.643	0.835	0.924	0.771	1.487	1.429	0.826	1.169	0.879	0.828	0.764	0.758	0.772	0.933	0.85	1.5	1.545	0.929	0.811
A0A1U7QJY5	Mcm7	1.214	1.423	1.403	0.455	0.711	0.969	1.218	0.654	0.795	0.422	0.552	0.597	1.196	1.087	1.494	0.891	1.045	1.361	1.368	0.579	0.572	0.571	0.528	1.351	1.561
A0A1U7QJY8	Gas7	0.936	0.961	0.963	0.826	0.784	1.049	0.755	0.678	0.888	0.922	1.033	1.091	1.035	0.952	0.898	0.73	0.77	0.893	0.953	0.792	0.791	1.161	1.222	1.076	1.18
A0A1U7QJY9	C2cd2	1.016	0.988	1.019	0.725	0.931	1.074	0.991	0.769	0.969	0.905	1.187	1.259	0.969	0.945	0.863	0.845	0.885	1.054	0.995	0.626	0.778	1.351	1.167	0.924	0.942
A0A1U7QJZ2	Anxa2	1.145	1.221	1.019	0.617	0.657	1.083	1.262	0.824	0.954	0.876	1.212	1.115	1.006	1.064	1.036	0.85	1.135	1.004	1.06	0.732	0.654	1.162	1.21	1.073	0.954
A0A1U7QJZ4	Hmgn1	0.602	0.655	0.593	3.795	3.771	0.62	1.914	4.057	2.234	3.599	0.548	0.692	0.54	0.527	0.613	0.965	0.475	0.323	0.407	4.299	1.605	0.444	0.601	0.354	0.819
A0A1U7QJZ7	Tln2	0.979	0.98	0.839	0.658	0.745	1.148	0.831	0.833	1.022	1.154	1.516	1.261	0.911	1.056	0.836	0.843	0.952	0.839	0.774	0.883	0.798	1.341	1.33	0.858	0.828
A0A1U7QJZ8	Elac2	0.991	0.953	1.073	1.006	0.891	0.845	1.199	0.943	0.889	0.688	0.885	0.866	1.083	0.957	1.141	1.087	0.958	1.281	1.172	1.04	1.255	0.858	0.841	1.101	1.162
A0A1U7QK10	Fam177a1	1.037	1.117	1.121	1.452	0.873	0.984	1.104	1.339	1.014	0.871	1.304	1.09	0.992	1	1.058	1.235	0.798	0.9	0.731	1.116	1.193	0.997	1.058	0.927	0.73
A0A1U7QK12	Rab8b	1.055	1.27	1.523	0.522	0.88	1.035	0.833	0.482	0.733	0.789	1.097	1.078	1.186	1.077	1.06	0.785	1.153	1.102	1.134	0.736	0.718	1.171	1.104	1.224	1.013
A0A1U7QK14	CUNH21orf59	0.709	0.662	0.701	1.127	1.085	1.371	0.721	0.66	0.705	0.991	0.719	1.321	1.43	1.48	0.807	2.164	1.201	0.864	1.388	1.015	1.096	1.022	1.131	0.797	1.271
A0A1U7QK19	Ppib	0.971	0.912	0.888	1.207	0.978	0.852	1.279	1.538	1.086	0.932	0.86	0.872	0.999	0.923	1.048	1.255	1.058	0.969	1.117	1.087	1.179	0.824	0.868	0.954	1.036
A0A1U7QK25	Spg21	1.043	1.224	1.071	0.561	0.677	1.002	0.606	0.569	0.715	0.532	0.985	1.011	1.212	1.105	1.219	0.882	1.226	1.274	1.157	0.817	0.685	0.998	0.835	1.278	0.992
A0A1U7QK26	Natd1	1.049	0.963	1.001	1.305	0.841	0.952	0.773	0.971	0.917	0.744	1.137	0.946	1.112	1.003	1.059	1.052	1.043	1.212	1.23	0.973	1.134	0.979	0.962	1.2	1.214
A0A1U7QK32	Flii	0.986	1.037	1.04	0.655	0.787	0.996	0.996	0.832	0.98	0.92	0.992	0.992	1.069	0.963	1.105	0.926	1.191	1.126	1.121	0.878	1.104	0.934	0.999	1.133	1.03
A0A1U7QK34	Parp16	0.949	0.962	0.97	0.767	0.711	0.889	0.632	0.93	0.858	0.91	1.084	1.04	1.206	0.984	1.108	0.806	1.024	1.082	1.155	0.654	0.575	1.291	1.222	1.188	1.014
A0A1U7QK36	Drg2	1.114	0.973	1.06	0.575	0.849	0.994	1.032	0.643	0.828	0.607	1.219	1.014	1.156	1.077	1.051	0.935	0.978	1.208	1.084	0.732	0.666	1.015	0.906	1.077	0.962
A0A1U7QK38	Atp6ap2	1.074	1.132	1.136	0.857	0.879	0.957	1.08	1.09	0.985	0.778	1.034	0.94	1.047	1.012	1.128	1.118	1.211	1.28	1.231	1.03	1.048	0.99	1.088	1.32	1.202
A0A1U7QK43	Atp5j	0.781	0.802	0.708	3.162	1.548	0.69	0.845	1.844	0.966	1.507	0.79	0.855	0.918	0.838	0.921	1.573	0.73	0.931	0.759	1.558	2.129	0.96	0.847	0.842	0.967
A0A1U7QK56	Rplp1	0.808	0.859	0.881	3.611	1.174	0.613	0.741	2.054	1.146	0.993	0.647	0.632	0.984	0.866	1.188	2.336	0.723	1.15	0.825	2.09	2.354	0.659	0.649	0.962	0.937
A0A1U7QK57	CUNH1orf35	0.869	0.737	0.839	0.948	1.143	1.041	1.124	0.972	1.174	1.47	1.124	0.996	0.922	0.959	0.958	0.721	0.801	0.851	0.862	1.083	0.719	0.955	1.033	0.76	0.931
A0A1U7QK67	Herc1	1.172	1.071	1.112	0.707	0.751	0.968	0.871	0.863	0.983	0.86	1.202	1.042	0.991	0.941	0.987	1.036	1.03	0.954	1.007	0.911	0.842	1.025	1.096	1.027	0.9
A0A1U7QK70	Apoc3	0.675	0.584	0.563	3.149	2.427	0.894	1.53	1.769	0.684	2.462	1.437	1.039	0.57	0.709	0.701	1.513	0.418	0.507	0.497	0.865	1.621	1.245	1.001	0.489	0.465
A0A1U7QK74	Coq7	0.753	0.845	0.726	1.241	1.38	1.138	0.721	0.811	0.837	1.13	0.726	1.156	0.965	1.131	0.879	1.143	0.888	0.976	0.95	0.893	0.914	1.493	1.125	0.715	1.198
A0A1U7QK77	Sh3bp5l	0.907	0.828	0.776	1.543	0.97	0.893	0.787	1.22	1.078	1.451	1.126	1.012	0.889	0.9	0.866	0.717	0.74	0.878	0.827	0.841	0.781	1.394	1.388	0.854	0.844
A0A1U7QK80	Alg8	1.11	0.861	0.886	0.973	0.792	0.892	0.957	0.714	1.047	0.756	1.432	0.989	1.353	1.156	1.146	1.482	1.041	1.155	1.039	1.277	0.782	0.908	0.816	0.979	0.768
A0A1U7QK81	Pitpnm2	1.035	0.937	0.908	0.777	0.747	1.012	0.837	0.688	0.971	0.918	1.392	1.168	1.012	1.044	0.924	0.68	0.739	0.777	0.91	1.233	0.661	1.22	1.227	0.962	0.906
A0A1U7QK82	Mfap3	0.945	0.798	0.987	0.776	0.619	1.022	0.621	0.761	0.739	0.748	1.188	1.051	1.241	0.93	1.07	0.932	0.945	1.188	1.107	0.714	0.845	1	1.099	1.082	1.13
A0A1U7QK85	Clns1a	0.91	0.94	0.86	2.407	1.294	0.716	2.392	1.561	1.134	1.053	0.843	0.812	0.778	0.795	0.948	1.664	0.921	0.92	0.789	1.692	2.136	0.728	0.741	0.842	0.81
A0A1U7QK87	G3bp1	0.87	0.817	0.942	1.854	1.587	0.798	1.018	1.638	1.259	1.117	0.72	0.758	0.999	0.96	1.06	1.213	0.939	1.201	1.14	1.275	1.163	0.729	0.741	1.079	1.123
A0A1U7QK89	Spon1	1.133	1.113	0.826	0.54	0.52	1.059	0.968	0.758	0.944	0.568	1.244	1.154	1.053	0.966	0.907	0.907	0.966	0.88	0.981	0.847	0.943	1.201	1.279	1.058	1.06
A0A1U7QK91	Rhof	1.12	1.022	0.769	0.278	0.732	0.985	2.701	0.391	0.665	0.416	1.369	0.834	0.78	0.929	0.994	0.789	1.123	0.88	0.823	0.548	0.461	1.743	1.511	1.337	0.748
A0A1U7QK92	Parva	1.067	1.067	0.936	0.533	0.638	1.28	1.005	0.746	0.828	0.925	1.568	1.463	0.883	1	0.846	0.663	0.916	0.815	0.812	0.679	0.543	1.371	1.623	0.931	0.833
A0A1U7QK94	LOC101843749	0.781	0.773	0.779	2.838	1.46	0.709	0.954	1.737	1.261	1.413	0.848	0.799	0.887	0.874	0.919	1.469	0.85	0.957	0.922	1.626	2.15	0.875	0.833	0.9	0.938
A0A1U7QK95	Thap12	0.98	1.026	1.08	0.863	0.771	0.937	0.714	0.884	0.801	0.635	1.042	0.925	1.022	1.031	1.031	0.88	0.939	0.984	0.914	0.843	0.913	0.9	0.841	0.884	0.814
A0A1U7QK98	Ctr9	1.061	1.019	1.055	0.66	0.743	1.009	0.796	0.627	0.84	0.724	0.952	0.956	1.164	1.066	1.151	0.858	1.075	1.199	1.12	0.721	0.615	0.996	0.971	1.096	1.087
A0A1U7QK99	Serpinh1	0.763	0.745	0.818	0.854	0.953	0.825	0.925	0.956	0.903	1.176	0.948	0.863	1.075	0.781	0.91	0.973	1.04	1.049	1.647	0.927	1.058	0.943	0.921	1.121	1.294
A0A1U7QKA0	Senp8	1.032	1.016	0.954	1.637	0.823	0.924	0.789	1.23	0.873	1.022	1.069	1.051	0.981	0.986	0.921	1.331	0.936	0.988	0.979	1.232	1.519	0.958	0.98	1.088	1.036
A0A1U7QKA1	Erp29	0.891	0.911	0.966	1.829	1.219	0.901	0.962	2.574	1.446	1.027	0.791	0.781	0.877	0.782	1.049	1.344	0.871	0.826	1.01	1.638	1.615	0.621	0.764	0.86	1.347
A0A1U7QKA3	Nrgn	1.269	1.208	0.663	6.273	1.706	0.745	0.732	1.968	2.199	1.625	0.545	0.737	0.556	0.631	0.881	1.925	0.683	0.652	0.534	1.923	1.846	0.765	0.714	0.418	0.487
A0A1U7QKA5	Spcs2	1.001	0.99	1.301	0.652	0.789	0.827	0.94	0.758	0.805	0.682	0.845	1.029	1.153	0.966	1.143	0.843	1.055	1.016	1.422	0.608	0.559	0.874	1.066	1.157	1.15
A0A1U7QKA7	Tmem9b	0.87	0.994	1.032	0.754	1.379	0.928	1.2	1.675	1.102	1.622	1.08	0.918	1.167	0.945	1.259	0.772	1.157	1.31	1.313	0.606	0.41	0.872	0.724	1.194	0.907
A0A1U7QKA8	Ppme1	1.011	1.018	1.061	0.742	0.672	1.091	0.664	0.727	0.79	0.574	1.103	1.107	1.067	1.123	0.99	0.965	1.034	1.053	1.098	0.857	0.841	1.009	1.03	1.071	1.109
A0A1U7QKB1	Rad50	0.989	0.981	1.126	0.506	0.733	0.987	0.676	0.643	0.934	0.9	0.923	0.961	1.06	0.989	1.015	0.845	0.945	1.042	1.038	0.747	0.551	0.953	0.976	1.078	1.215
A0A1U7QKB3	Tmed3	1.078	1.151	1.337	0.75	0.555	0.867	0.756	0.788	0.828	0.805	0.702	0.987	0.938	0.879	1.128	1.018	0.973	0.906	1.255	0.952	1.012	0.835	0.813	1.096	1.21
A0A1U7QKB6	Fam168a	0.807	0.663	0.824	1.204	0.83	0.893	0.562	0.66	0.864	0.779	1.305	0.934	1.254	1.022	0.795	0.738	0.68	1.263	1.146	0.623	0.521	0.97	0.835	1.054	1.047
A0A1U7QKB8	Tbc1d2b	0.883	0.814	0.983	0.638	0.934	0.904	0.913	0.654	0.775	0.766	0.865	0.856	1.296	1.174	0.993	0.941	1.092	1.145	1.406	0.744	0.797	0.911	0.865	1.127	1.173
A0A1U7QKB9	P2ry2	1.925	2.1	1.635	0.609	0.953	1.409	1.652	1.57	1.164	1.439	1.321	1.619	1.337	1.135	1.273	0.596	0.634	0.592	0.6	1.343	0.697	0.841	0.811	0.558	0.566
A0A1U7QKC4	Stard10	0.586	0.691	0.604	0.848	1.505	1.141	0.733	0.701	0.782	1.088	0.89	1.755	0.862	1.012	0.68	1.069	0.742	0.858	1.113	0.662	0.668	1.12	1.327	0.923	1.54
A0A1U7QKE1	Arhgap44	0.932	0.877	0.732	0.765	0.722	1.12	0.616	0.895	0.956	1.025	1.319	1.317	0.954	1.063	0.818	0.868	0.844	0.751	0.808	0.885	0.856	1.391	1.46	0.97	0.87
A0A1U7QKE3	Hopx	0.879	0.922	0.636	4.297	0.986	0.87	0.864	2.356	1.428	2.101	1.075	1.033	0.658	0.849	0.917	1.875	0.575	0.54	0.487	2.094	2.054	0.909	0.995	0.783	0.626
A0A1U7QKE4	Stim1	1.012	0.996	1.036	0.906	0.999	1.071	1.136	0.934	1.073	1.206	1.3	1.179	0.991	1.027	0.94	0.801	0.886	0.918	0.942	0.966	0.633	1.05	1.13	0.972	1.036
A0A1U7QKE8	Cep135	0.928	0.916	0.815	0.804	0.938	1.373	0.971	0.766	0.73	0.799	0.763	1.428	1.036	1.344	0.969	1.183	1.142	0.804	1.001	0.775	0.644	1.017	1.249	0.768	1.067
A0A1U7QKE9	Trim21	0.997	1.129	1.255	0.556	0.784	1.041	0.679	0.628	0.98	0.741	0.831	0.794	1.299	1.22	1.051	0.795	1.191	1.199	1.269	0.825	0.613	0.656	0.769	1.303	1.326
A0A1U7QKF2	Eif4g2	1.085	1.033	1.113	0.701	0.811	0.981	0.963	0.81	0.885	0.719	1.018	0.918	1.165	1.097	1.232	0.823	1.054	1.186	1.184	0.76	0.707	0.878	0.939	1.169	1.143
A0A1U7QKF3	Tmem165	0.802	0.593	0.712	7.159	2.011	0.654	1.081	2.227	1.176	1.358	0.65	0.534	0.98	0.702	0.918	0.883	1.208	1.13	1.164	1.24	1.162	0.706	0.605	0.968	0.792
A0A1U7QKG6	Ubash3b	0.917	0.914	1.318	0.731	0.718	0.91	0.714	0.643	0.719	0.55	1.206	0.979	1.143	1.03	0.99	0.755	1.248	1.189	1.264	0.762	0.701	1.002	0.848	1.217	0.93
A0A1U7QKG8	Snrpf	0.799	0.761	0.816	4.208	1.472	0.63	0.827	1.791	1.18	1.064	0.6	0.758	0.906	0.858	1.04	1.537	0.914	1.171	1.035	1.514	1.488	0.917	0.883	0.915	0.948
A0A1U7QKI2	Dpagt1	0.963	0.691	0.804	0.506	0.637	0.936	1.342	0.903	0.851	0.782	1.185	0.98	1.192	1.046	0.986	1.146	1.57	1.163	1.578	0.532	0.647	1.278	1.447	1.422	1.033
A0A1U7QKI8	Arl1	1.084	0.921	1.07	0.663	0.926	0.88	0.586	0.653	0.653	0.444	1.203	0.952	1.432	1.2	1.136	0.999	1.218	1.209	1.193	0.746	0.857	0.931	0.919	1.188	0.892
A0A1U7QKJ7	Ndufa12	0.986	0.94	0.955	0.7	1.104	0.906	0.719	0.836	0.889	0.831	1.23	1.066	1.231	1.13	1.058	1.04	1.074	1.078	0.896	0.703	0.639	1.329	0.93	1.058	0.847
A0A1U7QKJ9	Abcc3	1.024	0.958	0.913	0.83	0.836	0.988	0.644	0.616	1.005	0.622	1.317	1.128	1.196	1.112	0.993	0.944	1.384	1.021	1.113	0.791	0.943	1.137	1.027	1.172	1.031
A0A1U7QKK1	Ift46	0.474	0.44	0.483	1.619	0.649	1.556	0.353	0.454	0.442	1.358	0.629	1.624	1.353	1.655	0.434	2.289	1.203	0.559	1.221	0.702	0.508	0.884	1.175	0.565	1.307
A0A1U7QKK2	Dnajc2	0.921	1.048	1.209	1.081	1.193	0.906	1.131	1.092	1.143	0.968	0.715	0.809	0.953	0.921	1.105	0.926	0.945	1.107	1.163	1.028	0.946	0.797	0.758	1.05	1.203
A0A1U7QKK7	Tmtc3	0.84	0.757	0.785	0.889	1	1.073	0.915	1.151	1.16	1.701	0.984	0.896	0.945	1.006	0.854	1.003	0.925	0.997	1.128	0.67	0.942	1.227	1.101	1.082	1.163
A0A1U7QKK9	Col1a1	0.483	0.418	0.422	1.581	0.495	1.111	0.343	0.386	0.403	0.663	0.535	1.88	1.422	0.725	0.398	0.633	1.21	0.464	1.047	0.561	0.596	2.453	1.306	0.586	0.853
A0A1U7QKL1	Rnf214	0.923	0.926	0.899	0.96	0.786	1.02	0.566	0.779	0.904	0.899	1.207	1.144	1.072	1.029	0.952	0.801	0.888	0.955	1.028	0.776	0.769	1.155	1.217	0.997	1.063
A0A1U7QKL2	Tmtc2	0.714	0.972	1.083	1.341	1.201	0.995	1.469	1.479	1.073	1.509	0.971	1.119	0.866	1.093	0.919	0.974	0.72	0.824	0.784	1.055	0.847	0.906	0.952	0.99	1.358
A0A1U7QKL8	Phospho1	1.166	1.381	0.971	1.116	0.963	1.077	0.973	1.085	1.04	0.872	0.862	0.882	1.006	1.079	1.013	0.815	1.363	1.124	1.118	0.861	0.67	0.913	0.709	0.88	1.08
A0A1U7QKM6	Prps2	1.039	1.001	1.206	0.703	0.85	0.917	0.744	0.626	0.754	0.814	0.871	0.89	1.201	1.077	1.127	0.953	1.083	1.357	1.275	0.781	0.818	0.782	0.798	1.15	1.034
A0A1U7QKM7	Zdhhc17	1.084	1.027	1.043	0.969	0.817	1.002	0.861	0.781	0.9	0.739	1.174	1.081	1.2	1.196	1.125	0.978	1.219	1.196	1.226	0.782	0.797	0.925	0.852	1.12	0.856
A0A1U7QKM9	Tyw5	1.176	1.079	1.031	1.651	0.937	1.096	0.883	0.991	0.985	0.712	1.041	0.972	1.004	1.067	1.2	1.029	0.872	0.832	0.815	1.112	1.14	0.868	1.234	0.949	1.029
A0A1U7QKN3	Timm8b	0.643	0.604	0.592	5.333	1.455	0.447	0.86	2.275	0.935	1.181	0.535	0.565	0.877	0.695	1.093	2.309	0.664	1.092	0.863	1.813	2.228	0.616	0.591	0.814	0.918
A0A1U7QKN4	Plcl1	0.94	1.01	0.888	0.721	0.835	1.2	0.657	0.94	1.048	1.309	1.739	1.402	0.945	1.012	0.808	1.07	1.012	0.931	0.915	1.052	1.173	1.259	1.231	0.95	0.898
A0A1U7QKN5	Cdk5rap3	0.951	0.878	0.986	0.659	0.798	1.013	0.645	0.614	0.761	0.675	0.999	1.017	1.219	1.105	1.051	0.938	0.999	1.087	1.286	0.73	0.682	0.923	0.951	1.106	1.305
A0A1U7QKP1	Mrpl10	1.08	1.088	1.141	0.537	0.655	0.939	0.793	0.657	0.747	0.598	0.878	0.888	1.176	1.055	1.126	1.095	1.082	1.231	1.25	0.763	0.783	0.898	0.904	1.13	1.227
A0A1U7QKP5	Ca5b	1.428	1.468	1.502	0.756	0.751	0.97	0.984	1.138	1.214	0.748	1.081	0.815	1.357	1.42	1.329	1.265	1.148	1.18	0.991	0.841	1.542	0.824	0.806	1.033	0.875
A0A1U7QKP6	LOC101834176	0.981	1.152	1.24	0.708	1.241	0.986	1.114	1.087	1.149	0.978	0.715	0.727	1.096	1.062	1.342	0.901	1.128	1.235	1.173	0.842	0.672	0.732	0.839	1.136	1.04
A0A1U7QKP8	Kpnb1	1.046	1.098	1.074	0.91	0.983	0.86	1.105	1.202	1.048	0.936	0.956	0.892	0.968	0.915	1.027	1.058	1.087	1.171	1.074	0.998	1.013	0.834	0.891	1.096	1.064
A0A1U7QKQ1	S100g	0.366	0.383	0.489	1.39	0.694	0.414	0.414	1.088	0.533	0.587	0.421	0.471	2.088	0.473	0.714	0.654	0.287	0.704	1.375	0.807	1.321	0.569	0.47	2.286	2.962
A0A1U7QKQ3	Hnrnpdl	0.985	1.029	1.179	1.306	1.311	0.81	0.962	1.356	1.209	1.225	0.869	0.87	0.937	0.966	0.982	1.056	0.946	1.006	0.914	1.215	1.039	0.804	0.946	0.985	1.165
A0A1U7QKQ8	Fbxl20	1.124	1.077	1.005	0.531	0.738	0.988	0.937	0.736	0.715	0.476	1.558	1.28	1.071	1.125	1.004	0.854	0.915	0.98	0.97	0.619	0.571	1.22	1.167	1.022	0.889
A0A1U7QKR0	Psma4	0.964	0.902	0.983	0.776	0.969	1.055	1.11	1.179	1.085	1.122	0.855	0.948	1.009	0.91	0.918	1.115	1.121	1.075	1.119	1.068	1.249	0.771	0.764	0.996	1.162
A0A1U7QKR4	Pstpip1	1.241	1.438	1.425	1.144	0.967	0.965	1.312	1.132	1.169	0.56	0.655	0.637	1.022	1.083	1.393	0.999	1.248	1.081	1.236	1.171	1.178	0.753	0.699	1.06	0.988
A0A1U7QKR5	Sept11	1.032	1.034	0.925	0.624	0.939	1.267	0.864	1.065	1.058	1.313	1.241	1.096	0.924	0.952	0.918	0.782	0.918	0.873	1	0.825	0.659	0.955	1.329	0.959	1.717
A0A1U7QKR6	LOC101837183	0.95	0.902	1.122	1.032	0.992	0.787	0.688	0.931	0.877	0.741	0.786	0.782	1.138	1.075	1.13	0.952	0.927	1.32	1.06	0.911	0.922	0.735	0.67	1.146	1.087
A0A1U7QKR7	Mien1	0.845	0.95	0.819	2.699	1.127	0.72	0.761	1.65	1.147	1.435	1.045	0.986	0.822	0.816	0.966	1.896	0.69	0.978	0.79	2.091	2.187	0.801	0.858	0.939	0.915
A0A1U7QKS2	Med24	1.003	1.147	1.238	0.029	0.452	1.192	0.821	0.31	0.68	0.394	0.777	1.103	1.377	1.106	1.35	1.251	1.205	1.228	1.179	0.825	0.831	0.918	1.02	1.183	1.111
A0A1U7QKS5	Phex	0.678	0.637	0.486	0.562	0.422	1.093	0.542	0.61	0.634	0.628	1.495	1.713	1.131	0.772	0.62	0.681	0.626	0.673	0.745	0.861	0.868	1.827	1.313	1.01	0.913
A0A1U7QKS6	Igfbp4	0.986	0.72	0.635	1.741	1.134	0.8	0.563	0.78	1.104	0.683	0.584	0.562	0.959	0.866	1.034	1.752	1.568	1.177	2.507	1.502	1.94	0.732	0.938	1.087	1.238
A0A1U7QKS8	Csk	1.022	0.988	1.221	0.541	0.642	0.962	0.574	0.499	0.741	0.608	1.122	1.004	1.127	1.089	1.082	0.731	1.042	1.1	1.051	0.661	0.703	0.984	1.024	1.254	0.975
A0A1U7QKT3	Kdm1a	1.149	1.054	1.09	0.623	0.719	1.061	0.839	0.683	0.829	0.56	0.928	0.933	1.133	1.106	1.195	1.032	1.167	1.22	1.19	0.766	0.733	0.867	0.884	1.125	1.197
A0A1U7QKU4	Wnt4	1.244	1.052	0.95	1.937	1.065	0.887	0.655	1.332	1.118	0.823	1.194	0.986	0.995	0.99	0.974	1.249	0.87	0.961	1.001	1.447	1.567	0.738	0.767	0.899	0.667
A0A1U7QKV9	Patj	1.11	1.084	0.795	1.039	0.944	1.103	1.157	1.257	1.306	1.613	1.51	1.355	0.785	1.043	0.814	0.845	0.779	0.725	0.672	0.972	0.83	1.295	1.386	0.864	0.745
A0A1U7QKW3	Cxadr	1.205	0.967	0.763	0.779	0.775	1.018	0.613	1.112	1.138	1.112	1.695	1.283	0.809	1.023	0.753	0.808	0.718	0.656	0.682	0.87	0.639	1.321	1.308	0.814	0.618
A0A1U7QKX2	Mmrn1	0.899	0.998	1.374	0.988	1.119	1.01	0.888	0.942	0.913	1.289	1.798	1.227	0.911	0.909	0.78	0.873	0.763	0.956	0.741	0.856	0.736	1.176	1.072	0.905	0.921
A0A1U7QKX6	Mrto4	0.995	0.892	1.012	0.676	0.764	0.871	0.853	0.75	0.857	0.513	0.803	0.706	1.221	1.105	1.288	0.975	1.003	1.628	1.281	0.744	0.757	0.699	0.624	1.218	1.067
A0A1U7QKX7	Tmem33	1.114	0.977	0.963	1.075	1.164	0.95	0.704	0.839	0.876	0.793	1.23	1.007	1.202	1.281	1.086	1.022	1.042	1.021	0.992	0.964	1.025	0.894	0.911	1.042	1.006
A0A1U7QKY3	Ccdc39	0.698	0.698	0.714	0.88	0.889	1.429	0.716	0.712	0.82	0.941	0.67	1.239	1.369	1.732	0.66	2.077	1.11	0.653	0.998	0.902	0.694	0.853	1.049	0.582	1.52
A0A1U7QKY4	Serbp1	0.874	0.832	0.944	1.683	1.425	0.81	0.978	1.247	1.065	0.916	0.702	0.761	1.127	0.966	1.1	1.05	0.967	1.284	1.161	1.205	1.027	0.753	0.694	1.039	0.989
A0A1U7QKY8	Mfn1	1.003	1.062	1.085	0.974	0.981	1.004	0.798	0.888	0.896	0.805	1.034	1.001	1.126	1.069	1.022	0.901	0.95	1.153	1.181	0.755	0.717	1.027	0.959	1.184	1.176
A0A1U7QKZ6	Crip2	1.106	1.177	0.802	0.594	0.586	1.318	0.808	0.72	0.985	0.863	1.606	1.332	0.777	0.931	0.819	0.769	0.781	0.728	0.792	0.833	0.661	1.22	1.596	0.774	1.13
A0A1U7QL04	Mat2a	0.995	1.054	1.148	0.828	0.868	0.953	0.924	0.933	0.985	0.561	0.835	0.883	1.029	1.009	1.178	1.047	1.095	1.07	1.027	1.032	1.225	0.957	0.976	0.986	0.892
A0A1U7QL15	LOC101827131	0.831	0.786	0.962	0.561	0.728	0.861	0.642	0.581	0.813	0.689	1.076	0.838	1.243	0.854	0.982	0.679	1.057	1.43	1.309	0.629	0.553	0.906	0.932	1.373	1.334
A0A1U7QL21	Lrrc45	0.841	0.743	0.773	1.154	1.058	1.252	0.858	0.881	0.804	1.301	0.805	1.255	1.116	1.255	0.786	1.248	1.163	0.863	1.092	0.815	0.836	0.956	1.118	0.782	1.151
A0A1U7QL22	Apoo	0.986	0.984	0.876	0.573	1.175	0.955	0.387	0.539	0.718	0.518	1.365	1.139	1.429	1.236	1.065	1.012	1.049	1.077	0.987	0.765	0.679	1.207	0.961	1.168	0.949
A0A1U7QL23	Ppid	0.973	1.041	1.051	0.768	0.775	0.943	0.763	0.867	0.82	0.614	0.735	0.828	1.12	1.017	1.161	1.04	1.052	1.188	1.19	0.83	0.921	0.775	0.816	1.075	1.26
A0A1U7QL24	Adnp	0.946	0.963	0.999	0.855	1.194	0.997	1.12	1.204	1.144	1.418	0.975	1.051	1.075	0.996	0.991	0.853	0.925	0.901	0.999	0.847	0.748	1.013	1.084	1.029	1.331
A0A1U7QL25	Sirt7	1.379	1.305	1.311	0.67	0.715	0.888	1.271	0.928	1.002	0.438	1.311	1.086	1.036	1.011	1.245	1.006	1.184	1.346	0.984	0.663	0.619	0.776	0.789	1.104	0.73
A0A1U7QL34	Hgs	0.917	0.837	0.949	0.882	1.301	0.936	1.174	1.289	1.218	1.713	1.102	0.956	0.882	0.892	0.861	0.846	1.012	0.966	1.013	0.972	0.974	0.979	1.15	1.083	1.122
A0A1U7QL39	Slc38a10	0.883	0.76	0.833	1.263	1.242	0.756	0.685	1.409	1.132	1.224	0.846	0.765	1.041	0.904	0.92	1.018	1.097	1.139	1.337	1.017	0.869	0.84	0.788	1.039	0.944
A0A1U7QL47	LOC101841813	0.887	0.862	0.757	1.388	0.666	1.098	0.413	0.678	0.929	0.884	1.897	1.326	1.033	1.067	0.904	0.912	0.81	0.897	0.721	0.808	0.919	1.713	1.495	0.92	0.626
A0A1U7QL51	CUNH16orf70	1.058	1.055	1.014	0.302	0.581	1.029	0.804	0.402	0.749	0.703	1.37	1.395	1.009	0.996	0.79	0.839	1.053	0.966	0.981	0.645	0.548	1.208	1.242	1.037	0.883
A0A1U7QL55	Snx12	0.898	0.904	0.886	1.732	1.241	0.923	1.425	1.374	1.245	1.235	0.919	0.922	0.872	0.863	0.943	0.985	0.894	1.015	0.988	1.231	1.151	0.978	1.009	1.02	1.099
A0A1U7QL59	Nelfcd	1.19	1.076	1.197	0.817	0.85	1.028	0.819	0.687	0.782	0.652	1.061	1.053	1.154	1.217	1.098	0.963	1.135	1.008	1.044	0.68	0.659	0.949	0.998	1.076	1.107
A0A1U7QL66	Ankmy2	0.943	0.93	1.09	0.762	0.676	1.014	0.894	0.705	0.743	0.582	0.994	1.06	1.201	1.113	1.041	0.817	1.103	1.109	1.181	0.752	0.768	1.146	1.115	1.329	1.135
A0A1U7QL67	Rin3	1.286	1.253	0.96	0.709	0.853	1.031	0.983	1.131	1.174	0.972	1.232	0.998	0.999	0.947	1.215	0.874	1.219	1.055	0.895	0.801	0.694	1	0.984	1.028	0.765
A0A1U7QL74	Adrm1	0.804	0.88	0.889	1.651	1.435	0.667	1.342	2.029	1.292	1.275	0.745	0.829	0.811	0.711	0.794	1.247	0.824	0.91	0.877	2.278	1.705	0.821	0.739	0.793	0.955
A0A1U7QL77	Rhbdf2	0.962	0.953	1.259	0.661	0.818	0.901	0.562	0.582	0.79	0.645	1.088	0.792	1.359	1.161	1.094	1.043	1.083	1.157	1.167	1.036	1.401	0.891	0.948	1.256	1.036
A0A1U7QL79	Nudt5	1.018	1.033	1.099	1.722	1.2	0.943	1.024	1.363	1.116	0.904	0.961	0.937	0.926	0.975	1.01	1.122	0.97	0.979	0.93	1.581	1.796	0.798	0.855	1.019	0.923
A0A1U7QL81	Mrpl38	1.328	1.013	0.942	0.98	0.829	0.618	1.496	1.461	1.202	1.466	0.882	0.83	0.564	0.611	0.654	1.246	1.431	0.893	0.807	0.951	1.025	0.932	1.055	0.814	0.843
A0A1U7QL83	Galk1	1.008	1.03	1.031	0.753	0.955	1.078	0.757	0.646	0.86	0.723	0.901	1.019	1.091	1.154	1.092	1.054	1.095	1.014	1.146	0.851	0.824	0.848	0.966	1.02	1.121
A0A1U7QL84	Rpp38	1.023	0.971	1.067	1.037	0.899	0.964	0.788	0.783	0.982	0.831	0.912	0.903	1.175	1.089	1.126	1.007	1.092	1.237	1.242	0.888	0.859	0.924	0.853	1.058	1.133
A0A1U7QL88	Vim	0.948	0.975	0.999	1.154	1.302	0.997	0.939	0.84	0.9	1.457	1.023	0.996	0.983	0.912	0.964	0.742	0.847	0.928	0.979	0.802	0.734	1.055	1.063	1.252	1.037
A0A1U7QL89	Nup85	1.196	1.018	1.081	0.506	0.599	0.966	0.532	0.554	0.808	0.545	1.195	1.05	1.322	1.299	1.209	0.923	1.177	1.238	1.189	0.553	0.427	0.986	0.953	1.18	0.975
A0A1U7QL90	Stxbp6	1.122	1.109	0.754	0.462	0.617	1.168	0.79	0.693	0.921	0.973	1.777	1.399	0.841	1	0.859	0.622	0.558	0.639	0.623	0.712	0.561	1.356	1.835	0.967	0.806
A0A1U7QL91	Cdr2l	0.754	0.754	0.837	0.896	1.098	0.961	0.591	0.727	0.798	0.824	1.199	1.179	1.199	0.911	0.78	0.601	0.757	0.77	1.28	0.777	0.597	1.334	1.298	0.961	1.459
A0A1U7QL92	Cacnb2	0.806	0.813	0.771	0.137	0.509	1.159	0.693	0.498	0.726	0.829	1.766	1.543	1.012	1.08	0.705	0.804	0.874	1.034	1.029	0.69	0.49	1.243	1.064	0.885	0.903
A0A1U7QL93	Rps6ka5	1.119	1.101	1.011	0.491	0.554	1.321	0.656	0.475	0.808	0.635	1.601	1.902	1.166	1.226	1.003	0.673	0.766	0.835	0.804	0.628	0.525	1.294	1.439	0.899	1.023
A0A1U7QL99	Ythdf1	1.136	1.3	1.261	0.623	0.902	0.868	0.861	0.648	0.98	0.782	1.314	1.297	0.911	0.971	0.996	0.784	1.011	1.22	1.176	0.895	0.568	0.966	0.989	1.083	1.113
A0A1U7QLA5	Rab37	1.15	1.233	1.237	1.076	0.854	1.159	1.103	1.027	1.07	0.946	1.266	0.975	1.003	1.106	1.161	0.981	1.074	1.037	0.886	0.984	0.862	1.109	1.015	0.984	0.803
A0A1U7QLA6	Myo10	0.825	0.777	0.924	0.52	0.608	0.811	0.649	0.489	0.707	0.618	1.355	1.071	1.033	0.905	0.992	0.762	0.849	1.039	1.1	0.671	0.599	1.159	1.174	1.18	1.055
A0A1U7QLA7	Ston2	0.728	0.687	0.723	0.47	1.108	1.038	0.631	0.53	1.246	0.943	1.582	1.332	0.882	0.986	0.555	0.912	0.873	0.903	0.974	0.994	1.091	1.228	1.337	0.937	1.035
A0A1U7QLA9	Znf622	0.9	0.885	0.967	1.04	1.218	0.852	0.973	1.248	1.119	1.038	0.858	0.79	1.028	0.989	1.057	0.947	0.992	1.193	1.062	1.199	1.007	0.933	0.825	0.939	0.914
A0A1U7QLB0	Kif19	1.033	0.909	0.774	1.326	0.79	1.094	0.738	0.862	0.934	0.908	0.864	1.079	1.093	1.352	0.961	1.565	1.275	0.756	1.105	0.978	0.958	0.834	0.914	0.602	1.15
A0A1U7QLB4	Slc12a4	1.014	0.897	0.88	0.757	0.803	1.007	0.807	0.861	0.976	1.072	1.364	1.103	1.059	1.042	0.941	0.791	0.956	0.952	0.97	0.817	0.75	1.245	1.222	1.03	0.906
A0A1U7QLB5	Rab11b	0.971	0.992	0.954	1.221	1.007	0.969	1.012	1.321	1.11	1.124	1.034	0.938	0.925	0.953	0.977	0.972	0.832	0.948	0.911	1.118	1.123	0.956	0.934	0.948	0.914
A0A1U7QLC1	Myo1f	1.257	1.371	1.396	0.6	1.036	1.11	1.302	0.859	1.279	0.683	0.73	0.642	1.037	1.111	1.297	0.841	1.395	0.981	1.257	0.875	0.829	0.596	0.567	1.118	1.023
A0A1U7QLC5	Vav1	1.08	1.214	1.661	0.428	0.717	0.844	0.914	0.527	0.756	0.415	0.583	0.552	1.284	1.137	1.412	0.8	1.306	1.273	1.36	0.735	0.821	0.69	0.666	1.376	1.198
A0A1U7QLC6	Rgs19	1.105	1.119	1.23	0.977	1.121	0.973	0.917	1.083	1.124	0.954	0.812	0.744	1.216	1.171	1.108	0.874	0.984	1.022	1.065	1.149	0.909	0.794	0.821	1.083	1.066
A0A1U7QLD2	Prkca	0.986	0.92	1.033	0.509	0.664	0.986	0.771	0.546	0.772	0.817	1.429	1.281	1.08	0.982	0.894	0.689	0.94	0.916	0.908	0.707	0.579	1.195	1.246	1.034	0.908
A0A1U7QLD4	Nfatc3	1.16	1.139	1.13	0.668	0.744	1.28	0.705	0.529	0.832	0.596	0.967	0.931	0.942	1.049	1.035	1.076	0.91	0.995	0.919	0.999	1.157	1.145	1.134	0.915	0.896
A0A1U7QLD5	Clpp	0.862	0.866	0.861	1.541	1.253	0.917	1.002	1.554	1.202	1.315	0.811	0.914	0.959	0.915	0.986	1.138	0.808	1.021	1.004	1.221	1.219	0.841	0.947	0.989	1.116
A0A1U7QLD6	Lama5	1.078	1.058	1.031	0.599	0.777	1.102	1.142	0.935	1.109	1.14	1.283	1.171	0.909	0.995	0.893	0.773	0.868	0.927	0.771	0.786	0.665	1.141	1.24	0.983	0.908
A0A1U7QLE3	Sparcl1	0.939	0.759	0.718	1.201	0.689	0.948	0.761	1.28	1.114	1.39	1.686	1.237	0.958	0.871	0.762	0.877	0.736	0.798	0.795	1.084	1.163	1.395	1.491	0.805	0.78
A0A1U7QLF0	Tnfaip8l1	1.068	1.054	1.18	1.136	0.84	0.992	1.035	0.975	0.952	0.687	1.042	0.975	1.025	1.034	1.114	1.007	1.406	1.218	1.221	0.908	1.051	1.084	1.17	1.3	1.014
A0A1U7QLF1	Icam2	1.105	0.91	0.944	0.969	1.042	1.045	0.709	1.007	1.009	0.975	1.443	1.078	1.017	1.163	1.069	0.818	0.78	1.195	0.731	0.891	0.753	1.147	0.922	1.05	0.764
A0A1U7QLF2	Hypk	0.755	0.758	0.794	5.522	2.305	0.701	1.398	2.738	1.302	1.447	0.647	0.651	0.673	0.737	0.913	1.76	0.634	0.98	0.758	2.356	2.776	0.643	0.628	0.773	0.847
A0A1U7QLF6	Psmc5	0.949	0.975	1.018	0.708	0.95	0.945	0.886	0.936	0.931	0.929	0.881	0.871	1.048	0.997	1.05	0.919	1.016	1.117	1.182	0.782	0.853	0.86	0.892	1.115	1.301
A0A1U7QLF7	B2m	0.873	0.852	1.062	3.029	1.319	0.836	0.696	1.26	1.129	0.809	0.702	0.672	0.92	0.987	0.988	1.428	0.866	1.079	0.93	1.935	2.167	0.639	0.72	1.093	0.96
A0A1U7QLF9	Thoc7	0.975	1.004	1.112	0.821	0.69	0.863	0.61	0.689	0.693	2.897	0.8	0.755	1.045	0.955	1.092	1.017	1.17	1.155	1.23	0.75	0.784	0.963	1.027	1.263	1.281
A0A1U7QLG1	Limd2	1.133	1.131	0.942	1.212	1.532	1.093	1.719	1.762	1.761	1.324	0.955	0.775	0.872	0.917	1.135	0.787	1.058	0.906	0.881	1.228	0.807	0.803	0.789	0.833	0.94
A0A1U7QLG3	Chmp1b	0.888	0.883	0.845	1.772	1.299	0.856	0.741	1.753	1.332	1.713	0.951	0.947	0.886	0.856	0.895	1.297	0.776	0.967	0.849	1.453	1.234	0.821	0.859	0.871	0.938
A0A1U7QLG7	Bloc1s6	1.024	0.959	1.053	1.51	1.038	0.894	0.876	1.096	0.95	0.672	1.05	0.921	1.167	1.032	1.17	1.114	1	1.07	1.074	1.158	1.329	0.911	0.932	1.121	1
A0A1U7QLH1	Itgb3	0.871	0.895	1.544	0.652	0.747	1	0.491	0.514	0.634	0.724	1.902	1.436	0.846	0.851	0.619	0.667	0.779	0.832	0.814	0.785	0.658	1.37	1.288	1.044	1.115
A0A1U7QLH5	Chaf1a	1.246	1.226	1.275	1.055	0.904	0.98	0.782	0.757	0.934	0.667	0.706	0.606	1.286	1.151	1.382	1.213	1.057	1.218	1.173	0.912	1.102	0.653	0.627	1.18	1.034
A0A1U7QLH6	Cops2	1.072	0.935	0.947	0.63	0.745	0.99	0.606	0.62	0.806	0.665	1.128	1.05	1.091	1.093	1	0.979	1.098	1.073	1.07	0.855	0.909	1.032	1.05	1.075	1.012
A0A1U7QLH7	Gosr2	0.906	1.188	1.516	0.633	0.829	0.72	1	1.035	0.913	1.035	0.627	0.812	1.051	0.954	1.175	0.867	1.373	1.18	1.471	0.825	0.725	0.867	0.95	1.331	1.209
A0A1U7QLI0	Gabpb1	0.696	0.726	0.734	3.71	1.066	0.717	0.596	1.281	1.128	1.127	0.794	0.867	0.851	0.771	0.879	1.315	0.724	0.957	0.865	1.56	1.814	0.929	0.884	0.874	1.044
A0A1U7QLI2	Serpinb2	1.081	1.008	1.076	1.99	0.963	0.991	1.014	1.067	0.922	0.52	0.845	0.625	0.914	0.846	1.023	1.315	0.794	1.465	1.023	1.315	1.267	0.633	0.617	0.888	1.116
A0A1U7QLI4	Ablim3	0.95	0.978	0.809	0.439	0.808	1.187	0.713	0.913	1.135	1.729	1.47	1.508	0.889	1.011	0.759	0.525	0.763	0.518	0.578	0.572	0.106	1.738	1.7	0.655	0.586
A0A1U7QLI6	Kdsr	1.207	0.987	0.936	0.619	0.693	1.026	0.71	0.788	0.946	0.695	1.668	1.235	1.076	1.088	0.994	0.844	0.874	0.958	0.903	0.525	0.372	1.324	1.338	1.134	0.947
A0A1U7QLJ4	Pdgfrb	0.77	0.703	0.803	0.759	0.653	1.116	0.569	0.641	0.693	0.761	1.272	1.109	1.263	1.054	0.787	0.796	0.934	0.999	1.353	0.839	0.861	1.173	1.057	1.105	1.177
A0A1U7QLJ7	Synpo	0.806	0.836	0.901	0.59	1.101	1.039	0.557	1.108	1.203	1.83	0.955	1.172	0.83	0.921	0.746	0.667	0.812	0.765	1.041	0.807	0.57	1.116	1.211	0.852	1.308
A0A1U7QLK1	LOC101844395	0.463	0.546	1.154	0.498	0.711	0.66	0.367	0.394	0.416	0.518	0.384	0.554	1.281	0.932	0.97	0.949	0.878	1.739	2.01	0.788	0.978	0.632	0.621	1.349	1.143
A0A1U7QLK8	Idh3b	1.045	0.986	0.912	0.601	0.718	0.95	0.825	1.008	0.921	0.861	1.074	1.162	1.205	1.131	0.965	0.944	1.019	0.978	1.04	0.755	0.659	1.162	1.103	1.035	1.137
A0A1U7QLL3	Vps16	1.033	1.012	1.101	0.472	0.73	1.084	0.777	0.525	0.78	0.707	1.09	1.02	1.215	1.095	1.08	0.75	1.075	1.105	1.172	0.6	0.621	1.004	1.066	1.235	1.189
A0A1U7QLL5	Yeats4	0.995	1.002	1.124	0.888	1.064	0.956	1.168	1.024	1.069	1.198	0.913	0.973	0.961	0.957	1.047	0.866	0.996	1.027	1.065	0.794	0.74	0.912	0.97	1.091	1.21
A0A1U7QLM1	Nup107	1.134	1.056	1.096	0.693	0.755	1.054	0.906	0.653	0.83	0.637	1.005	0.993	1.149	1.15	1.147	0.911	1.134	1.229	1.213	0.602	0.555	0.963	0.941	1.15	1.129
A0A1U7QLM8	Atp1a1	0.901	0.928	0.901	0.548	0.705	1.012	0.78	0.611	0.81	0.762	1.124	1.113	1.181	1.088	0.949	1.012	0.966	1.059	1.126	0.916	0.811	1.096	0.983	1.109	1.092
A0A1U7QLN0	Tagln3	0.813	0.753	0.711	2.731	1.142	1.254	0.7	1.407	0.881	1.696	1.035	1.336	0.876	0.916	0.846	1.278	1.003	0.963	0.942	1.385	1.277	1.132	1.082	0.958	0.858
A0A1U7QLN3	Tspan2	0.954	0.991	0.953	2.047	1.185	0.919	0.993	1.469	1.093	1.226	1.108	1.012	0.982	0.989	1.04	1.058	1.021	0.679	0.797	0.836	0.925	1.215	1.013	1.023	0.754
A0A1U7QLN5	Nectin3	1.109	1.017	0.95	1.374	0.806	1.221	0.771	0.685	0.911	0.81	1.5	1.288	0.933	1.132	0.882	0.719	0.704	0.724	0.649	0.746	0.659	1.44	1.695	0.884	0.722
A0A1U7QLN8	Bcas2	0.904	0.867	0.952	1.691	1.141	0.948	1.037	1.262	1.024	1.045	0.825	0.902	1	0.984	0.979	1.075	0.938	1.017	0.991	1.119	1.128	0.903	0.902	0.928	1.053
A0A1U7QLN9	Tmx4	1.199	1.072	0.985	1.734	0.859	0.957	0.779	1.086	1.063	0.903	1.239	1.057	1.089	1.152	1.116	0.912	1.332	0.965	0.877	1.23	1.117	1.275	1.32	0.975	0.762
A0A1U7QLP2	Coasy	0.818	0.718	0.75	0.671	0.669	0.923	0.497	0.561	0.638	0.686	0.988	1.053	1.203	0.943	0.909	1.09	1.073	1.072	1.085	0.988	0.966	0.938	0.973	0.986	0.947
A0A1U7QLP3	Snap25	0.882	0.816	0.671	1.43	0.789	0.659	0.868	2.151	1.047	1.026	2.934	1.367	0.849	1.123	1.023	3.027	0.446	0.401	0.387	13.331	0.578	0.384	0.402	0.434	0.337
A0A1U7QLQ0	Pcnp	0.839	1.008	0.899	3.325	1.563	0.774	1.556	2.662	1.254	1.564	0.799	0.918	0.76	0.76	0.923	1.449	0.758	0.892	0.795	1.883	1.98	0.665	0.741	0.773	0.929
A0A1U7QLQ1	LOC101841064	0.725	0.738	0.841	1.563	1.793	0.831	1.917	2.169	1.679	1.589	0.67	0.705	0.826	0.761	0.859	0.754	0.821	0.859	1.047	1.906	0.942	0.645	0.766	0.87	1.115
A0A1U7QLR1	Ddx20	1.121	1.115	1.129	0.798	0.808	0.967	0.987	0.721	0.772	0.72	0.908	0.937	1.08	1.087	1.032	1.321	1.312	1.038	1.168	1.33	1.884	0.871	1.046	0.95	0.942
A0A1U7QLR6	LOC101842867	0.93	0.923	0.976	0.789	0.744	1.018	0.84	0.794	0.84	0.737	1.064	1.115	1.11	1.043	1.017	0.88	0.958	1.057	1.269	0.748	0.574	1.112	1.081	1.085	1.176
A0A1U7QLR7	Wdr77	0.937	0.909	1.012	1.527	0.768	0.84	0.753	0.986	0.857	0.736	0.75	0.861	1.125	1.091	1.057	1.341	1.024	1.134	1.073	1.157	1.42	0.784	0.856	1.106	0.938
A0A1U7QLS4	Mrpl3	1.093	1.023	1.088	0.686	0.782	0.903	0.937	0.655	0.858	0.614	0.983	0.947	1.131	1.04	1.102	1.001	0.988	1.198	1.124	0.737	0.681	0.87	0.907	1.104	1.277
A0A1U7QLT2	Rbm15	0.982	1.092	1.098	0.704	0.888	0.98	1.059	0.852	0.979	0.953	0.87	1.016	1.069	1.031	1.062	0.87	0.987	1.02	1.048	0.766	0.658	0.936	0.932	1.016	1.127
A0A1U7QLT7	Ndufb10	1.09	0.976	1.035	0.678	0.621	0.91	0.672	0.641	0.72	0.592	1.092	1.085	1.31	1.196	1.117	1.075	1.106	1.114	1.096	0.765	0.785	1.241	1.004	1.123	1.06
A0A1U7QLU5	Higd1b	1.008	0.696	0.582	0.552	0.52	1.02	0.469	0.509	0.678	0.524	1.96	1.105	1.085	1.011	0.745	0.702	0.661	1.037	0.779	0.656	0.408	1.357	0.978	1.058	0.695
A0A1U7QLU6	Znf598	0.9	0.891	0.98	0.674	0.849	1.057	1.14	1.086	0.979	2.108	0.972	1.028	1.047	0.993	0.965	0.703	0.922	1.069	1.261	0.729	0.493	0.85	0.986	1.056	1.61
A0A1U7QLV0	Rab28	0.984	0.954	0.9	0.749	0.648	1.111	0.677	0.575	0.725	0.655	1.265	1.314	1.128	1.16	0.931	0.98	0.996	1.002	1.1	0.773	0.823	1.147	1.196	1.048	0.956
A0A1U7QLV3	Nifk	1.012	0.954	1.066	0.519	0.692	0.741	0.868	0.633	0.766	0.558	0.788	0.768	1.282	0.992	1.227	0.974	1.174	1.401	1.285	0.754	0.591	0.733	0.748	1.306	1.271
A0A1U7QLV9	Atp6v0c	1.125	0.885	1.062	0.64	1.21	0.99	0.768	0.803	0.895	0.454	1.413	0.936	1.334	1.237	1.122	1.073	1.236	1.187	1.084	0.975	1.032	0.977	0.99	1.29	0.947
A0A1U7QLW0	Mon1a	1.138	1.017	1.149	0.576	0.713	1.028	0.669	0.538	0.728	0.487	1.213	1.073	1.133	1.232	1.097	0.927	1.288	1.035	0.977	0.813	1.022	1.137	1.161	1.176	0.833
A0A1U7QLW1	Psma5	1.09	0.998	1.002	1.361	1.015	0.91	1.106	1.287	1.016	0.98	0.999	0.881	1.079	1.05	0.979	1.45	1.11	1.13	1.066	1.38	1.543	0.874	0.833	1.04	1.013
A0A1U7QLW5	Crmp1	1.014	1.174	1.088	0.787	1.063	1.075	1.394	1.316	1.37	1.58	1.257	1.208	0.904	0.956	0.864	0.797	0.871	0.862	0.755	1.063	0.817	0.996	1.254	1.052	0.883
A0A1U7QLW9	Mst1	1.363	0.941	0.834	1.144	1.108	1.194	1.297	0.954	1.093	0.743	0.921	0.781	0.746	1.105	1.163	1.396	1.229	0.88	0.711	1.167	1.949	0.714	1.129	1.137	0.546
A0A1U7QLX0	Fam102b	0.828	0.772	0.77	0.898	0.925	0.939	0.637	0.893	0.999	1.373	1.351	1.258	1.11	0.85	0.678	1.301	0.921	0.819	0.826	1.112	1.343	1.064	1.246	0.937	0.815
A0A1U7QLX3	CUNH2orf76	0.844	0.949	0.92	1.841	1.1	0.9	1.155	1.619	1.207	1.288	0.942	0.999	0.819	0.851	0.976	1.168	0.685	0.78	0.831	1.575	1.514	0.886	1.016	0.859	1.046
A0A1U7QLX6	Ccdc93	0.978	1.035	1.115	0.645	0.736	1.074	0.783	0.671	0.861	0.781	1.023	1.028	1.037	0.999	1.052	0.698	0.913	0.973	1.077	0.754	0.692	0.935	1.128	1.041	1.203
A0A1U7QLX9	Qars	0.955	1.009	1.188	0.581	0.7	0.973	0.766	0.634	0.842	0.638	0.812	0.868	1.164	1.032	1.136	0.883	1.07	1.143	1.282	0.759	0.761	0.805	0.826	1.111	1.158
A0A1U7QLY3	LOC101843348	1.179	1.118	1.223	1.042	0.908	1.031	0.884	1.026	1.045	0.699	0.87	0.868	1.032	1.047	1.17	1.11	1.216	1.182	1.078	0.969	1.127	0.816	0.794	1.159	1.07
A0A1U7QLZ2	Tbc1d8b	0.839	0.936	0.902	0.678	1.073	1.036	0.772	0.707	0.857	0.754	0.989	1.092	1.162	0.974	0.901	1.012	1.156	0.948	1.249	0.828	0.867	1.062	1.006	1.149	1.102
A0A1U7QLZ4	Pfkfb4	1.203	1.329	1.187	0.932	0.982	1.002	2.442	0.88	1.023	0.753	0.717	0.764	1.153	1.053	1.276	1.116	1.256	1.076	1.132	0.998	1.11	0.739	0.706	1.06	1.027
A0A1U7QLZ6	Sptbn1	0.69	0.843	0.624	1.319	1.792	0.808	0.231	1.647	1.586	2.073	1.057	0.985	0.885	0.688	0.706	0.536	0.485	0.757	0.788	1.115	0.893	1.258	1.159	0.885	1.031
A0A1U7QM00	Dhx30	1.049	1.013	1.057	0.757	0.812	1.051	0.889	0.764	0.851	0.727	1.01	1.067	1.146	1.113	1.122	1.102	1.023	1.159	1.108	0.778	0.779	1.032	1.009	1.029	1.022
A0A1U7QM01	Rps27a	0.856	0.956	0.952	2.446	1.469	0.848	1.19	1.732	1.188	1.124	0.829	0.8	0.858	0.866	1.014	1.218	0.867	0.973	0.876	1.696	1.632	0.762	0.77	0.902	0.961
A0A1U7QM03	CUNH16orf89	0.92	0.849	1.018	1.449	1.075	1.356	0.812	0.983	0.916	0.777	0.852	1.312	1.065	1.16	0.769	1.182	1.048	0.939	0.907	1.06	1.064	1.393	1.083	0.853	0.927
A0A1U7QM06	Pnpt1	0.92	0.919	0.932	0.704	0.723	0.902	0.869	0.746	0.85	0.848	0.929	1.005	1.039	0.988	0.974	0.877	1.042	1.067	1.084	0.726	0.636	0.931	1.029	1.048	1.171
A0A1U7QM19	Ahsa2	0.818	0.807	0.975	0.609	0.649	1.037	0.548	0.516	0.648	0.547	0.922	0.999	1.176	1.056	1.091	0.904	1.114	1.273	1.286	0.685	0.779	1.023	1.025	1.149	0.93
A0A1U7QM20	Pes1	1.141	0.959	1.276	0.582	0.774	0.829	1.277	0.621	0.712	0.471	0.753	0.743	1.265	1.104	1.339	0.987	1.19	1.4	1.319	0.767	0.761	0.785	0.72	1.184	1.046
A0A1U7QM25	Tbc1d10a	1.102	1.118	1.188	0.819	1.029	0.995	1.045	1.081	1.053	0.957	1.071	1.069	1.006	1.062	0.949	0.879	1.201	1.064	1.092	0.805	0.763	1.142	1.201	1.099	1.05
A0A1U7QM40	Arl6	0.823	0.825	0.819	1.153	0.751	1.349	0.744	0.887	0.794	0.639	0.916	1.35	1.331	1.458	0.8	1.471	1.096	0.653	1.166	0.99	0.951	1.008	1.299	0.732	1.305
A0A1U7QM44	Cnrip1	0.819	0.887	0.925	0.948	0.678	1.025	0.761	0.927	0.866	0.935	1.34	1.252	0.917	0.936	0.863	0.933	0.76	0.822	0.988	1.183	0.844	1.3	1.222	0.947	1.097
A0A1U7QM45	Prpf40a	1.05	1.049	1.129	0.529	0.697	0.953	0.724	0.565	0.772	0.672	0.864	0.884	1.075	1.041	1.144	0.858	1.054	1.128	1.138	0.584	0.468	0.897	0.878	1.144	1.365
A0A1U7QM53	Prdm1	0.967	0.883	1.004	0.612	0.665	0.855	0.592	0.588	0.711	0.576	0.954	0.989	1.151	1.122	1.028	0.962	0.967	1.178	1.354	0.586	0.466	0.911	0.949	1.222	1.219
A0A1U7QM57	Myl3	0.313	2.129	0.302	0.398	2.487	0.295	0.346	0.46	0.341	0.257	0.269	0.439	1.997	0.314	0.53	0.459	0.312	2.304	0.351	0.599	4.183	4.286	0.293	0.674	0.338
A0A1U7QM61	Aqp1	1.19	2.009	1.202	0.608	0.619	1.292	1.264	0.573	0.801	0.507	0.992	1.267	0.772	1.132	1.245	0.968	1.168	0.897	0.943	0.788	0.742	1.268	1.438	1.591	1.199
A0A1U7QM62	Crtap	0.87	0.79	0.92	0.801	0.767	0.865	0.937	0.747	0.866	0.966	0.968	0.867	1.113	0.849	0.895	0.936	1.004	1.133	2.027	0.671	0.783	0.961	0.9	1.125	1.401
A0A1U7QM66	Gars	0.912	0.896	1.097	0.956	0.928	0.786	0.984	1.312	0.963	0.616	0.68	0.651	1.024	0.915	1.053	1.166	0.998	1.187	1.277	1.393	1.682	0.694	0.684	1.056	1.292
A0A1U7QM71	Atp6v1g1	0.707	1.022	1.131	3.028	1.693	0.985	1.081	1.967	1.282	1.351	0.609	0.778	0.684	0.639	0.943	1.12	0.975	0.951	1.084	1.328	1.767	0.832	0.923	1.018	1.098
A0A1U7QM73	Chpf	0.568	0.608	1.396	0.178	0.603	0.679	0.616	0.499	0.626	0.624	0.629	0.697	1.566	0.935	1.068	0.95	1.136	1.128	1.611	0.903	0.946	1.052	0.956	1.153	1.17
A0A1U7QM76	Pole3	0.978	0.955	1.044	3.708	1.697	0.676	1.444	2.48	1.317	0.865	0.657	0.598	0.89	0.888	1.139	1.733	0.822	1.083	0.88	1.896	2.031	0.584	0.588	0.912	0.847
A0A1U7QM86	Fkbp15	0.78	0.847	1.101	0.994	1.1	0.927	0.939	1.171	1.135	1.194	0.862	0.865	1.026	0.843	0.985	0.838	0.833	0.928	1.26	0.877	0.796	0.802	0.919	1.005	1.222
A0A1U7QM89	Pcdh12	1.224	1.064	0.889	0.821	0.5	1.327	0.512	0.606	0.938	0.719	1.58	1.356	0.928	0.948	0.91	0.805	0.906	0.927	0.794	0.935	0.904	1.399	1.398	0.966	0.868
A0A1U7QM92	Cnot9	1.102	1.069	1.275	0.535	0.704	1.101	0.508	0.51	0.755	0.516	1.06	0.989	1.172	1.127	1.187	0.936	1.159	1.188	1.295	0.711	0.751	0.958	1.043	1.204	1.087
A0A1U7QM94	Ndufa2	0.757	0.875	0.794	0.812	1.169	0.86	0.874	1.132	1.065	1.334	0.896	1.01	1.017	0.916	0.976	1.131	1.219	1.042	1.036	1.02	0.908	1.003	0.93	0.966	1.064
A0A1U7QMA1	LOC101833339	1.2	1.172	1.149	0.83	0.809	1.046	1.055	0.851	0.888	0.594	0.9	0.947	1.147	1.118	1.205	1.087	1.182	1.334	1.176	0.769	0.95	0.794	0.704	1.119	0.952
A0A1U7QMA2	Igfbp5	1.023	1.092	0.677	1.675	0.93	0.772	0.573	0.942	1.01	1.766	0.844	1.208	0.705	0.784	0.775	1.868	1.378	0.636	1.091	1.343	1.083	1.025	0.892	0.686	0.659
A0A1U7QMA5	Rpf1	0.84	1.028	1.189	0.466	0.705	0.925	1.343	0.539	0.68	0.589	0.745	0.775	1.073	0.905	1.18	0.956	1.049	1.012	0.941	1.116	0.669	0.751	0.805	1.085	1.001
A0A1U7QMB5	Gtf2b	1.139	1.122	1.167	0.616	0.833	1.005	0.85	0.675	0.992	0.719	0.849	0.805	1.087	1.098	1.248	0.903	1.054	1.129	1.142	0.829	0.723	0.804	0.925	0.997	1.085
A0A1U7QMB6	Ppm1e	1.05	0.955	1.034	1.23	1.094	0.999	0.934	1.008	1.14	1.114	0.843	0.943	0.945	0.996	0.919	1.163	1.232	0.943	1.011	1.051	1.202	1.096	1.002	0.91	0.8
A0A1U7QMD1	Rpe	0.886	0.879	0.845	2.316	1.17	0.809	0.977	1.578	1.101	1.006	0.805	0.739	0.808	0.86	0.988	1.382	0.865	0.992	0.912	1.465	1.883	0.768	0.772	0.883	0.889
A0A1U7QMD6	Idh1	0.961	0.995	1.005	0.733	1.006	0.913	0.937	0.776	0.93	0.671	1.001	1.005	1.057	0.927	1.046	0.904	1.113	0.984	1.208	0.981	0.976	0.905	1.019	1.207	1.352
A0A1U7QMD8	Acaca	0.956	0.851	0.871	0.655	1.115	0.917	0.646	0.604	0.776	0.683	1.331	1.085	1.106	1.029	0.989	0.851	0.964	1.038	1.089	0.671	0.738	1.134	1.118	1.185	0.924
A0A1U7QME2	Ap3s1	0.899	1.01	1.131	0.624	0.71	0.961	0.628	0.697	0.739	0.647	0.873	0.879	1.136	1.005	1.06	0.984	1.094	1.089	1.233	0.875	1.121	0.876	0.912	1.119	1.096
A0A1U7QME4	Nfkb1	0.978	1.046	1.339	0.742	0.781	0.886	0.592	0.612	0.864	0.625	0.815	0.808	1.142	1.078	1.092	0.901	1.102	1.186	1.175	0.714	0.742	0.861	0.833	1.258	1.064
A0A1U7QME6	Eef1b2	0.84	0.952	0.953	2.111	1.34	0.815	1.182	2.052	1.132	0.928	0.732	0.763	0.966	0.848	1.106	1.422	0.877	1.059	1.104	1.466	1.633	0.658	0.745	0.998	1.301
A0A1U7QME7	Tmed7	1.024	0.735	0.896	0.953	0.94	0.816	0.517	0.879	0.931	0.805	1.101	0.942	1.169	0.99	0.962	1.004	0.959	0.999	1.082	0.98	0.935	0.927	0.96	0.91	0.937
A0A1U7QMF2	Ythdc2	1.026	0.926	1.114	0.545	0.723	1.081	0.852	0.523	0.83	0.714	1.014	0.969	1.121	1.065	1.004	0.851	1.003	1.046	1.074	1.11	0.727	0.95	0.964	1.069	1.078
A0A1U7QMG4	Orc2	1.215	0.922	1.153	0.922	0.865	0.953	0.923	0.765	1.016	0.839	0.916	0.839	1.101	1.113	1.1	1.557	1.111	0.951	0.823	1.12	1.826	0.755	0.658	0.928	0.674
A0A1U7QMG8	Eipr1	0.835	0.881	0.84	1.562	0.89	0.967	0.633	1.02	0.997	1.1	1.117	1.104	1.033	0.981	0.979	1.128	0.867	1.043	0.986	1.183	1.369	1.081	1.048	1.085	1.054
A0A1U7QMH8	Crlf3	1.045	1.046	1.039	1.121	1.327	0.843	1.09	1.398	1.275	1.019	0.923	0.838	0.994	0.979	1.031	1.103	1.048	0.979	0.905	1.232	1.201	0.972	0.891	1.041	0.82
A0A1U7QMI0	Pxdn	1.129	0.982	1.082	0.702	0.745	1.086	0.867	0.706	1.216	0.977	1.25	1.114	0.996	0.938	1.073	0.737	0.824	1.025	1.01	0.734	0.757	1.179	1.118	1.04	0.952
A0A1U7QMI5	Btbd9	0.692	0.879	0.928	3.859	0.896	1.157	0.618	1.43	1.004	1.567	0.887	2.168	1.212	0.794	0.732	0.997	1.164	0.847	1.202	1.047	1.307	1.636	1.368	0.909	0.902
A0A1U7QMI9	Rsph1	0.523	0.476	0.497	3.976	1.155	1.014	0.821	0.839	0.543	3.095	0.528	1.202	0.952	1.166	0.464	3.617	0.795	0.477	0.83	1.283	0.367	0.802	0.95	0.431	1.006
A0A1U7QMJ1	Ik	0.929	0.934	0.953	0.733	1.363	0.892	1.235	1.362	1.227	1.583	0.847	0.878	0.972	0.901	0.996	0.832	1.024	1.051	1.045	0.713	0.534	0.912	0.95	1.064	1.147
A0A1U7QMK7	Mrpl57	0.797	0.884	0.853	1.11	1.369	0.904	0.869	0.835	0.97	0.884	0.802	0.824	0.949	0.83	0.977	0.774	0.607	1.011	0.965	1.424	0.476	0.676	0.681	1	1.385
A0A1U7QMM1	LOC101844297	0.823	1.269	2.082	0.662	0.835	0.456	0.223	0.502	0.935	0.36	0.458	0.307	0.707	1.291	0.72	0.977	1.145	1.092	1.126	0.998	1.13	0.824	0.84	0.936	0.856
A0A1U7QMM3	Pofut2	0.902	0.806	0.798	0.871	0.735	1.019	0.6	0.752	0.819	0.759	1.08	1.008	1.353	1.243	1.012	1.183	0.993	1.063	1.346	0.966	1.01	1.043	0.991	1.037	1.152
A0A1U7QMM4	Apoa4	0.943	0.854	0.753	2.119	2.047	1.13	3.296	1.899	1.097	1.464	1.084	1.062	0.643	0.875	0.753	1.353	0.528	0.644	0.617	1.234	2.113	1.067	1.104	0.581	0.492
A0A1U7QMN5	Snapc3	1.19	1.168	1.145	0.931	0.757	1.075	0.992	0.991	1.018	0.905	1.025	0.856	1.161	1.18	1.181	1.191	1.163	1.163	1.002	1.099	1.204	0.945	0.869	0.979	0.912
A0A1U7QMN7	Smarcb1	1.05	1.036	1.173	0.712	0.88	0.999	0.821	0.798	0.928	0.747	0.912	0.922	1.065	1.067	1.106	0.94	1.107	1.117	1.033	0.764	0.82	0.833	0.903	1.045	0.89
A0A1U7QMP4	Psmd11	0.994	1.02	1.122	0.697	0.853	0.963	0.924	0.904	0.921	0.777	0.924	0.907	1.138	1.074	1.096	0.993	1.037	1.253	1.186	0.772	0.827	0.87	0.84	1.162	1.199
A0A1U7QMP9	Ndufa10	1.07	0.965	0.963	0.478	0.743	0.918	0.444	0.426	0.641	0.602	1.162	1.207	1.409	1.231	1.064	0.885	0.95	1.063	1.02	0.533	0.515	1.302	1.074	1.107	1.04
A0A1U7QMQ0	Gnaz	0.631	0.418	0.912	0.544	0.56	0.778	0.287	0.931	0.469	0.519	2.893	1.144	0.657	0.871	0.49	1.53	0.581	0.642	0.578	2.563	0.633	1.078	0.882	0.694	0.712
A0A1U7QMQ2	Cdc14a	0.532	0.64	0.487	0.761	0.37	1.535	0.423	0.255	0.464	0.941	0.741	2.126	1.238	1.313	0.528	1.408	0.907	0.745	1.058	0.583	0.499	1.283	1.495	0.742	1.28
A0A1U7QMQ7	Trmt13	1.114	1.097	1.034	1.181	0.89	0.893	0.864	1.121	0.966	0.69	1.028	0.879	1.055	1.049	1.292	1.184	1.213	1.296	1.24	0.94	1.082	0.759	0.694	1.063	0.934
A0A1U7QMR3	Cdk1	1.396	1.267	1.192	0.744	0.806	0.767	1.004	1.06	1.03	0.826	0.418	0.391	1.357	1.076	1.57	1.057	1.124	1.418	1.235	0.764	0.803	0.445	0.404	1.282	0.866
A0A1U7QMS3	Mettl14	0.886	0.786	0.96	1.249	1.031	0.957	0.836	1.036	1.076	1.389	1.011	0.882	0.934	0.944	0.911	0.962	0.931	1.185	1.02	0.914	0.917	0.929	0.861	1.012	1.143
A0A1U7QMS6	Eif4e2	1.008	0.966	1.067	0.618	0.728	0.858	0.642	0.73	0.823	0.647	0.995	0.915	1.153	1.071	1.086	0.901	1.05	1.113	1.057	0.733	0.663	0.951	0.926	1.223	1.12
A0A1U7QMT6	Ptma	0.51	0.561	0.528	5.886	1.765	0.436	0.911	2.978	1.279	1.297	0.435	0.551	0.618	0.517	0.583	1.85	0.836	0.831	0.678	2.789	2.886	0.91	0.793	0.73	0.959
A0A1U7QMT7	Ralbp1	0.956	1.02	0.882	0.86	0.904	1.062	0.89	0.882	1.018	1.414	1.172	1.238	0.79	0.912	0.87	0.821	0.685	0.75	0.736	0.865	0.809	1.217	1.438	0.937	0.874
A0A1U7QMU2	Cgnl1	0.97	0.943	0.707	0.73	0.836	1.163	0.709	0.848	1.183	1.769	1.479	1.393	0.741	0.948	0.69	0.66	0.651	0.651	0.72	0.686	0.55	1.383	1.509	0.794	1.051
A0A1U7QMU3	Fer	0.985	1.001	0.96	0.615	0.757	1.122	0.691	0.624	0.839	0.76	1.376	1.263	1.1	1.103	0.96	0.827	0.908	0.969	0.95	0.712	0.684	1.263	1.218	1.073	1.04
A0A1U7QMU7	Lipc	1.163	0.943	0.881	1.009	1.004	1.19	0.825	0.974	1.174	1.124	1.351	1.005	0.907	1.071	1.017	1.381	1.089	1.075	0.973	1.11	1.385	1.092	0.953	0.964	0.882
A0A1U7QMV0	Limd1	0.978	0.927	0.881	0.836	0.96	1.068	0.881	1.102	0.965	1.454	1.426	1.189	0.95	1.065	0.954	0.651	0.709	0.786	0.714	1.225	0.712	1.028	1.242	0.899	0.865
A0A1U7QMV3	Ing5	1.124	1.228	1.247	1.166	1.067	1.199	1.408	1.243	1.054	1.471	1.072	1.094	1.1	1.222	1.251	1.018	1.121	1.178	1.05	0.936	0.972	1.029	1.101	1.198	1.003
A0A1U7QMV5	Mcu	1.169	1.14	1.051	0.527	0.507	1.254	0.551	0.453	0.697	0.459	1.024	1.166	1.437	1.36	1.138	1.186	1.227	1.143	1.105	0.679	0.783	1.05	0.979	1.078	1.007
A0A1U7QMV8	Stk25	1.02	1.036	0.967	0.894	0.776	0.986	0.849	0.858	0.955	0.83	1.208	1.083	0.971	0.998	0.965	0.897	0.906	0.938	0.919	0.856	0.82	1.122	1.145	1	1.118
A0A1U7QMW1	Sorl1	1.194	1.123	1.067	0.748	0.747	1.042	0.799	0.702	0.999	0.71	0.888	0.895	1.111	1.062	1.159	1.008	1.057	1.03	0.967	0.853	0.893	0.859	0.792	1	1.189
A0A1U7QMW6	Tpm1	0.513	0.488	0.468	1.803	1.456	1.07	0.561	0.998	0.537	4.476	0.507	1.66	0.999	0.918	0.459	0.921	1.063	0.465	0.841	0.967	0.828	1.301	1.224	0.532	0.904
A0A1U7QMX2	Tpm1	0.767	0.748	0.603	1.96	1.256	0.892	0.85	1.834	1.3	2.257	1.188	1.045	0.675	0.769	0.675	0.907	0.559	0.631	0.625	1.26	1.185	1.2	1.295	0.725	0.718
A0A1U7QMX3	Thy1	0.958	1.14	1.208	1.044	1.434	1.003	1.107	1.187	1.215	1.282	0.953	1.03	0.848	0.794	0.917	0.975	0.945	0.831	1.061	1.079	1.24	1.22	1.145	1.04	1.395
A0A1U7QMX5	Gpc1	0.81	0.781	0.794	0.827	0.87	0.975	0.938	1.071	0.822	0.982	1.147	0.937	0.846	0.817	0.81	1.31	0.882	0.972	0.994	1.454	1.931	1.171	1.088	0.948	0.942
A0A1U7QMX8	Hmbs	0.91	0.99	1.026	1.121	1.003	1.074	1.164	1.076	0.967	0.824	1.181	1.209	0.906	1.079	1.048	1.043	0.953	0.998	0.922	1.166	1.226	0.885	1.083	1.027	0.871
A0A1U7QMX9	Ppa1	0.841	0.894	0.876	1.762	0.973	0.805	0.903	1.606	1.213	0.929	0.962	0.852	0.933	0.927	1.006	1.544	0.881	0.97	0.849	1.642	1.76	0.814	0.816	1.008	1.003
A0A1U7QMY1	Wdr48	1.043	1.056	0.985	1.041	0.892	1.066	0.908	0.974	1.035	0.976	1.116	1.011	0.972	1.044	1.069	0.937	1.007	0.999	1.005	0.875	0.799	1.131	1.246	1.049	1.077
A0A1U7QMY5	Xylb	0.937	0.842	0.927	0.856	0.972	1.049	0.823	0.912	1.152	1.033	1.129	0.964	1.08	1.064	0.98	0.958	1.029	1.005	1.067	0.777	0.929	1.376	1.07	0.989	1.209
A0A1U7QMY6	Snx1	0.944	1.014	1.004	0.925	1.002	0.938	0.985	1.037	0.996	0.924	1.101	1.032	0.987	0.964	1.023	0.868	0.926	0.984	1.041	0.883	0.989	1.024	1.079	1.185	1.17
A0A1U7QMZ1	Trappc4	0.977	0.936	0.858	1.624	0.828	0.976	0.81	1.321	0.921	1.155	1.279	1.021	0.957	1.097	1.018	0.888	1.01	1.052	0.988	0.904	0.94	1.046	1.097	1.182	0.941
A0A1U7QMZ7	Lrpprc	1.026	1.025	1.123	0.519	0.624	0.899	0.839	0.578	0.702	0.52	0.855	0.895	1.314	1.06	1.192	1.004	1.043	1.273	1.192	0.683	0.713	0.931	0.853	1.169	1.223
A0A1U7QMZ9	Clpx	1.032	0.991	1.095	0.512	0.78	0.945	0.821	0.633	0.856	0.638	0.882	0.89	1.202	1.058	1.08	0.878	1.063	1.044	1.022	0.731	0.75	0.9	0.908	1.191	1.106
A0A1U7QN02	Prepl	0.873	0.958	1.05	1.09	0.82	1.135	1.593	1.046	0.882	0.901	0.872	1.026	1.122	1.225	0.883	1.393	1.061	0.899	1.14	0.813	0.776	0.827	0.9	0.917	1.224
A0A1U7QN04	Hacd3	0.743	0.532	0.676	0.481	0.748	1.212	0.461	0.421	0.577	0.628	1.111	1.64	1.068	1.361	0.749	1.067	0.998	0.904	0.989	0.842	0.925	1.131	1.223	0.919	0.935
A0A1U7QN21	Prkce	1.103	1.059	0.904	0.832	0.711	1.093	0.808	0.803	0.95	0.792	1.631	1.299	0.938	1.031	0.896	0.812	0.871	0.866	0.72	0.897	0.654	1.309	1.351	0.92	0.639
A0A1U7QN23	Anp32a	1.003	0.96	0.884	2.248	1.22	0.942	1.122	1.503	1.045	1.038	1.007	0.932	1.018	1.041	1.067	1.196	0.927	0.979	0.885	1.339	1.645	0.86	0.873	0.873	1.049
A0A1U7QN25	Dok2	0.992	0.944	1.573	0.475	0.73	0.871	0.463	0.41	0.685	0.322	0.738	0.592	1.416	1.241	1.098	0.888	1.276	1.435	1.348	0.74	1.005	0.609	0.51	1.403	0.921
A0A1U7QN28	Tle3	1.173	1.112	1.149	0.646	0.784	0.929	0.658	0.749	0.817	0.6	0.972	0.886	1.207	1.154	1.193	1.058	1.153	1.242	1.169	0.869	0.771	0.84	0.764	1.105	0.989
A0A1U7QN29	Mark1	0.697	0.449	0.475	0.258	0.387	1.204	0.161	0.458	0.624	0.887	1.415	1.231	2.077	1.448	0.665	0.697	0.795	0.981	1.217	0.575	0.391	1.163	1.08	0.983	1.503
A0A1U7QN32	Pts	0.954	1.461	1.544	1.149	1.019	1.058	1.358	0.957	0.944	0.96	0.797	1.596	0.817	0.876	1.094	1.346	1.139	0.81	0.713	1.474	1.473	0.979	1.019	0.892	0.695
A0A1U7QN36	Hspb2	0.954	0.988	0.938	1.597	1.833	1.038	0.923	1.037	0.968	1.199	1.045	0.931	1.088	0.985	1.027	1.044	0.774	1.063	0.757	1.176	2	1.129	0.831	0.843	0.804
A0A1U7QN46	Ddx10	0.918	0.994	1.03	0.768	0.808	0.948	0.731	0.716	0.949	0.825	1.133	1.063	1.186	1.021	1.172	1.099	1.076	1.401	1.255	0.746	0.865	0.866	0.761	1.063	0.978
A0A1U7QN50	Col4a5	1.35	0.913	0.869	0.275	0.328	1.045	0.25	0.259	0.638	0.325	2.114	1.425	1.304	1.3	0.869	0.68	1.073	0.922	0.528	0.409	0.181	1.7	1.279	1.064	0.48
A0A1U7QN51	Acat1	0.842	0.814	0.695	0.837	0.993	0.95	0.749	0.852	1.052	1.04	1.164	1.093	1.05	1.017	0.807	0.937	0.85	0.911	0.945	0.69	0.62	1.085	1.047	1.005	1.404
A0A1U7QN53	Naxd	0.975	0.91	0.845	0.691	0.754	1.079	0.739	0.76	0.953	0.951	1.384	1.297	0.899	1.018	0.86	0.868	0.822	0.845	0.834	0.787	0.816	1.155	1.271	0.974	0.985
A0A1U7QN56	Rras2	1.151	1.03	1.002	0.658	0.63	1.119	0.759	0.663	0.852	0.778	1.581	1.297	0.951	1.067	0.972	0.779	0.91	1.017	0.873	0.694	0.637	1.359	1.35	1.043	0.799
A0A1U7QN65	Fbxo22	1.189	1.193	1.206	0.925	0.842	1.033	0.889	0.849	0.835	0.669	1.064	1.106	1.129	1.178	1.212	1.123	1.124	1.028	1.055	1.051	1.222	0.937	0.988	1.064	1.082
A0A1U7QN70	Nudt15	0.944	1.089	0.945	1.989	0.932	1.012	0.689	1.178	0.953	1.042	1.048	1.004	1.045	1.039	1.314	1.368	1.014	0.965	1.11	1.334	1.342	0.829	1.024	1.138	1.017
A0A1U7QN73	Cul3	1.037	1.053	1.037	0.565	0.881	1.053	1.034	0.898	0.949	0.895	1.099	1.033	1.074	1.073	1.044	0.921	1.029	1.056	1.025	0.818	0.776	0.998	1.026	1.036	0.921
A0A1U7QN74	Ptpn9	0.994	0.896	1.003	0.687	0.76	0.975	0.711	0.656	0.817	0.659	1.215	1.042	1.188	1.092	0.984	0.868	1.027	1.027	1.12	0.64	0.634	1.107	1.029	1.12	1.022
A0A1U7QN75	Dguok	1.009	1.231	1.062	0.781	0.818	1.516	0.943	0.7	0.815	0.684	1.254	1.217	0.982	1.092	1.044	0.771	0.933	0.943	0.957	0.741	0.777	1.264	1.273	1.084	1.051
A0A1U7QN89	Islr	0.773	0.762	0.826	1.642	0.965	0.925	0.675	0.89	0.939	1.141	0.885	0.973	1.02	0.89	0.806	1.205	0.803	0.923	1.094	1.122	1.543	1.087	1.017	1.009	1.394
A0A1U7QN93	Pigg	1.092	0.868	1.142	0.218	0.543	1.014	0.506	0.367	0.597	0.474	1.431	1.305	1.509	1.37	1.007	1.015	1.064	1.3	1.201	0.779	1.1	0.949	0.943	1.142	1.001
A0A1U7QN98	Adpgk	1.175	1.155	1.176	0.687	0.67	1.119	1.076	0.758	0.863	0.497	1.234	1.06	1.174	1.188	1.19	0.876	1.251	1.102	1.089	0.857	0.746	1.079	1.077	1.177	0.904
A0A1U7QNB1	Angpt2	0.999	0.937	0.984	1.155	0.871	1.099	0.954	1.033	1.088	0.85	1.351	1.094	0.897	1.006	0.904	1.035	1.132	0.921	0.797	1.211	1.356	1.167	1.398	0.949	0.795
A0A1U7QNB4	Snrpg	1.023	0.997	1.033	1.495	1.064	0.965	0.924	1.061	0.987	0.897	0.817	0.968	1.058	1.048	1.131	1.249	0.929	1.101	1.015	1.162	1.092	0.866	0.832	0.949	0.996
A0A1U7QNC1	Rasa3	0.999	0.987	1.384	0.47	0.678	0.981	0.563	0.466	0.71	0.537	1.661	1.108	1.052	1.091	0.912	0.708	1.03	1.076	0.954	0.728	0.63	1.104	1.112	1.134	1.006
A0A1U7QNC5	Fgf2	1.061	0.993	0.9	1.141	0.755	1.198	0.617	0.676	0.894	1.056	1.439	1.545	0.928	1.293	0.806	0.712	0.737	0.652	0.785	0.711	0.469	1.668	1.632	0.746	0.86
A0A1U7QNC6	Tmco3	1.433	1.014	1.135	0.874	0.916	1.37	0.865	0.499	0.953	0.574	0.944	0.892	0.994	1.691	1.063	1.394	1.222	0.823	0.805	1.032	1.774	0.775	0.766	0.913	0.767
A0A1U7QNC8	Efcc1	0.725	0.864	0.827	2.145	1.272	1.293	1.558	1.581	1.185	1.374	1.17	1.557	1.213	1.411	0.734	0.925	0.811	0.714	0.774	1.027	0.734	1.202	1.565	0.839	1.38
A0A1U7QND3	LOC101832360	0.996	1.051	0.958	0.706	1.673	1.196	0.796	0.805	1.365	1.417	0.843	1.327	0.974	1.126	0.863	0.799	0.945	0.789	0.901	1.263	0.7	0.989	1.198	0.923	1.448
A0A1U7QND5	Dnajc19	1.015	1.059	1.089	0.702	0.77	0.955	0.902	0.785	0.775	0.705	0.967	1.013	1.217	1.142	1.078	1.098	1.227	1.139	1.276	0.758	0.66	0.821	0.899	1.084	1.045
A0A1U7QNE2	LOC101831864	1.081	0.987	0.953	1.166	1.047	1.143	0.963	0.848	0.914	0.665	0.937	0.834	1.058	1.06	1.023	1.188	1.622	1.267	1.562	0.849	0.845	1.126	1.152	1.28	1.475
A0A1U7QNE5	Lbp	1.591	1.768	1.074	0.694	0.636	1.179	1.871	0.739	1.089	0.389	0.65	0.561	0.894	1.116	1.611	1.566	1.441	0.978	1.006	0.911	0.994	0.564	0.517	0.779	0.753
A0A1U7QNF2	Vezf1	1.107	1.063	0.986	0.536	0.667	1.182	0.727	0.523	0.826	0.574	1.119	1.059	0.989	1.213	1.088	0.892	1.074	1.003	0.917	0.758	0.874	1.005	1.173	1.061	0.921
A0A1U7QNF6	Prkci	0.811	0.965	0.836	0.767	0.711	1.038	0.622	0.7	0.873	0.891	1.099	1.26	0.927	1.033	0.979	0.653	0.679	0.885	0.828	0.775	0.699	1.222	1.681	1.147	1.382
A0A1U7QNF7	Dgke	0.886	1.383	1.521	0.753	1.073	1.176	1.899	1.456	1.418	1.288	0.833	0.876	0.72	0.738	1.089	1.012	0.991	0.954	0.936	0.906	1.016	1.05	1.067	0.959	1.018
A0A1U7QNG0	Ranbp1	0.733	0.775	0.844	3.892	1.7	0.635	1.351	2.11	1.223	1.238	0.594	0.629	0.665	0.641	0.814	1.091	0.812	0.716	0.777	1.814	1.967	0.614	0.801	0.704	0.965
A0A1U7QNG3	Arl6ip5	1.003	0.826	1.017	0.446	0.714	0.849	0.554	0.477	0.738	0.547	1.24	1.115	1.349	1.11	1.044	0.736	1.146	1.206	1.066	0.566	0.367	1.204	1.066	1.216	0.824
A0A1U7QNG5	Prodh	0.685	0.714	0.694	0.391	1.208	0.718	0.842	0.478	0.831	0.464	0.473	0.626	1.32	1.007	0.891	0.913	1.097	0.969	1.076	0.761	0.794	1.425	1.104	0.937	1.096
A0A1U7QNG9	Enkur	0.422	0.394	0.418	0.907	0.54	1.59	0.412	0.44	0.468	1.019	0.546	1.765	1.454	1.97	0.39	1.185	1.191	0.618	1.065	0.623	0.545	0.713	1.285	0.56	1.613
A0A1U7QNH1	Luc7l3	0.874	0.943	0.965	0.839	1.003	0.912	1.093	0.989	1.146	1.162	0.797	0.83	0.999	0.93	1.009	1.005	0.991	1.237	1.205	0.83	0.757	0.826	0.8	1.007	1.256
A0A1U7QNH2	Fn3krp	0.916	1.015	0.892	0.795	0.734	1.084	1.28	1.111	0.998	1.251	1.157	1.382	0.898	1.038	0.897	0.868	1.032	0.842	0.896	0.776	0.786	1.156	1.451	1.006	1.043
A0A1U7QNH3	Pdzrn3	1.889	2.328	1.512	0.611	1.047	0.546	2.386	2.763	2.189	0.954	0.52	0.645	0.508	0.511	0.71	0.681	0.717	0.733	1.086	4.082	0.792	0.647	0.645	0.673	0.763
A0A1U7QNI5	Serpind1	1.5	1.155	0.844	1.485	1.025	1.353	1.139	0.654	0.939	0.493	0.935	0.826	0.662	1.222	1.096	1.594	0.965	0.972	0.806	1.183	1.858	1.015	0.775	0.671	0.527
A0A1U7QNI6	Rac3	0.61	0.74	0.551	0.14	0.226	1.378	0.186	0.454	0.293	0.319	1.101	3.135	0.845	1.515	0.497	0.619	1.064	0.393	0.908	0.432	0.01	1.671	2.494	0.505	1.309
A0A1U7QNI7	Pdk2	1.075	1.115	0.977	1.265	1.011	1.091	0.861	1.169	0.996	0.824	1.202	1.18	1.168	1.119	1.071	0.933	0.876	1.134	0.828	0.689	0.814	1.577	1.088	0.983	0.912
A0A1U7QNI9	Ndufb9	0.986	0.933	0.979	0.568	0.634	0.901	0.648	0.653	0.735	0.561	1.019	1.117	1.205	1.135	1.03	0.932	1.031	1.009	0.877	0.759	0.853	1.155	1.11	1.116	0.896
A0A1U7QNJ0	Pcyt2	1.011	0.925	1.008	1.041	1.573	0.845	0.77	1.268	1.115	0.932	0.976	0.925	1.077	0.972	1.048	1.007	1.058	1.169	1.115	1.101	1.219	0.873	0.859	1.158	0.97
A0A1U7QNJ2	Phb	0.9	0.902	0.949	0.435	0.983	0.937	0.771	0.906	0.943	1.018	0.886	0.988	1.076	0.968	1.011	0.865	0.915	1.134	1.167	0.702	0.544	0.941	1.022	1.075	1.267
A0A1U7QNJ4	Ppm1f	1.047	1.145	1.074	1.113	0.855	1.128	1.075	1.137	1.146	1.054	1.178	1.162	0.886	0.997	1.262	0.956	0.854	0.873	0.773	1.15	1.314	1.008	1.177	0.922	0.811
A0A1U7QNJ6	Sqle	1.044	0.821	0.783	1.842	1.33	0.908	1.65	0.883	0.906	0.696	0.984	0.972	1.137	1.25	0.921	1.016	1.182	0.904	1.11	0.663	0.82	1.114	1.248	1.338	1.194
A0A1U7QNL4	Chmp6	1.17	1.132	1.045	0.976	0.842	1.044	0.946	0.977	0.977	0.809	1.166	1.101	1.009	1.072	1.103	1.032	1.233	1.171	1.135	0.97	0.953	1.312	1.373	1.199	1.054
A0A1U7QNL8	Tbkbp1	1.069	1.174	1.108	1.34	1.042	1.066	1.07	1.216	1.197	1.178	1.106	1.103	1.079	0.957	1.075	0.858	1.159	0.9	0.796	0.965	0.938	1.2	1.3	0.915	0.818
A0A1U7QNM0	Ghitm	1.02	0.77	0.947	0.583	0.91	0.776	0.396	0.482	0.629	0.532	1.072	0.94	1.436	1.187	1.064	0.94	1.157	1.496	1.16	0.588	0.461	1.02	0.776	1.353	0.848
A0A1U7QNM9	Mrps14	0.9	0.87	0.957	0.677	0.906	0.75	1.139	0.889	0.931	0.728	0.676	0.701	1.36	0.995	0.957	0.873	0.818	0.983	1.04	1.021	0.828	0.977	0.78	0.991	1.446
A0A1U7QNN7	Casp6	0.998	0.928	1.078	0.917	0.805	1.046	0.763	0.714	0.799	0.66	0.948	0.987	1.155	1.114	0.978	1.202	0.964	1.01	1.364	0.944	1.157	0.913	0.811	0.896	1.305
A0A1U7QNP0	Jmjd6	0.888	0.76	0.845	1.562	1.042	0.816	0.892	1.317	1.131	0.921	0.886	0.718	1.004	0.968	1.018	1.339	0.824	1.226	1.045	1.236	1.439	0.806	0.775	1.115	1.082
A0A1U7QNP7	Prrx1	0.911	0.718	0.665	1.231	0.881	1.13	0.887	0.807	0.813	0.945	0.731	1.164	1.114	1.089	0.75	1.037	1.241	1.135	1.535	0.899	0.92	1.097	1.075	1.125	1.476
A0A1U7QNQ0	Exoc7	1.041	1.025	1.026	0.698	0.78	1.063	0.806	0.719	0.917	0.844	1.177	1.091	1.013	1.01	0.989	0.739	0.914	1.004	0.955	0.647	0.562	1.066	1.107	1.066	0.985
A0A1U7QNQ3	Trim47	0.916	0.847	1.084	0.673	1.214	0.969	0.744	0.661	0.725	0.565	0.892	1.025	1.346	1.031	0.949	0.838	1.181	1.345	1.279	0.731	0.829	0.949	0.839	1.264	1.033
A0A1U7QNQ5	Smarce1	0.939	0.927	0.948	1.19	1.163	0.899	0.921	1.244	1.022	1.205	0.844	0.924	1.009	0.975	0.982	1.01	0.961	1.032	1.039	1.011	0.844	0.837	0.874	1.041	1.114
A0A1U7QNQ7	Blzf1	0.916	0.774	0.867	0.923	0.681	0.803	0.775	0.81	0.748	5.534	0.891	0.754	0.987	0.905	0.934	0.706	0.509	0.692	0.633	0.469	0.717	0.557	0.472	0.643	0.603
A0A1U7QNQ8	Sap30bp	0.958	0.966	1.064	1.411	1.083	0.819	1.002	1.159	0.962	0.981	0.855	0.833	0.968	0.931	1.122	0.856	0.894	0.953	0.986	0.934	0.959	0.776	0.868	1.032	1.182
A0A1U7QNR1	Krt24	0.376	0.339	0.467	1.366	4.102	0.476	0.029	0.653	1.016	0.309	0.901	0.256	0.369	0.659	1.05	1.228	0.01	0.58	0.247	0.786	0.953	0.068	2.863	0.403	0.184
A0A1U7QNR6	Grb2	0.886	1.022	1.182	1.755	1.342	0.854	1.219	1.666	1.158	0.962	0.769	0.767	0.842	0.832	1.036	1.228	1.093	1.106	1.05	1.337	1.484	0.756	0.872	1.029	1.014
A0A1U7QNR9	Nt5c	1.032	1.005	1.007	1.669	1.39	0.902	0.897	1.254	1.09	1.155	1.038	1.088	0.976	1.011	0.996	1.087	0.705	0.976	0.892	1.246	1.548	0.919	0.889	0.954	1.107
A0A1U7QNS6	Elmod2	0.993	0.92	1.128	0.295	0.309	0.963	0.938	0.52	0.772	0.294	1.16	1.506	1.139	1.217	0.744	1.136	1.126	1.099	1.15	0.942	1.059	1.192	1.426	1.185	1.031
[truncated: 6,276 more rows]

## Sheet: DEPs
Uniprot_ID	Gene_Symbol	Kruskal_P	Mean_Ctrl	Mean_Infection	Mean_sRAGE	Max_index	Ratio_Infection	Ratio_sRAGE	Recovery_score	P25_Ctrl	P50_Ctrl	P75_Ctrl	P25_Infection	P50_Infection	P75_Infection	P25_sRAGE	P50_sRAGE	P75_sRAGE
A0A075TJ59	DPP4	0.0354479	1.27	0.891	0.896	Ctrl	0.723	0.727	1.00553	1.222	1.23	1.351	0.811	0.907	0.942	0.799	0.913	1.011
A0A0G2YHW0	Ifih1	0.00248333	0.613	1.241	0.833	Infection	1.881	1.309	0.695906	0.611	0.621	0.675	1.108	1.196	1.326	0.552	0.837	0.956
A0A0G2YNC7	Ddx58	0.00248333	0.543	1.315	0.776	Infection	2.201	1.362	0.61881	0.484	0.507	0.604	0.991	1.357	1.446	0.552	0.691	0.945
A0A0H5AWX5	CIRP	0.0618479	1.258	0.863	1.236	Ctrl	0.709	0.984	1.38787	0.931	0.995	1.106	0.767	0.838	0.889	0.861	1.344	1.563
A0A1L7B6G5	Tcn2	0.856349	1.019	1.072	1.024	Infection	1.047	1.004	0.95893	0.943	1.001	1.108	1	1.043	1.09	0.856	1.028	1.119
A0A1U7Q203	LOC101843716	0.11135	1.227	0.675	1.136	Ctrl	0.584	0.931	1.59418	1.101	1.268	1.511	0.652	0.686	0.735	0.596	0.692	0.982
A0A1U7Q209	Hsd11b1	0.0314685	1.148	0.955	0.899	Ctrl	0.845	0.8	0.946746	1.089	1.097	1.156	0.904	0.93	0.993	0.653	0.683	0.971
A0A1U7Q211	Fcgr4	0.00796811	0.342	1.231	1.039	Infection	3.011	2.577	0.855862	0.294	0.302	0.38	0.771	1.101	1.347	0.544	0.839	1.538
A0A1U7Q225	Erbb2	0.0463712	1.131	0.968	0.823	Ctrl	0.868	0.75	0.864055	1.186	1.199	1.222	0.841	0.936	1.113	0.72	0.872	0.904
A0A1U7Q227	Itih3	0.0016033	0.547	1.155	1.549	sRAGE	1.94	2.549	1.31392	0.514	0.537	0.541	0.826	1.099	1.437	1.126	1.458	1.764
A0A1U7Q235	Sel1l	0.00100129	0.935	1.115	0.895	Infection	1.174	0.961	0.818569	0.946	0.963	0.972	1.086	1.106	1.138	0.755	0.888	1.01
A0A1U7Q238	Hp	0.00376213	0.537	1.081	1.828	sRAGE	1.854	3.027	1.63269	0.482	0.529	0.599	0.61	0.946	1.212	1.137	1.533	2.159
A0A1U7Q244	Taf1	0.276672	1.028	1.023	0.966	Ctrl	0.996	0.945	0.948795	1.048	1.086	1.102	0.99	1.014	1.06	0.899	0.97	1.063
A0A1U7Q251	Ighmbp2	0.0331685	1.035	1.051	0.854	Infection	1.014	0.841	0.829389	0.994	1.031	1.046	0.974	1.057	1.116	0.741	0.837	0.952
A0A1U7Q257	Dcxr	0.0490119	1.402	0.932	0.821	Ctrl	0.687	0.613	0.892285	1.316	1.407	1.435	0.656	0.826	1.15	0.596	0.742	0.927
A0A1U7Q273	Actb	0.211694	1.044	1.033	1.212	sRAGE	0.99	1.147	1.15859	1.026	1.028	1.06	0.986	1.011	1.049	1.006	1.172	1.391
A0A1U7Q280	Bre	0.0470177	0.999	0.992	0.89	Ctrl	0.994	0.901	0.906439	1	1.029	1.092	0.964	0.996	1.029	0.808	0.898	0.953
A0A1U7Q281	Marco	0.844574	0.753	0.754	0.629	Infection	1.001	0.855	0.854146	0.334	0.661	0.674	0.098	0.484	1.113	0.119	0.58	1.106
A0A1U7Q282	Nab1	0.0438728	0.892	1.031	0.85	Infection	1.14	0.958	0.840351	0.88	0.893	0.941	0.965	1.026	1.11	0.754	0.8	1.001
A0A1U7Q284	Gab1	0.00305939	1.256	0.96	1.015	Ctrl	0.782	0.822	1.05115	1.194	1.234	1.277	0.905	0.981	1.009	0.96	1.037	1.081
A0A1U7Q287	Rps15	0.000734283	0.69	0.995	1.271	sRAGE	1.386	1.735	1.2518	0.663	0.676	0.714	0.911	0.994	1.063	1.086	1.206	1.362
A0A1U7Q288	Casp3	0.00414503	0.644	1.123	0.915	Infection	1.644	1.364	0.829684	0.625	0.67	0.688	0.961	1.035	1.27	0.669	0.778	1.066
A0A1U7Q298	Alox5	0.00133919	0.656	1.239	0.867	Infection	1.771	1.279	0.722191	0.585	0.645	0.68	1.076	1.25	1.498	0.697	0.816	1.01
A0A1U7Q2A0	Wrap53	0.205342	0.99	1.065	1.115	sRAGE	1.069	1.115	1.04303	0.965	1.036	1.038	1.013	1.049	1.072	1.013	1.117	1.209
A0A1U7Q2B6	Apoa1	0.0646499	1.064	0.885	1.584	sRAGE	0.846	1.447	1.7104	0.858	1.001	1.222	0.596	0.814	0.962	1.125	1.394	2.145
A0A1U7Q2B8	Zeb1	0.174712	1.193	1.016	0.914	Ctrl	0.863	0.784	0.908459	1.034	1.269	1.424	0.98	1.011	1.045	0.755	0.934	1.063
A0A1U7Q2C1	Itih2	0.00197157	0.584	1.019	1.377	sRAGE	1.636	2.159	1.31968	0.558	0.564	0.598	0.734	1.042	1.168	1.018	1.376	1.568
A0A1U7Q2C4	Mttp	0.000827902	0.916	0.701	1.623	sRAGE	0.788	1.696	2.15228	0.728	0.783	0.828	0.645	0.658	0.748	0.895	1.11	1.433
A0A1U7Q2C9	LOC101829268	0.305958	1.254	0.996	1.033	Ctrl	0.809	0.837	1.03461	1.117	1.275	1.33	0.726	0.89	1.26	0.941	1.022	1.177
A0A1U7Q2D0	Adrbk1	0.000583503	0.684	1.159	0.895	Infection	1.606	1.269	0.790162	0.677	0.686	0.737	1.103	1.164	1.241	0.746	0.853	1
A0A1U7Q2D6	Sgcd	0.00178121	1.489	0.873	0.688	Ctrl	0.612	0.496	0.810458	1.082	1.601	1.861	0.84	0.894	0.919	0.459	0.643	0.81
A0A1U7Q2E7	Sgcb	0.00430093	1.412	0.98	0.866	Ctrl	0.714	0.639	0.894958	1.193	1.388	1.667	0.86	0.966	1.119	0.781	0.866	0.941
A0A1U7Q2E9	Casp7	0.0685843	0.76	1.027	1.004	Infection	1.31	1.284	0.980153	0.754	0.79	0.795	0.919	1.021	1.11	0.799	0.974	1.281
A0A1U7Q2G0	Tbp	0.00787307	0.898	1.103	0.859	Infection	1.205	0.961	0.79751	0.883	0.966	0.992	1.04	1.124	1.158	0.735	0.838	0.995
A0A1U7Q2G3	Gnas	0.0272482	1.248	0.967	0.885	Ctrl	0.792	0.731	0.92298	1.23	1.272	1.396	0.883	0.973	1.055	0.823	0.876	0.931
A0A1U7Q2H3	Nat2	0.873111	0.986	0.962	0.894	Ctrl	0.978	0.915	0.935583	0.816	0.859	0.924	0.828	0.903	1.144	0.783	0.88	0.959
A0A1U7Q2H8	Gnpda1	0.0356447	0.852	1.082	0.894	Infection	1.242	1.044	0.84058	0.885	0.889	0.936	1.064	1.09	1.101	0.724	0.895	1.089
A0A1U7Q2H9	Tmed10	0.0646499	1	1.098	0.871	Infection	1.089	0.883	0.810836	0.948	0.992	1.055	1.033	1.065	1.126	0.693	0.775	1.047
A0A1U7Q2I1	Alb	0.119663	0.785	1.11	1.201	sRAGE	1.367	1.47	1.07535	0.755	0.793	0.815	0.866	1.022	1.344	0.855	1.162	1.333
A0A1U7Q2I5	Asns	0.00309919	0.563	1.107	0.951	Infection	1.821	1.585	0.870401	0.533	0.56	0.599	0.817	1.085	1.313	0.671	0.777	1.045
A0A1U7Q2J2	Vegfa	0.742873	1.027	0.965	0.964	Ctrl	0.945	0.944	0.998942	0.939	1	1.134	0.89	1.026	1.042	0.895	0.955	1.027
A0A1U7Q2J5	Ly75	7.42783e-05	0.73	1.323	1.05	Infection	1.714	1.386	0.808635	0.722	0.726	0.747	1.173	1.276	1.307	0.967	1.075	1.124
A0A1U7Q2J8	Nat1	0.00790949	1.071	1.086	0.912	Infection	1.013	0.864	0.852912	1.116	1.118	1.215	1.037	1.067	1.117	0.829	0.928	0.982
A0A1U7Q2K2	Bbip1	0.10881	1.044	0.774	1.695	sRAGE	0.764	1.569	2.05366	0.822	0.865	0.93	0.664	0.744	0.779	0.782	1.414	1.901
A0A1U7Q2L4	Ppp1r32	0.978993	1.079	1.013	1.009	Ctrl	0.944	0.941	0.996822	0.923	1.002	1.182	0.733	0.934	1.254	0.769	0.988	1.173
A0A1U7Q2M9	Smndc1	0.057871	0.857	1.022	1.103	sRAGE	1.172	1.257	1.07253	0.789	0.851	0.892	0.947	1.022	1.065	0.891	1.059	1.216
A0A1U7Q2N2	Sh3pxd2a	0.000875857	1.159	0.988	0.859	Ctrl	0.864	0.762	0.881944	1.13	1.149	1.149	0.958	0.989	1.035	0.748	0.81	0.982
A0A1U7Q2N8	Sfxn3	0.00313082	1.225	0.972	0.829	Ctrl	0.809	0.701	0.866502	1.223	1.255	1.303	0.877	0.956	1.019	0.733	0.815	0.923
A0A1U7Q2N9	Ndufb8	0.0120491	1.098	1.05	0.883	Ctrl	0.96	0.821	0.855208	1.137	1.155	1.197	0.989	1.021	1.102	0.799	0.85	0.944
A0A1U7Q2P0	Cpn1	0.0195442	0.754	1.037	1.386	sRAGE	1.331	1.74	1.30729	0.664	0.797	0.801	0.774	1.057	1.205	1.059	1.381	1.539
A0A1U7Q2P5	Zfyve27	0.759514	0.925	0.964	0.922	Infection	1.038	0.997	0.960501	0.898	0.908	0.994	0.887	0.973	1.019	0.859	0.927	1.022
A0A1U7Q2P7	Pik3ap1	0.0039217	0.717	1.127	1.036	Infection	1.502	1.39	0.925433	0.682	0.724	0.759	1.009	1.125	1.221	0.863	0.959	1.202
A0A1U7Q2Q2	Exoc6	0.00755971	1.038	1.066	0.867	Infection	1.025	0.85	0.829268	1.042	1.1	1.132	1.05	1.1	1.126	0.768	0.824	0.996
A0A1U7Q2Q9	Plgrkt	0.0809812	0.894	0.981	0.621	Infection	1.088	0.725	0.66636	0.89	1.017	1.018	0.787	0.952	1.216	0.306	0.562	0.753
A0A1U7Q2R0	Cdc37l1	0.913509	0.955	0.93	0.958	sRAGE	0.976	1.003	1.02766	0.808	1.004	1.033	0.842	0.924	1.027	0.821	1.006	1.055
A0A1U7Q2R3	Kank1	0.0174304	1.23	0.982	0.769	Ctrl	0.814	0.653	0.802211	0.804	1.398	1.556	0.759	0.944	1.199	0.592	0.667	0.796
A0A1U7Q2T0	Fads3	0.862697	0.953	1.032	1.02	Infection	1.075	1.064	0.989767	0.868	0.942	0.952	0.822	0.961	1.213	0.774	0.993	1.205
A0A1U7Q2T1	Ints5	0.0142796	0.769	1.072	0.806	Infection	1.349	1.043	0.773165	0.748	0.771	0.847	1.058	1.084	1.133	0.608	0.769	0.965
A0A1U7Q2T2	Ttc9c	0.0356447	0.961	0.929	1.158	sRAGE	0.97	1.186	1.22268	0.905	0.946	0.957	0.83	0.923	0.965	0.992	1.107	1.198
A0A1U7Q2T3	Stx5	0.0921528	0.913	1.055	0.831	Infection	1.14	0.919	0.80614	0.889	0.898	0.956	1.015	1.045	1.095	0.564	0.872	1.098
A0A1U7Q2T8	Trmt112	0.0287999	0.926	1.055	1.413	sRAGE	1.126	1.475	1.30995	0.844	0.866	0.959	0.922	1.014	1.033	1.125	1.256	1.474
A0A1U7Q2U1	Men1	0.0130807	0.941	1.052	0.784	Infection	1.107	0.849	0.766938	0.942	1.024	1.062	1.015	1.042	1.11	0.614	0.774	0.944
A0A1U7Q2U2	Ppp2r5b	0.0071524	1.317	0.901	1.003	Ctrl	0.706	0.778	1.10198	1.108	1.124	1.249	0.852	0.874	0.946	0.919	0.961	1.111
A0A1U7Q2U4	Pola2	0.000875857	0.549	1.171	0.932	Infection	1.958	1.59	0.812053	0.541	0.544	0.581	1.117	1.194	1.241	0.765	0.863	0.999
A0A1U7Q2U5	Scyl1	0.0287999	0.926	1.108	0.923	Infection	1.177	0.997	0.847069	0.94	0.978	0.985	1.064	1.104	1.156	0.738	0.831	1.026
A0A1U7Q2U7	Kat5	0.0109562	0.931	1.09	0.964	Infection	1.154	1.032	0.894281	0.894	0.917	0.924	1.056	1.078	1.113	0.853	0.954	1.035
A0A1U7Q2U8	Efemp2	0.138708	1.04	0.966	0.877	Ctrl	0.935	0.857	0.916578	1.056	1.131	1.159	0.911	0.984	1.035	0.768	0.864	0.999
A0A1U7Q2U9	Ccdc85b	0.0898844	1.189	0.965	1.524	sRAGE	0.826	1.26	1.52542	0.989	1.022	1.281	0.852	0.898	1.03	0.973	1.275	1.799
A0A1U7Q2V8	Ppp1ca	0.0131777	0.88	1.078	0.887	Infection	1.202	1.007	0.83777	0.879	0.926	0.978	1.025	1.098	1.154	0.766	0.849	0.945
A0A1U7Q2W5	Cttn	0.00913454	1.188	0.893	0.872	Ctrl	0.771	0.755	0.979248	1.145	1.151	1.174	0.774	0.802	0.916	0.781	0.903	0.959
A0A1U7Q2W9	Dad1	0.115538	0.875	1.082	0.889	Infection	1.212	1.014	0.836634	0.654	0.882	1.035	0.937	1.117	1.247	0.606	0.73	1.038
A0A1U7Q2X1	Mob2	0.0359421	1.054	0.946	0.843	Ctrl	0.906	0.817	0.901766	1.073	1.126	1.13	0.894	0.981	1.011	0.765	0.803	0.943
A0A1U7Q2X3	Chid1	0.162725	0.973	1.05	0.969	Infection	1.072	0.996	0.929104	0.97	1.043	1.047	1	1.091	1.106	0.866	0.931	1.078
A0A1U7Q2X4	Pnpla2	0.856349	0.913	0.947	0.922	Infection	1.034	1.009	0.975822	0.955	0.967	0.986	0.875	0.898	0.975	0.776	0.863	1.058
A0A1U7Q2X5	Cend1	0.0114526	1.561	0.815	0.809	Ctrl	0.551	0.547	0.99274	1.239	1.68	1.844	0.636	0.742	0.946	0.593	0.761	0.943
A0A1U7Q2X8	Ric8a	0.0939565	1.033	1.024	0.901	Ctrl	0.992	0.883	0.890121	1.039	1.074	1.083	0.98	1.049	1.079	0.772	0.902	1.015
A0A1U7Q2Z5	Rnf40	0.402091	0.903	1.014	0.945	Infection	1.111	1.042	0.937894	0.851	0.861	0.884	0.997	1.022	1.065	0.796	1.046	1.063
A0A1U7Q2Z7	Tbc1d10b	0.799069	0.995	0.99	1.039	sRAGE	0.995	1.04	1.04523	0.923	0.945	1.062	0.935	0.966	1.051	0.915	1.054	1.131
A0A1U7Q2Z8	Pagr1	0.447122	1.06	1.067	1.346	sRAGE	1.006	1.247	1.23956	0.922	1.009	1.12	0.996	1.043	1.08	0.974	1.129	1.61
A0A1U7Q305	Atxn2l	0.264681	0.771	1.049	0.997	Infection	1.319	1.259	0.954511	0.627	0.657	0.703	0.887	1.052	1.184	0.77	1.157	1.276
A0A1U7Q306	Nfatc2ip	0.00414503	0.817	0.955	1.208	sRAGE	1.15	1.426	1.24	0.787	0.806	0.827	0.917	0.939	0.998	0.98	1.211	1.427
A0A1U7Q307	Gtf3c1	0.125315	1.014	1.013	0.846	Ctrl	0.999	0.849	0.84985	1.023	1.061	1.126	0.96	0.999	1.049	0.733	0.808	1.033
A0A1U7Q314	Ndufaf1	0.0769725	0.987	1.064	0.805	Infection	1.071	0.833	0.777778	0.975	1.047	1.051	0.993	1.049	1.148	0.659	0.787	0.969
A0A1U7Q315	Thbs1	0.10891	0.993	0.988	0.828	Ctrl	0.995	0.849	0.853266	0.888	0.926	0.937	0.897	0.935	1.008	0.681	0.825	0.908
A0A1U7Q329	LOC101837645	0.0689015	1.332	0.886	0.903	Ctrl	0.689	0.7	1.01597	1.082	1.166	1.349	0.721	0.876	1.022	0.67	0.964	1.127
A0A1U7Q331	Galnt2	0.287078	0.889	1.009	0.831	Infection	1.121	0.941	0.839429	0.832	0.897	0.906	0.852	0.931	1.084	0.696	0.788	0.938
A0A1U7Q334	Exoc8	0.0102423	1.181	0.938	0.946	Ctrl	0.81	0.817	1.00864	1.062	1.081	1.223	0.918	0.938	0.952	0.874	1	1.067
A0A1U7Q341	Rpusd2	0.0245039	1.085	1.02	1.506	sRAGE	0.945	1.355	1.43386	0.955	0.965	1.001	0.948	0.969	1.067	1.067	1.137	1.545
A0A1U7Q342	Plcb2	0.000660941	0.699	1.194	1.083	Infection	1.62	1.481	0.914198	0.654	0.728	0.731	1.126	1.212	1.285	1.025	1.1	1.14
A0A1U7Q346	Emc4	0.04741	0.98	1.076	0.851	Infection	1.089	0.881	0.808999	1.005	1.043	1.047	1	1.046	1.132	0.718	0.811	0.894
A0A1U7Q347	Lpcat4	0.00904226	0.996	1.211	0.79	Infection	1.196	0.812	0.67893	0.938	1.041	1.065	1.157	1.235	1.271	0.529	0.654	1.101
A0A1U7Q352	Lin7c	0.00499928	1.257	0.846	1.216	Ctrl	0.697	0.97	1.39168	1.093	1.103	1.168	0.797	0.844	0.89	0.956	1.187	1.287
A0A1U7Q360	Cat	0.0427534	0.904	1.029	0.981	Infection	1.125	1.077	0.957333	0.89	0.909	0.941	0.961	1.037	1.095	0.933	0.97	1.027
A0A1U7Q362	Commd9	0.110837	1.029	1.021	1.296	sRAGE	0.993	1.236	1.24471	0.974	1.026	1.035	0.939	0.959	0.966	1.025	1.13	1.508
A0A1U7Q365	Pex16	0.501808	1.095	0.97	1.061	Ctrl	0.895	0.972	1.08603	0.992	1.001	1.1	0.922	0.973	1.034	0.992	1.02	1.035
A0A1U7Q371	Ndufs3	0.0142796	1.061	1.049	0.871	Ctrl	0.99	0.836	0.844444	1.035	1.125	1.128	0.978	1.037	1.099	0.775	0.852	0.975
A0A1U7Q397	Timm10	0.031731	0.862	0.822	1.944	sRAGE	0.958	2.125	2.21816	0.661	0.703	0.753	0.721	0.767	0.819	0.927	1.469	2.602
A0A1U7Q3A0	Zc3h15	0.0207145	0.892	1.04	1.026	Infection	1.149	1.135	0.987815	0.856	0.871	0.893	1.025	1.046	1.076	0.894	0.985	1.148
A0A1U7Q3A1	Nckap1	0.0142138	1.191	0.984	0.761	Ctrl	0.84	0.667	0.794048	1.193	1.287	1.287	0.93	0.991	1.043	0.602	0.737	0.915
A0A1U7Q3C1	Nfix	0.0888122	1.203	0.93	0.866	Ctrl	0.79	0.741	0.937975	1.165	1.256	1.292	0.789	0.904	1.042	0.798	0.811	0.907
A0A1U7Q3C3	Adrb2	0.00548272	1.225	0.987	0.924	Ctrl	0.82	0.773	0.942683	1.213	1.234	1.262	0.912	0.981	1.056	0.848	0.915	0.936
A0A1U7Q3C7	Ino80c	0.00755971	0.915	0.998	1.185	sRAGE	1.082	1.266	1.17006	0.875	0.889	0.904	0.926	1.025	1.047	1.033	1.188	1.298
A0A1U7Q3C8	Mapre2	0.00691862	1.23	0.918	0.968	Ctrl	0.765	0.803	1.04967	1.163	1.193	1.201	0.899	0.93	0.964	0.863	0.929	1.038
A0A1U7Q3D8	Tmx3	0.0243911	0.931	1.142	0.931	Infection	1.205	1	0.829876	0.914	0.926	0.93	1.03	1.113	1.241	0.787	0.905	1.09
A0A1U7Q3D9	Pdcd6	0.424989	0.939	0.97	0.919	Infection	1.03	0.981	0.952427	0.936	0.953	0.97	0.941	0.963	1.004	0.834	0.887	0.972
A0A1U7Q3E9	Lysmd3	0.175845	0.91	1.055	1.031	Infection	1.144	1.12	0.979021	0.851	0.976	1.015	1.006	1.042	1.102	0.898	1.058	1.134
A0A1U7Q3F0	Snx18	0.134671	0.911	1.037	0.921	Infection	1.125	1.01	0.897778	0.868	0.958	0.985	0.95	1.027	1.121	0.796	0.852	1.021
A0A1U7Q3F6	Dimt1	0.00938237	0.865	1.085	0.852	Infection	1.228	0.987	0.803746	0.875	0.878	0.889	0.992	1.086	1.176	0.72	0.791	0.869
A0A1U7Q3F8	Ppwd1	0.00266135	0.846	1.123	0.862	Infection	1.293	1.017	0.786543	0.82	0.854	0.857	1.079	1.126	1.17	0.708	0.811	1.016
A0A1U7Q3G0	Nln	0.185174	0.939	1.082	0.922	Infection	1.138	0.984	0.864675	0.929	1.002	1.053	1.005	1.052	1.177	0.759	0.937	1.063
A0A1U7Q3G6	Hexb	0.00171664	0.656	1.174	1.103	Infection	1.685	1.591	0.944214	0.605	0.613	0.687	1.045	1.181	1.309	0.953	1.021	1.223
A0A1U7Q3H1	Rasgrf2	0.0514218	1.269	0.999	1.276	sRAGE	0.803	1.005	1.25156	1.179	1.21	1.297	0.931	0.985	1.04	1.032	1.181	1.579
A0A1U7Q3H2	Ssbp2	0.434509	1.048	1.024	0.976	Ctrl	0.979	0.937	0.957099	1.013	1.072	1.109	0.924	1.026	1.073	0.802	0.961	1.031
A0A1U7Q3I4	Rnf146	0.138964	0.982	0.938	1.004	sRAGE	0.959	1.02	1.06361	0.942	0.972	0.992	0.9	0.941	0.983	0.961	0.998	1.044
A0A1U7Q3I8	Ctgf	0.472585	0.997	1.045	0.913	Infection	1.044	0.923	0.8841	1.029	1.036	1.103	0.827	0.973	1.277	0.732	0.897	0.98
A0A1U7Q3J1	Hbs1l	0.167604	1.03	1.004	0.819	Ctrl	0.977	0.813	0.832139	0.909	1.011	1.056	0.968	0.991	1.047	0.659	0.775	1.019
A0A1U7Q3J7	Utrn	0.00303128	1.459	0.874	0.854	Ctrl	0.625	0.612	0.9792	1.362	1.365	1.525	0.82	0.871	0.966	0.714	0.802	1.013
A0A1U7Q3J9	Pcmt1	0.0958841	1.139	0.897	1.459	sRAGE	0.805	1.258	1.56273	0.953	1.035	1.039	0.801	0.875	0.988	0.995	1.39	1.782
A0A1U7Q3K0	Armt1	0.016675	0.901	1.021	1.164	sRAGE	1.12	1.263	1.12768	0.848	0.893	0.914	0.965	1.011	1.053	1.019	1.199	1.26
A0A1U7Q3L1	Phb2	0.394372	0.993	1.028	0.899	Infection	1.032	0.914	0.885659	0.965	1.002	1.027	1.005	1.012	1.058	0.749	0.938	1.061
A0A1U7Q3L4	Usp18	0.00101432	0.572	1.347	0.956	Infection	2.153	1.571	0.72968	0.512	0.532	0.549	1.148	1.328	1.494	0.865	0.931	0.993
A0A1U7Q3M5	Brk1	0.0695405	0.993	0.923	1.475	sRAGE	0.936	1.441	1.53953	0.898	0.913	0.941	0.856	0.877	0.908	0.953	1.265	1.845
A0A1U7Q3M9	Lmcd1	0.00143784	1.339	0.895	0.706	Ctrl	0.691	0.56	0.81042	1.188	1.417	1.507	0.868	0.92	0.99	0.535	0.638	0.798
A0A1U7Q3N5	Ints8	0.00422616	0.864	1.139	0.886	Infection	1.285	1.023	0.796109	0.865	0.887	0.897	1.097	1.17	1.2	0.72	0.858	1.045
A0A1U7Q3N9	Lgals3bp	0.00876288	0.585	0.944	1.553	sRAGE	1.524	2.413	1.58333	0.503	0.611	0.656	0.833	0.975	1.068	1.004	1.218	2.214
A0A1U7Q3P1	Pnisr	0.0385185	0.933	1.071	0.914	Infection	1.134	0.982	0.865961	0.936	0.957	0.984	1.03	1.078	1.122	0.8	0.946	1.024
A0A1U7Q3Q3	Dek	0.357282	0.941	1.034	1.025	Infection	1.089	1.081	0.992654	0.846	0.98	1.023	0.991	1.018	1.086	0.967	1.035	1.099
A0A1U7Q3Q5	Ranbp9	0.00436493	0.834	1.059	1.026	Infection	1.241	1.206	0.971797	0.798	0.824	0.885	1.004	1.056	1.125	0.947	0.992	1.098
A0A1U7Q3Q8	Bmp6	0.264193	1.13	1.003	0.969	Ctrl	0.897	0.869	0.968785	1.097	1.139	1.198	0.964	0.97	1.011	0.771	0.969	1.154
A0A1U7Q3Q9	Ssr1	0.0245039	0.812	1.07	1.052	Infection	1.283	1.263	0.984412	0.771	0.798	0.846	0.99	1.014	1.123	0.877	1.066	1.147
A0A1U7Q3R2	Psmg4	0.0218335	0.86	1.053	1.286	sRAGE	1.201	1.444	1.20233	0.721	0.763	0.82	0.886	1.121	1.208	1.146	1.289	1.435
A0A1U7Q3R3	Wrnip1	0.0028155	0.954	1.069	0.859	Infection	1.109	0.91	0.820559	0.916	0.962	0.982	1.034	1.085	1.118	0.796	0.856	0.931
A0A1U7Q3R5	LOC101839974	0.168846	1.013	0.925	1.158	sRAGE	0.921	1.13	1.22693	0.953	0.962	0.969	0.864	0.902	0.953	0.915	1.064	1.26
A0A1U7Q3S0	LOC101826763	0.683651	1.084	1.018	1.088	sRAGE	0.944	1.003	1.0625	0.986	1.096	1.17	0.893	1.039	1.087	0.771	1.073	1.432
A0A1U7Q3T2	Ido1	0.0117416	0.415	0.975	0.802	Infection	2.087	1.751	0.839003	0.331	0.34	0.542	0.716	0.836	1.128	0.468	0.597	0.941
A0A1U7Q3T4	Bag4	0.396562	1.072	1.023	0.952	Ctrl	0.958	0.898	0.93737	1.023	1.058	1.197	0.99	1.036	1.069	0.84	0.942	1.054
A0A1U7Q3V0	Wwc2	0.00285212	1.353	0.867	0.9	Ctrl	0.666	0.688	1.03303	1.284	1.32	1.398	0.815	0.873	0.918	0.817	0.863	1.035
A0A1U7Q3V3	LOC101843190	0.000696648	0.641	1.211	0.89	Infection	1.769	1.336	0.755229	0.578	0.638	0.744	1.066	1.199	1.274	0.767	0.798	0.976
A0A1U7Q3W6	Ca2	0.508804	1.097	1.046	1.002	Ctrl	0.957	0.921	0.962382	1.015	1.167	1.301	0.965	1.074	1.146	0.878	0.992	1.086
A0A1U7Q3W7	Ripk2	0.00231295	0.794	1.153	1.01	Infection	1.402	1.242	0.885877	0.76	0.767	0.807	1.044	1.172	1.209	0.881	0.93	1.014
A0A1U7Q3X1	Rrp7a	0.0123303	0.726	1.058	0.936	Infection	1.402	1.254	0.894437	0.741	0.767	0.791	0.985	1.013	1.166	0.758	0.918	1.123
A0A1U7Q3X2	Trmu	0.0383766	0.953	1.056	0.953	Infection	1.098	1	0.910747	0.949	0.95	1.008	1.027	1.045	1.086	0.885	0.923	0.978
A0A1U7Q3X8	Myh9	0.607465	1.05	0.993	0.913	Ctrl	0.95	0.881	0.927368	0.987	1.008	1.035	0.955	0.988	1.047	0.809	0.995	1.045
A0A1U7Q3X9	Ncf4	0.000734283	0.647	1.177	1.037	Infection	1.71	1.522	0.890058	0.642	0.667	0.668	1.066	1.225	1.255	0.951	1.004	1.136
A0A1U7Q3Y1	Nol12	0.0037104	0.77	1.289	1.036	Infection	1.597	1.306	0.817783	0.655	0.782	0.895	1.161	1.251	1.448	0.879	0.999	1.196
A0A1U7Q3Y2	Micall1	0.140382	1.144	1.015	0.991	Ctrl	0.896	0.877	0.978795	1.127	1.128	1.137	0.94	1.012	1.1	0.904	0.961	1.118
A0A1U7Q3Z0	Ccdc134	0.00422226	0.742	1.079	0.954	Infection	1.4	1.252	0.894286	0.728	0.778	0.823	0.952	1.066	1.194	0.828	0.921	1.072
A0A1U7Q3Z3	Mcat	0.0105105	0.99	1.12	1.039	Infection	1.119	1.045	0.93387	0.958	0.97	1.052	1.099	1.111	1.134	0.966	1.025	1.075
A0A1U7Q402	Arsa	0.151841	1.035	1.037	1.197	sRAGE	1.002	1.143	1.14072	0.965	0.975	1.08	0.978	1.006	1.021	1.025	1.138	1.376
A0A1U7Q404	Slc2a13	0.0224052	1.88	0.757	1.093	Ctrl	0.433	0.603	1.39261	1.278	1.37	1.871	0.628	0.668	0.864	0.56	0.884	1.302
A0A1U7Q412	Ddx23	0.0170643	0.827	1.101	0.87	Infection	1.296	1.046	0.807099	0.81	0.832	0.886	1.081	1.101	1.155	0.664	0.873	1.083
A0A1U7Q415	Prpf40b	0.00642612	1.133	0.894	0.761	Ctrl	0.806	0.698	0.866005	1.095	1.114	1.258	0.791	0.901	0.998	0.674	0.818	0.885
A0A1U7Q417	Gpd1	0.126477	1.103	0.863	1.022	Ctrl	0.8	0.933	1.16625	1.027	1.082	1.15	0.781	0.842	0.926	0.866	0.891	0.995
A0A1U7Q421	Krt80	0.873111	1.365	0.875	0.896	Ctrl	0.666	0.68	1.02102	0.688	0.765	0.834	0.592	0.769	1.14	0.715	0.891	1.06
A0A1U7Q423	LOC101835741	0.205912	1.007	0.959	1.42	sRAGE	0.957	1.373	1.43469	0.74	0.78	1.379	0.864	0.889	0.963	0.994	1.207	1.441
A0A1U7Q424	LOC101837044	0.0634673	1.347	0.622	1.32	Ctrl	0.499	0.981	1.96593	0.494	0.618	0.996	0.505	0.613	0.691	0.814	1.27	1.406
A0A1U7Q427	CUNH12orf10	0.0167831	0.866	1.024	1.078	sRAGE	1.164	1.219	1.04725	0.847	0.849	0.875	0.971	1.005	1.067	0.965	1.042	1.169
A0A1U7Q434	Blmh	0.813958	1.026	0.99	1.06	sRAGE	0.968	1.03	1.06405	0.954	0.983	1.089	0.939	0.968	0.993	0.877	1.023	1.165
A0A1U7Q435	Glod4	0.148926	1.061	0.952	1.231	sRAGE	0.906	1.146	1.2649	0.987	1.005	1.063	0.838	0.895	1.039	0.905	1.101	1.581
A0A1U7Q438	Rpa1	0.00168992	0.672	1.138	0.81	Infection	1.604	1.179	0.735037	0.701	0.714	0.719	1.088	1.147	1.213	0.687	0.724	0.917
A0A1U7Q443	Emc6	0.0432296	0.898	1.045	0.845	Infection	1.147	0.947	0.825632	0.832	0.972	0.973	0.986	1.034	1.112	0.714	0.762	0.876
A0A1U7Q444	Ube2g1	0.429723	0.874	0.987	1.175	sRAGE	1.116	1.309	1.17294	0.891	0.899	0.913	0.81	0.863	1.022	0.869	1.051	1.409
A0A1U7Q447	Scimp	0.0174949	0.524	1.206	1.141	Infection	2.093	1.989	0.950311	0.513	0.519	0.554	0.755	1.094	1.581	0.74	1.138	1.417
A0A1U7Q448	Spag7	0.0176246	0.953	0.865	1.582	sRAGE	0.916	1.597	1.74345	0.718	0.777	0.807	0.787	0.836	0.927	1.028	1.543	1.826
A0A1U7Q449	Slc25a11	0.0560312	1.047	1.006	0.801	Ctrl	0.964	0.786	0.815353	0.945	1.03	1.196	0.942	1.003	1.072	0.598	0.705	0.968
A0A1U7Q451	LOC101844629	0.214645	1.009	0.964	1.091	sRAGE	0.959	1.074	1.11992	0.884	0.887	0.939	0.919	0.973	1.033	0.979	1.105	1.176
A0A1U7Q453	Dlg4	0.0303277	1.623	0.872	1.433	Ctrl	0.564	0.89	1.57801	0.924	0.937	1.313	0.708	0.854	0.962	1.052	1.501	1.791
A0A1U7Q456	Senp3	0.0432296	0.919	1.08	0.864	Infection	1.158	0.946	0.816926	0.905	0.907	1.004	1	1.047	1.16	0.752	0.797	0.953
A0A1U7Q463	Slc25a35	0.459677	1.133	1.036	1.047	Ctrl	0.921	0.93	1.00977	1.118	1.177	1.228	0.981	1.019	1.132	0.959	0.993	1.052
A0A1U7Q465	Cfap52	0.975385	0.995	1.058	0.997	Infection	1.058	1.002	0.94707	0.826	1.009	1.137	0.867	0.999	1.206	0.915	0.965	0.994
A0A1U7Q466	LOC101825198	0.88938	1.559	0.812	1.059	Ctrl	0.55	0.699	1.27091	0.612	0.628	0.878	0.425	0.608	1.15	0.45	0.616	0.669
A0A1U7Q470	Prpsap2	0.0809812	0.862	1.049	0.852	Infection	1.194	0.99	0.829146	0.883	0.932	0.945	0.936	1.062	1.159	0.709	0.824	0.932
A0A1U7Q471	Usp22	0.0607166	0.93	1.037	1.059	sRAGE	1.104	1.125	1.01902	0.902	0.907	0.993	0.959	1.015	1.075	1.008	1.055	1.134
A0A1U7Q473	Llgl1	0.168846	1.076	1.01	0.944	Ctrl	0.944	0.888	0.940678	0.993	1.082	1.164	0.949	1.003	1.063	0.932	0.985	1.005
A0A1U7Q479	LOC101828968	0.861105	0.981	0.969	1.003	sRAGE	0.989	1.02	1.03134	0.949	0.98	1.004	0.841	0.941	1.124	0.83	0.901	1.229
A0A1U7Q485	Anxa6	0.00149606	1.187	0.94	0.813	Ctrl	0.808	0.709	0.877475	1.19	1.239	1.245	0.863	0.95	1.032	0.727	0.79	0.884
A0A1U7Q489	Kif3a	0.199366	1.011	1.03	0.916	Infection	1.017	0.914	0.898722	0.991	1.042	1.079	0.905	1.045	1.118	0.833	0.891	0.99
A0A1U7Q494	Pfas	0.051803	0.891	1.022	1.161	sRAGE	1.132	1.272	1.12367	0.9	0.901	0.905	0.934	1.024	1.077	0.941	1.086	1.354
A0A1U7Q495	Tvp23b	0.0213552	1.09	1.092	0.934	Infection	1.002	0.869	0.867265	1.058	1.088	1.168	1.034	1.073	1.175	0.849	0.928	1.018
A0A1U7Q498	Mrpl22	0.00787307	0.839	1.059	0.73	Infection	1.234	0.884	0.71637	0.909	0.924	0.937	0.997	1.038	1.087	0.556	0.632	0.813
A0A1U7Q4A6	Lta4h	0.00298133	0.844	1.084	1.119	sRAGE	1.254	1.291	1.02951	0.799	0.862	0.863	1.011	1.06	1.165	1.016	1.094	1.198
A0A1U7Q4A8	Lum	0.0855928	1.303	0.963	1.065	Ctrl	0.758	0.83	1.09499	1.285	1.404	1.508	0.741	0.838	1.077	0.927	0.993	1.16
A0A1U7Q4B3	Nap1l1	0.16637	0.965	1.032	1.279	sRAGE	1.063	1.295	1.21825	0.915	0.937	0.959	0.934	1.045	1.068	1.026	1.183	1.558
A0A1U7Q4B4	Sdad1	0.00645585	0.903	1.081	1.03	Infection	1.177	1.127	0.957519	0.867	0.891	0.941	1.053	1.076	1.123	0.943	1.046	1.083
A0A1U7Q4F0	Adssl1	0.00167748	1.727	0.846	1.105	Ctrl	0.518	0.66	1.27413	1.437	1.582	1.83	0.77	0.873	0.909	0.903	0.983	1.083
A0A1U7Q4F3	Ms4a3	0.00550808	0.643	1.287	1.004	Infection	1.867	1.486	0.795929	0.569	0.59	0.724	1.114	1.203	1.345	0.8	0.98	1.179
A0A1U7Q4F4	Eif5	0.00900062	0.856	1.112	1.042	Infection	1.268	1.195	0.942429	0.828	0.882	0.906	1.08	1.115	1.144	0.974	1.04	1.132
A0A1U7Q4F6	Tecpr2	0.0988498	0.904	1.073	0.984	Infection	1.168	1.08	0.924658	0.871	0.909	0.983	0.974	1.062	1.178	0.857	0.928	1.067
A0A1U7Q4G9	Wdr11	0.0581387	0.972	1.031	0.855	Infection	1.055	0.891	0.84455	0.982	1.013	1.023	0.996	1.046	1.094	0.774	0.894	0.989
A0A1U7Q4H0	Itpk1	0.341797	0.963	1.08	1.111	sRAGE	1.11	1.139	1.02613	0.936	0.95	1.037	1.036	1.11	1.169	1.036	1.123	1.178
A0A1U7Q4H8	Zc3h14	0.317759	0.913	1.025	0.99	Infection	1.111	1.076	0.968497	0.825	0.856	0.928	0.997	1.018	1.048	0.864	1.045	1.124
A0A1U7Q4I0	Galc	0.381834	1.074	0.955	1.109	sRAGE	0.899	1.03	1.14572	1.026	1.035	1.065	0.916	0.933	0.981	0.889	1	1.335
A0A1U7Q4I3	Vti1a	0.0356447	1.088	0.876	0.987	Ctrl	0.822	0.915	1.11314	0.959	0.979	1.15	0.785	0.895	0.94	0.932	0.999	1.091
A0A1U7Q4J1	LOC101843100	0.106426	1.148	1.001	0.882	Ctrl	0.882	0.787	0.89229	0.939	1.14	1.261	0.902	0.983	1.094	0.75	0.798	0.962
A0A1U7Q4J2	Znf106	0.294867	1.576	0.636	2.347	sRAGE	0.439	1.46	3.32574	0.652	0.681	0.822	0.413	0.649	0.784	0.574	2.3	3.578
A0A1U7Q4J9	Mgea5	0.671146	0.969	1.021	0.989	Infection	1.049	1.019	0.971401	0.926	0.981	1.046	0.946	1.013	1.098	0.912	0.941	1.032
A0A1U7Q4K4	Gatm	0.00952197	1.054	1.079	0.813	Infection	1.022	0.791	0.773973	1.049	1.119	1.139	0.998	1.103	1.146	0.64	0.852	0.964
A0A1U7Q4L1	Slc25a28	0.0127941	0.738	1.007	1.361	sRAGE	1.321	1.743	1.31945	0.685	0.723	0.823	0.917	0.972	1.04	1.031	1.231	1.488
A0A1U7Q4L2	Snrnp200	0.00564709	0.857	1.11	0.812	Infection	1.264	0.953	0.753956	0.909	0.911	0.919	1.093	1.119	1.147	0.665	0.751	0.94
A0A1U7Q4M1	Tm9sf3	0.0229283	1.057	1.159	0.845	Infection	1.088	0.817	0.750919	1.046	1.061	1.105	1.054	1.189	1.238	0.624	0.865	0.976
A0A1U7Q4M2	Cpxm1	0.380427	0.625	0.961	0.758	Infection	1.463	1.183	0.808612	0.486	0.517	0.813	0.573	0.871	1.114	0.543	0.707	0.87
A0A1U7Q4M4	Mrps26	0.00388925	0.791	1.071	1.169	sRAGE	1.314	1.424	1.08371	0.743	0.765	0.783	0.934	1.057	1.142	1.065	1.144	1.245
A0A1U7Q4M8	Mavs	0.00444216	1.185	0.945	0.977	Ctrl	0.813	0.838	1.03075	1.164	1.174	1.184	0.923	0.949	0.994	0.935	1.013	1.047
A0A1U7Q4N7	Acta2	0.0585156	1.487	1.056	1.048	Ctrl	0.728	0.723	0.993132	1.259	1.442	1.779	0.863	0.948	1.234	0.895	0.966	1.153
A0A1U7Q4N9	Pten	0.0692842	1.043	1	0.841	Ctrl	0.962	0.823	0.855509	1.046	1.169	1.197	0.921	0.975	1.069	0.748	0.763	0.997
A0A1U7Q4P8	Stim2	0.231951	1.019	0.956	0.911	Ctrl	0.944	0.903	0.956568	0.976	1.026	1.048	0.907	0.937	0.995	0.841	0.88	0.992
A0A1U7Q4Q0	Smim20	0.134671	0.849	1.02	0.883	Infection	1.18	1.036	0.877966	0.698	0.775	1	0.938	0.956	1.196	0.741	0.82	0.934
A0A1U7Q4Q1	LOC101836661	0.0517552	0.906	1.05	1.011	Infection	1.143	1.104	0.965879	0.861	0.908	0.991	1.011	1.028	1.039	0.935	1.005	1.052
A0A1U7Q4Q2	Sepsecs	0.0974006	1.144	1.064	0.984	Ctrl	0.936	0.871	0.930556	1.153	1.173	1.198	1.014	1.044	1.087	0.874	1.022	1.08
A0A1U7Q4Q3	Mamdc2	0.0123303	1.487	0.895	0.726	Ctrl	0.627	0.52	0.829346	1.284	1.408	1.736	0.817	0.889	0.952	0.506	0.782	0.878
A0A1U7Q4Q8	Lap3	0.00229593	0.809	0.972	1.259	sRAGE	1.179	1.495	1.26802	0.758	0.769	0.771	0.919	0.968	1.021	1.092	1.223	1.421
A0A1U7Q4Q9	Gda	0.405445	0.937	1.025	1.238	sRAGE	1.085	1.29	1.18894	0.878	0.904	1.009	0.921	1.002	1.046	0.89	1.174	1.529
A0A1U7Q4R1	Nmrk1	0.0170328	1.42	1.008	1.012	Ctrl	0.729	0.732	1.00412	1.319	1.392	1.516	0.879	0.959	1.08	0.84	1	1.065
A0A1U7Q4R8	Stx18	0.0559795	0.898	1.034	0.729	Infection	1.136	0.831	0.731514	0.925	0.99	0.993	0.955	0.996	1.115	0.535	0.715	0.924
A0A1U7Q4S7	Tmem132a	0.403578	0.948	1.107	0.993	Infection	1.152	1.043	0.905382	0.845	0.864	0.879	1.092	1.121	1.225	0.862	0.961	1.163
A0A1U7Q4S9	Ddb1	0.0363089	0.894	1.062	0.879	Infection	1.169	0.985	0.842601	0.919	0.953	0.998	1.032	1.06	1.083	0.778	0.819	1.051
A0A1U7Q4T1	Cpsf7	0.00923629	0.852	1.022	0.797	Infection	1.179	0.942	0.798982	0.819	0.883	0.885	0.978	1.036	1.106	0.633	0.793	0.931
A0A1U7Q4T2	Nelfa	0.00871448	0.897	1.015	0.854	Infection	1.118	0.957	0.855993	0.885	0.894	0.907	0.961	0.986	1.068	0.699	0.931	0.978
A0A1U7Q4T4	Fgfr3	0.00359244	1.467	0.811	0.915	Ctrl	0.581	0.648	1.11532	1.399	1.403	1.666	0.686	0.82	0.864	0.739	0.887	1.032
A0A1U7Q4T7	CUNH11orf98	0.00755971	1.063	0.764	1.689	sRAGE	0.743	1.538	2.06999	0.795	0.808	0.841	0.71	0.756	0.802	0.906	1.498	2.319
A0A1U7Q4U0	Morc2	0.0974006	0.97	1.043	0.842	Infection	1.068	0.88	0.82397	0.93	0.947	1.001	0.937	1.066	1.127	0.683	0.864	0.997
A0A1U7Q4U2	Mtfp1	0.0616769	1.236	1.081	0.785	Ctrl	0.884	0.662	0.748869	1.209	1.326	1.452	0.965	1.032	1.19	0.493	0.585	1.084
A0A1U7Q4U7	Fermt3	0.0195442	0.901	1.099	0.857	Infection	1.198	0.956	0.797997	0.813	0.884	0.894	1.079	1.095	1.122	0.748	0.818	0.972
A0A1U7Q4V4	Stam2	0.472585	1.021	0.965	1.006	Ctrl	0.95	0.987	1.03895	0.969	1.019	1.025	0.954	0.964	0.991	0.816	0.97	1.075
A0A1U7Q4V7	Arl6ip6	0.00589203	1.042	1.051	0.729	Infection	1.008	0.726	0.720238	1.081	1.133	1.15	1.05	1.077	1.12	0.564	0.661	0.939
A0A1U7Q4V8	Sf1	0.193741	0.8	1.078	0.955	Infection	1.309	1.172	0.89534	0.723	0.785	0.885	0.818	1.134	1.301	0.806	0.941	1.056
A0A1U7Q4W1	Ehd1	0.0102423	1.227	1.002	0.905	Ctrl	0.83	0.757	0.912048	1.202	1.227	1.299	0.923	0.991	1.039	0.806	0.882	1.009
A0A1U7Q4W4	Arl2	0.0237907	0.961	1.077	0.796	Infection	1.109	0.844	0.761046	0.97	1.008	1.057	0.999	1.09	1.176	0.648	0.737	0.906
A0A1U7Q4W6	Vps51	0.031819	0.999	1.051	0.837	Infection	1.047	0.853	0.814709	1.038	1.045	1.058	1	1.056	1.103	0.723	0.813	0.982
A0A1U7Q4X0	Dpf2	0.0158935	0.904	1.102	1.023	Infection	1.197	1.119	0.934837	0.879	0.884	0.955	1.009	1.089	1.182	0.965	0.988	1.095
A0A1U7Q4X3	Sssca1	0.0730272	0.888	0.956	1.295	sRAGE	1.069	1.412	1.32086	0.815	0.867	0.876	0.843	0.959	1.028	0.975	1.2	1.323
A0A1U7Q4X4	Nmi	0.00332135	0.663	1.12	1.15	sRAGE	1.599	1.638	1.02439	0.655	0.668	0.668	1.049	1.093	1.111	0.974	1.241	1.306
A0A1U7Q4X6	Cep120	0.0334144	1.068	1.053	0.913	Ctrl	0.987	0.867	0.878419	0.986	1.015	1.13	1.008	1.034	1.095	0.814	0.882	0.998
A0A1U7Q4Y1	CUNH11orf68	0.231096	0.9	0.93	1.04	sRAGE	1.03	1.14	1.1068	0.89	0.898	0.901	0.898	0.914	0.964	0.922	0.981	1.196
A0A1U7Q4Y4	Slc27a6	0.0277815	1.184	1.015	0.803	Ctrl	0.868	0.703	0.809908	1.274	1.293	1.334	0.929	0.962	1.097	0.67	0.733	0.917
A0A1U7Q4Y8	Aldh7a1	0.0272482	1.225	0.938	0.817	Ctrl	0.783	0.692	0.88378	1.301	1.347	1.353	0.847	0.91	1.048	0.654	0.743	0.969
A0A1U7Q4Z0	Csnk1g3	0.00860259	1.074	0.994	0.737	Ctrl	0.932	0.713	0.765021	1.104	1.167	1.175	0.954	1.019	1.064	0.572	0.696	0.894
A0A1U7Q4Z3	LOC101822619	0.0692842	0.921	1.047	1.054	sRAGE	1.123	1.13	1.00623	0.872	0.893	0.946	1.01	1.047	1.074	0.968	1.042	1.164
A0A1U7Q4Z4	Lox	0.905116	0.987	1	1.063	sRAGE	1.012	1.07	1.05731	0.908	1.027	1.029	0.887	0.958	1.102	0.818	0.966	1.266
A0A1U7Q4Z7	Ssh3	0.424597	1.061	1.004	1.018	Ctrl	0.951	0.963	1.01262	1.04	1.059	1.109	0.965	1	1.057	0.997	1.043	1.066
A0A1U7Q4Z8	Commd10	0.100692	0.979	1.088	1.128	sRAGE	1.101	1.138	1.03361	0.974	0.99	1.053	1.062	1.083	1.105	0.992	1.055	1.222
A0A1U7Q502	Pggt1b	0.539768	0.909	0.989	1.002	sRAGE	1.079	1.092	1.01205	0.828	0.906	1.02	0.963	0.992	1.035	0.832	0.897	0.98
A0A1U7Q504	Dcp2	0.0211394	0.878	1.074	0.884	Infection	1.2	1.006	0.838333	0.805	0.848	0.98	1.052	1.074	1.11	0.74	0.927	1.035
A0A1U7Q509	Ccnd1	0.0537515	0.697	1.059	0.767	Infection	1.454	1.088	0.748281	0.651	0.76	0.849	0.806	1.011	1.161	0.556	0.637	0.745
A0A1U7Q514	Spry4	0.00597418	0.775	1.116	1.024	Infection	1.39	1.285	0.92446	0.719	0.79	0.812	1.03	1.139	1.201	0.87	0.996	1.131
A0A1U7Q525	Tollip	0.92028	1.025	0.993	1.016	Ctrl	0.972	0.992	1.02058	0.964	1.02	1.09	0.95	1	1.051	0.909	0.997	1.067
A0A1U7Q528	LOC101823366	0.513049	1.168	1.038	1.145	Ctrl	0.897	0.982	1.09476	1.02	1.185	1.343	0.889	0.911	1.167	0.934	0.996	1.14
A0A1U7Q529	Rplp2	0.00422616	0.795	0.981	1.699	sRAGE	1.208	2.01	1.66391	0.685	0.705	0.725	0.82	0.846	0.938	1.065	1.3	2.249
A0A1U7Q533	Hras	0.019116	1.227	0.942	0.959	Ctrl	0.785	0.798	1.01656	1.157	1.214	1.248	0.868	0.932	1.038	0.854	0.959	1.069
A0A1U7Q535	Bet1l	0.922832	1.068	0.984	1.005	Ctrl	0.928	0.946	1.0194	0.953	0.981	0.981	0.923	0.955	1.045	0.829	0.981	1.199
A0A1U7Q537	Rbm7	0.474771	0.991	1.06	1.026	Infection	1.063	1.032	0.970837	0.909	0.992	0.999	1.032	1.07	1.104	0.907	1.036	1.18
A0A1U7Q538	Mtg1	0.0356447	0.663	1.138	0.886	Infection	1.623	1.292	0.796057	0.636	0.646	0.694	0.691	0.767	0.791	0.776	0.911	1.009
A0A1U7Q544	Kndc1	0.505994	0.876	1.113	0.776	Infection	1.243	0.898	0.722446	0.652	0.844	0.984	0.502	1.036	1.609	0.489	0.676	0.889
A0A1U7Q546	Ppp2r2d	0.357282	1.028	0.947	0.915	Ctrl	0.928	0.9	0.969828	0.988	1.058	1.117	0.799	0.932	1.036	0.858	0.875	0.992
A0A1U7Q547	Esam	0.136171	1.134	0.946	0.978	Ctrl	0.848	0.874	1.03066	1.061	1.081	1.212	0.873	0.949	1.009	0.852	0.997	1.084
A0A1U7Q552	Lhpp	0.00343357	1.138	0.822	1.458	sRAGE	0.745	1.258	1.68859	0.96	1.005	1.047	0.726	0.741	0.776	0.934	1.317	1.709
A0A1U7Q558	Nsmce4a	0.0658545	0.863	1.052	0.926	Infection	1.196	1.065	0.890468	0.83	0.87	0.898	1.025	1.065	1.095	0.75	0.887	1.099
A0A1U7Q562	Itgam	0.00115425	0.707	1.19	0.971	Infection	1.599	1.327	0.829894	0.634	0.704	0.783	0.973	1.229	1.401	0.894	0.946	0.992
A0A1U7Q573	Itgal	0.00183123	0.681	1.218	1.073	Infection	1.688	1.502	0.88981	0.666	0.685	0.721	1.048	1.189	1.315	0.985	1.066	1.182
A0A1U7Q577	Mvp	0.547799	0.983	0.974	1.043	sRAGE	0.992	1.055	1.06351	0.89	0.891	0.933	0.917	0.959	1.019	0.898	1.05	1.18
A0A1U7Q587	Tufm	0.0581387	0.966	1.034	0.87	Infection	1.064	0.91	0.855263	0.96	1.024	1.027	0.986	1.024	1.042	0.728	0.85	0.941
A0A1U7Q592	Cadm1	0.0037104	1.546	0.868	0.855	Ctrl	0.588	0.58	0.986395	1.338	1.67	1.809	0.858	0.898	0.956	0.71	0.808	0.977
A0A1U7Q594	Zw10	0.00448335	0.812	1.123	0.85	Infection	1.341	1.042	0.777032	0.831	0.842	0.88	1.077	1.101	1.176	0.698	0.783	0.936
A0A1U7Q5A4	Kdelc2	0.0859888	1.057	0.957	0.943	Ctrl	0.914	0.901	0.985777	1.055	1.063	1.109	0.9	0.953	1.03	0.869	0.925	0.976
A0A1U7Q5B4	Cspg4	0.157407	1.066	0.966	0.936	Ctrl	0.914	0.889	0.972648	1.028	1.056	1.073	0.86	0.976	1.035	0.837	0.931	1.02
A0A1U7Q5B8	Scamp2	0.640282	1.101	1.049	1.002	Ctrl	0.957	0.918	0.959248	1.003	1.118	1.156	0.977	1.053	1.118	0.887	0.991	1.145
A0A1U7Q5C6	Hexa	0.00307071	0.672	1.112	1.253	sRAGE	1.57	1.753	1.11656	0.666	0.674	0.695	0.951	1.04	1.153	0.982	1.049	1.555
A0A1U7Q5D3	Wipf1	0.0243012	0.929	0.97	1.241	sRAGE	1.04	1.303	1.25288	0.795	0.868	0.898	0.93	0.968	1.008	0.97	1.267	1.448
A0A1U7Q5D7	Rab4a	0.0204296	1.042	1.032	0.919	Ctrl	0.991	0.892	0.900101	1.11	1.124	1.128	1.003	1.048	1.07	0.86	0.89	0.951
A0A1U7Q5E0	Dcun1d1	0.728611	0.916	1.007	0.95	Infection	1.09	1.033	0.947706	0.817	0.936	1.083	0.902	1.016	1.067	0.831	0.905	1.096
A0A1U7Q5E4	Ndufb5	0.246977	0.953	1.051	0.996	Infection	1.093	1.041	0.952425	0.917	0.93	0.993	0.958	1.039	1.061	0.901	0.984	1.074
A0A1U7Q5E7	Irf2bp2	0.0780456	0.948	1.065	1.04	Infection	1.112	1.088	0.978417	0.873	0.94	1.024	1.028	1.065	1.079	0.916	1.066	1.144
A0A1U7Q5E9	Ehd4	0.0102045	1.197	0.997	0.822	Ctrl	0.846	0.711	0.840426	1.285	1.291	1.313	0.953	0.995	1.018	0.701	0.825	0.888
A0A1U7Q5F2	Nceh1	0.00790949	1.068	1.078	0.753	Infection	1.009	0.73	0.723489	1.05	1.153	1.173	0.941	1.069	1.249	0.629	0.671	0.884
A0A1U7Q5G3	Dph6	0.0988498	0.826	1.082	0.911	Infection	1.276	1.092	0.855799	0.786	0.874	0.926	0.952	1.054	1.285	0.7	0.915	1.138
A0A1U7Q5G4	Arhgdia	0.0392725	1.043	0.919	1.344	sRAGE	0.892	1.263	1.41592	0.947	0.959	1.023	0.857	0.926	0.968	0.982	1.288	1.68
A0A1U7Q5G6	Fmn1	0.00324858	1.427	0.898	0.724	Ctrl	0.654	0.54	0.825688	1.294	1.378	1.386	0.599	0.962	1.101	0.513	0.768	0.908
A0A1U7Q5G7	Slc25a10	0.04741	1.08	0.903	0.858	Ctrl	0.85	0.812	0.955294	1.06	1.066	1.222	0.85	0.881	0.968	0.484	0.622	0.887
A0A1U7Q5H8	Sgsh	0.335545	0.943	0.992	1.143	sRAGE	1.047	1.192	1.13849	0.849	0.85	0.92	0.832	0.956	1.042	0.886	1.089	1.321
A0A1U7Q5I0	Acsl5	0.026948	1.059	1.075	0.688	Infection	1.014	0.68	0.670611	1.025	1.196	1.265	0.992	1.053	1.134	0.49	0.604	0.926
A0A1U7Q5I1	Cbx8	0.0537515	1.035	1.072	0.812	Infection	1.033	0.804	0.778316	0.943	1.051	1.092	1.026	1.118	1.137	0.601	0.778	0.899
A0A1U7Q5I2	Fibin	0.434509	1.093	0.995	0.923	Ctrl	0.918	0.858	0.934641	0.921	1.069	1.107	0.87	0.932	1.132	0.76	0.877	1.113
A0A1U7Q5I4	Calhm2	0.013864	1.24	0.913	0.916	Ctrl	0.756	0.758	1.00265	1.22	1.264	1.296	0.854	0.901	1.018	0.799	0.886	0.947
A0A1U7Q5I6	Syngr2	0.20402	0.916	1.033	0.744	Infection	1.115	0.831	0.745291	0.692	0.88	0.995	0.829	1.063	1.137	0.428	0.784	0.952
A0A1U7Q5J1	Eif3m	0.00301732	0.838	1.161	0.773	Infection	1.344	0.931	0.692708	0.907	0.912	0.915	1.082	1.185	1.255	0.633	0.666	0.86
A0A1U7Q5J7	Fbxo3	0.0752165	0.868	1.047	0.872	Infection	1.185	1.004	0.847257	0.836	0.958	0.967	0.955	1.052	1.107	0.686	0.858	1.002
A0A1U7Q5J8	Acox1	0.0563944	0.831	1.064	0.998	Infection	1.25	1.179	0.9432	0.848	0.862	0.864	0.983	1.025	1.09	0.772	0.934	1.03
A0A1U7Q5K1	Unk	0.00323959	1.205	1.001	0.793	Ctrl	0.844	0.684	0.810427	1.218	1.239	1.251	0.94	0.992	1.077	0.634	0.743	0.944
A0A1U7Q5K4	Tsen54	0.04603	0.931	1.059	0.987	Infection	1.124	1.054	0.937722	0.917	0.941	0.943	1.012	1.077	1.098	0.895	0.97	1.08
A0A1U7Q5K7	Mrps7	0.00149606	0.819	1.206	0.847	Infection	1.421	1.03	0.724842	0.811	0.894	0.902	1.1	1.211	1.277	0.713	0.763	0.993
A0A1U7Q5N8	Kiaa0556	0.0502488	1.222	0.81	0.93	Ctrl	0.688	0.779	1.13227	1.003	1.127	1.462	0.647	0.783	0.969	0.584	0.806	1.013
A0A1U7Q5Q4	Tlk2	0.00265154	0.795	1.124	0.873	Infection	1.368	1.087	0.794591	0.76	0.781	0.844	1.059	1.108	1.206	0.763	0.807	1.038
A0A1U7Q5Q6	Shoc2	0.0320548	1.055	1.034	0.794	Ctrl	0.982	0.774	0.788187	1.081	1.13	1.136	1.021	1.048	1.089	0.589	0.758	1.016
A0A1U7Q5Q7	Nsf	0.00383577	1.105	1.018	0.8	Ctrl	0.928	0.747	0.804957	1.113	1.128	1.215	1.005	1.03	1.055	0.68	0.761	0.96
A0A1U7Q5R9	Tmub2	0.00929616	0.895	1.11	1	Infection	1.216	1.106	0.909539	0.863	0.866	0.902	1.052	1.129	1.165	0.949	1.004	1.075
A0A1U7Q5S0	Cnnm2	0.00938237	1.155	0.935	0.969	Ctrl	0.825	0.852	1.03273	1.095	1.129	1.14	0.837	0.892	0.946	0.945	0.976	1.003
A0A1U7Q5S5	Gpatch8	0.0276281	0.961	1.055	0.92	Infection	1.089	0.961	0.882461	0.955	0.963	0.966	1	1.069	1.105	0.91	0.948	0.98
A0A1U7Q5S6	CUNH10orf76	0.957543	0.952	0.876	0.918	Ctrl	0.928	0.968	1.0431	0.797	0.819	0.936	0.797	0.883	0.936	0.812	0.877	1.056
A0A1U7Q5T2	Dpcd	0.179121	0.843	1.167	0.849	Infection	1.344	1.006	0.748512	0.68	0.905	0.939	0.754	0.999	1.433	0.619	0.742	1.067
A0A1U7Q5T8	Hif1an	0.378675	1.013	1.057	1.031	Infection	1.04	1.016	0.976923	1.008	1.01	1.031	1.059	1.078	1.09	1.035	1.049	1.098
A0A1U7Q5U4	LOC101839163	0.00121548	0.791	1.129	0.759	Infection	1.379	0.964	0.699057	0.772	0.848	0.865	0.979	1.037	1.246	0.651	0.78	0.883
A0A1U7Q5V8	Muc1	0.689991	0.958	0.974	1.172	sRAGE	1.015	1.202	1.18424	0.869	0.873	0.943	0.824	0.998	1.1	0.892	1.007	1.371
A0A1U7Q5W8	Pdlim1	0.0199267	1.039	0.891	1.124	sRAGE	0.87	1.075	1.23563	0.886	0.889	0.954	0.829	0.861	0.925	0.998	1.072	1.211
A0A1U7Q5Z2	Uhrf2	0.600773	1.213	1.061	1.002	Ctrl	0.884	0.839	0.949095	0.938	1.01	1.396	0.984	1.072	1.169	0.892	0.984	1.082
A0A1U7Q5Z5	Cd274	0.00154091	0.652	1.148	0.973	Infection	1.66	1.427	0.859639	0.621	0.66	0.666	0.965	1.124	1.264	0.82	0.958	1.046
A0A1U7Q5Z8	Ak3	0.0029214	1.273	0.853	0.868	Ctrl	0.694	0.705	1.01585	1.279	1.301	1.303	0.799	0.834	0.876	0.81	0.853	0.957
A0A1U7Q611	Cfap36	0.472585	1.051	1.057	1.144	sRAGE	1.005	1.081	1.07562	0.906	1.021	1.081	0.754	0.857	1.071	0.892	1.034	1.219
A0A1U7Q614	Ccdc85a	0.0970416	1.093	0.918	1.255	sRAGE	0.853	1.136	1.33177	0.965	1.145	1.188	0.812	0.873	1.065	0.933	1.041	1.273
A0A1U7Q615	Tmem2	0.0581387	1.037	1.06	0.855	Infection	1.02	0.84	0.823529	0.977	1.041	1.122	0.979	1.039	1.13	0.73	0.836	0.988
A0A1U7Q618	Anxa1	0.00183123	0.648	1.247	1.126	Infection	1.801	1.639	0.91005	0.612	0.665	0.679	1.002	1.185	1.508	0.855	1.029	1.255
A0A1U7Q620	Cct4	0.0276536	0.866	1.057	1.03	Infection	1.198	1.17	0.976628	0.858	0.887	0.888	1.018	1.064	1.082	0.943	1.027	1.151
A0A1U7Q621	LOC101825355	0.00524994	1.204	0.954	0.737	Ctrl	0.808	0.642	0.794554	1.228	1.347	1.38	0.88	0.942	1.016	0.567	0.766	0.855
A0A1U7Q623	Ehbp1	0.00900062	1.208	0.887	1.082	Ctrl	0.755	0.904	1.19735	1.157	1.161	1.209	0.826	0.87	0.926	0.907	1.02	1.214
A0A1U7Q626	Mdh1	0.0115268	1.23	0.952	1.112	Ctrl	0.791	0.911	1.15171	1.188	1.2	1.283	0.866	0.923	0.957	1.01	1.099	1.218
A0A1U7Q629	Rab1a	0.0738406	1.003	1.029	0.919	Infection	1.024	0.924	0.902344	1.018	1.034	1.045	0.991	1.009	1.069	0.841	0.903	0.966
A0A1U7Q632	Wdr92	0.033631	0.939	1.149	0.839	Infection	1.202	0.904	0.75208	0.879	0.912	0.944	1.041	1.102	1.332	0.637	0.715	1.018
A0A1U7Q643	Ttr	0.268867	1.148	0.965	1.371	sRAGE	0.853	1.179	1.38218	1.039	1.108	1.239	0.716	0.897	1.165	0.913	1.335	1.787
A0A1U7Q646	Cdh2	0.16869	1.145	0.958	1.087	Ctrl	0.85	0.953	1.12118	0.974	1.017	1.315	0.857	0.947	1.006	0.959	1.083	1.26
A0A1U7Q647	Epha4	0.0735006	1.174	0.998	0.911	Ctrl	0.862	0.794	0.921114	1.183	1.27	1.286	0.91	1.007	1.07	0.816	0.883	1.013
A0A1U7Q653	Tuba4a	0.348166	1.023	0.985	0.917	Ctrl	0.966	0.906	0.937888	0.995	1.018	1.082	0.949	0.98	0.999	0.811	0.856	1.036
A0A1U7Q654	Fads2	0.00980743	1.332	0.987	0.698	Ctrl	0.759	0.557	0.73386	1.232	1.514	1.648	0.868	0.935	1.031	0.528	0.672	0.782
A0A1U7Q657	Ganab	0.922832	1.022	1.028	1.041	sRAGE	1.005	1.017	1.01194	0.982	1.036	1.085	0.999	1.032	1.043	1.004	1.024	1.077
A0A1U7Q660	Hnrnpul2	0.0692842	1.045	0.981	0.963	Ctrl	0.944	0.928	0.983051	1.033	1.034	1.048	0.957	0.97	0.991	0.893	0.986	1.01
A0A1U7Q662	Cndp2	0.037814	0.983	1.002	1.201	sRAGE	1.018	1.201	1.17976	0.91	0.961	1.044	0.911	0.971	1.076	1.072	1.217	1.359
A0A1U7Q663	Nxf1	0.0508085	0.925	1.044	0.89	Infection	1.116	0.966	0.865591	0.899	0.93	0.964	1.012	1.061	1.065	0.767	0.81	1.052
A0A1U7Q664	LOC101822651	0.0112639	1.076	1.075	0.812	Ctrl	0.999	0.776	0.776777	0.976	1.032	1.201	0.979	1.032	1.217	0.721	0.765	0.939
A0A1U7Q668	Txnl4a	0.0689015	0.962	1.091	1.144	sRAGE	1.121	1.171	1.0446	0.937	0.944	0.977	0.995	1.061	1.147	1.006	1.159	1.284
A0A1U7Q672	Macrod1	0.021454	1.345	0.964	0.968	Ctrl	0.736	0.739	1.00408	1.114	1.498	1.509	0.903	0.946	1.052	0.899	0.927	0.962
A0A1U7Q676	Atic	0.018086	0.889	1.042	0.961	Infection	1.155	1.073	0.929004	0.874	0.937	0.946	0.997	1.037	1.066	0.886	0.93	1.075
A0A1U7Q677	Brd9	0.264193	1.038	1.027	1.065	sRAGE	0.99	1.024	1.03434	0.949	1.013	1.133	1.018	1.024	1.037	1.038	1.086	1.118
A0A1U7Q682	Cps1	0.712647	0.636	0.586	1.527	sRAGE	0.932	2.211	2.37232	0.313	0.719	0.732	0.49	0.62	0.672	0.534	0.649	1.007
A0A1U7Q683	Med10	0.205342	0.982	0.961	1.149	sRAGE	0.981	1.154	1.17635	0.866	0.915	1.184	0.862	0.925	1.023	0.992	1.069	1.23
A0A1U7Q687	Pikfyve	0.0537515	1.041	1.081	0.864	Infection	1.035	0.845	0.816425	0.988	1.093	1.149	1.023	1.097	1.146	0.755	0.813	0.97
A0A1U7Q689	Cct5	0.0237907	0.838	1.041	1.01	Infection	1.216	1.183	0.972862	0.802	0.806	0.813	0.989	1.05	1.087	0.861	1.02	1.173
A0A1U7Q692	LOC101841676	0.264681	0.836	1.106	0.892	Infection	1.288	1.06	0.822981	0.611	0.908	0.911	0.942	0.995	1.388	0.717	0.935	1.019
A0A1U7Q697	Abi2	0.000660941	1.325	0.981	0.876	Ctrl	0.759	0.685	0.902503	1.193	1.262	1.307	0.958	0.981	1.011	0.861	0.869	0.924
A0A1U7Q699	C1s	0.00251796	0.641	1.079	1.335	sRAGE	1.591	1.937	1.21747	0.536	0.679	0.728	1.002	1.039	1.196	1.059	1.159	1.321
A0A1U7Q6A9	Sipa1	0.312523	1.048	1.011	1.079	sRAGE	0.968	1.027	1.06095	1.011	1.073	1.08	0.941	1.016	1.042	1.02	1.081	1.147
A0A1U7Q6B1	Dhx29	0.134671	0.982	1.056	0.959	Infection	1.068	0.979	0.916667	0.958	0.965	0.995	1.011	1.052	1.092	0.838	0.983	1.038
A0A1U7Q6B4	Mier3	0.000769678	0.586	1.304	0.81	Infection	2.047	1.327	0.648266	0.568	0.577	0.754	1.134	1.265	1.467	0.63	0.808	0.991
A0A1U7Q6B8	Fibp	0.0165523	0.886	1.048	0.887	Infection	1.164	1.001	0.859966	0.902	0.953	0.968	1.039	1.052	1.07	0.756	0.845	1.051
A0A1U7Q6C2	Ndufv3	0.106328	1.068	0.846	1.426	sRAGE	0.81	1.307	1.61358	0.853	1.092	1.097	0.69	0.798	0.923	0.808	1.173	1.727
A0A1U7Q6D2	Ctsf	0.00459225	0.75	1.113	1.313	sRAGE	1.427	1.662	1.16468	0.69	0.7	0.83	0.967	1.03	1.218	0.994	1.123	1.553
A0A1U7Q6D6	Slc30a5	0.0559795	0.991	1.12	1.051	Infection	1.118	1.055	0.943649	0.935	1.021	1.06	1.08	1.118	1.158	1.03	1.045	1.116
A0A1U7Q6E2	Tnpo1	0.0146941	0.875	1.09	0.876	Infection	1.221	1.001	0.81982	0.904	0.908	0.952	1.083	1.112	1.124	0.712	0.829	1.066
A0A1U7Q6E4	Rad9a	0.0438323	0.986	1.225	1.036	Infection	1.22	1.046	0.857377	0.891	0.901	1.058	1.204	1.282	1.284	0.887	1.023	1.119
A0A1U7Q6F0	Cdk2ap2	0.0815814	0.867	1.088	1.073	Infection	1.229	1.213	0.986981	0.8	0.818	0.837	1.026	1.068	1.167	0.945	1.023	1.211
A0A1U7Q6F4	Tbca	0.0102517	1.117	0.89	1.633	sRAGE	0.813	1.424	1.75154	0.894	0.926	1.011	0.769	0.794	0.876	0.911	1.409	2.045
A0A1U7Q6F6	Hmgcr	0.0419713	0.933	1.188	1.303	sRAGE	1.247	1.358	1.08901	0.886	0.888	0.9	1.132	1.238	1.27	1.036	1.22	1.292
A0A1U7Q6F7	Specc1l	0.00723206	1.476	0.828	0.877	Ctrl	0.589	0.62	1.05263	1.275	1.309	1.546	0.744	0.779	0.862	0.684	0.852	1.04
A0A1U7Q6G0	Cisd1	0.106426	1.139	0.984	0.835	Ctrl	0.875	0.755	0.862857	1.107	1.264	1.353	0.855	0.954	1.069	0.578	0.669	1.005
A0A1U7Q6G1	Mrpl21	0.0153173	0.753	1.061	1.005	Infection	1.361	1.295	0.951506	0.7	0.75	0.864	1.009	1.068	1.187	0.79	0.915	0.957
A0A1U7Q6G4	Ckmt2	0.801285	1.161	1.051	1.013	Ctrl	0.913	0.883	0.967141	0.877	0.947	1.04	0.906	1.018	1.158	0.867	0.969	1.062
A0A1U7Q6G6	Ccdc6	0.0202793	1.151	0.973	0.89	Ctrl	0.858	0.791	0.921911	1.06	1.107	1.194	0.869	0.918	1.049	0.808	0.87	0.969
A0A1U7Q6G9	Arid5b	0.0432296	1.069	0.984	0.868	Ctrl	0.927	0.828	0.893204	0.988	1.113	1.152	0.867	1.018	1.095	0.782	0.834	0.974
A0A1U7Q6H6	Vps26a	0.00951318	0.987	1.019	0.797	Infection	1.029	0.825	0.801749	1.001	1.024	1.063	0.987	1.02	1.055	0.647	0.781	0.964
A0A1U7Q6I0	Ttc37	0.0791338	0.952	1.023	0.764	Infection	1.067	0.821	0.769447	0.978	0.994	1.028	0.98	1.037	1.088	0.611	0.658	0.975
A0A1U7Q6I1	Lsp1	0.0195442	0.718	0.896	1.815	sRAGE	1.218	2.341	1.922	0.601	0.638	0.65	0.77	0.811	0.913	0.786	1.585	2.447
A0A1U7Q6I2	Eif4ebp2	0.0660981	1.001	1.035	1.477	sRAGE	1.031	1.432	1.38894	0.947	0.981	1.029	0.934	0.972	1.102	1.041	1.204	1.821
A0A1U7Q6I3	Glrx	0.0419713	1.007	0.742	3.103	sRAGE	0.761	2.893	3.80158	0.531	0.532	0.585	0.581	0.683	0.828	1.082	2.822	3.959
A0A1U7Q6I5	Sgpl1	0.0898844	0.829	1.087	0.774	Infection	1.278	0.941	0.736307	0.778	0.864	0.931	0.869	1.071	1.259	0.547	0.641	0.947
A0A1U7Q6J0	Ap2a2	0.0241893	1.064	1.036	0.825	Ctrl	0.976	0.795	0.814549	1.085	1.093	1.163	1	1.065	1.091	0.696	0.801	0.997
A0A1U7Q6J3	Cd151	0.00554379	1.465	0.927	0.588	Ctrl	0.656	0.44	0.670732	1.376	1.389	1.679	0.761	0.922	1.135	0.404	0.557	0.703
A0A1U7Q6J4	Gcc2	0.00983462	0.977	1.078	0.894	Infection	1.094	0.923	0.843693	0.942	1.017	1.022	1.026	1.046	1.136	0.801	0.841	0.991
A0A1U7Q6J6	Slc25a22	0.303987	0.898	0.951	1.068	sRAGE	1.053	1.17	1.11111	0.845	0.982	1.002	0.9	0.94	1.016	0.591	0.701	1.032
A0A1U7Q6J9	Rassf7	0.0913904	1.079	0.951	0.944	Ctrl	0.891	0.885	0.993266	1.027	1.077	1.108	0.884	0.959	1.012	0.865	0.933	1.034
A0A1U7Q6K0	LOC101835677	0.00468646	0.817	1.06	1.099	sRAGE	1.265	1.308	1.03399	0.752	0.866	0.905	0.997	1.017	1.053	0.957	1.068	1.189
A0A1U7Q6K1	Hint3	0.00255542	1.286	0.903	0.827	Ctrl	0.724	0.669	0.924033	1.31	1.359	1.378	0.852	0.891	0.937	0.773	0.832	0.865
A0A1U7Q6K7	Sirt3	0.0670197	1.241	0.977	0.852	Ctrl	0.803	0.71	0.884184	0.959	1.144	1.533	0.846	0.968	1.043	0.696	0.801	0.944
A0A1U7Q6L5	Dgkh	0.00305939	1.757	0.989	0.821	Ctrl	0.586	0.496	0.846416	1.416	1.699	1.808	0.891	1.044	1.2	0.592	0.791	1.058
A0A1U7Q6L8	Tsc22d1	0.00951318	1.465	0.643	1.876	sRAGE	0.475	1.263	2.65895	0.767	0.833	0.92	0.522	0.549	0.634	0.693	1.951	2.339
A0A1U7Q6M2	Dpysl4	0.0294722	1.158	0.898	1.059	Ctrl	0.793	0.921	1.16141	1.073	1.113	1.218	0.852	0.866	0.945	0.872	1.071	1.181
A0A1U7Q6M5	Mgmt	0.312523	1.055	0.928	1.038	Ctrl	0.89	0.985	1.10674	0.887	0.888	1.185	0.84	0.9	0.926	0.965	1.033	1.127
A0A1U7Q6M7	Med4	0.0202046	0.876	1.022	1.116	sRAGE	1.15	1.246	1.08348	0.839	0.849	0.873	0.976	1.014	1.04	0.963	1.024	1.107
A0A1U7Q6N1	Eef1akmt2	0.961973	1.021	1.025	1.021	Infection	1.004	1	0.996016	0.993	1	1.066	0.956	1.034	1.086	0.881	1.007	1.118
A0A1U7Q6N2	Hebp2	0.747688	1.055	1.083	1.07	Infection	1.024	1.013	0.989258	0.843	0.93	1.199	0.983	1.122	1.168	0.965	1.029	1.155
A0A1U7Q6N6	Fam160b2	0.380427	0.905	1.039	1.002	Infection	1.133	1.097	0.968226	0.865	0.937	0.999	1.011	1.038	1.07	0.931	1.018	1.074
A0A1U7Q6N7	Ikzf5	0.312523	0.936	1.012	0.833	Infection	1.073	0.901	0.839702	0.941	0.957	0.997	0.929	0.985	1.096	0.657	0.825	1.01
A0A1U7Q6N9	Bmp1	0.0110374	0.902	1.08	1.194	sRAGE	1.178	1.291	1.09593	0.837	0.846	0.999	1.025	1.093	1.128	1.122	1.188	1.33
A0A1U7Q6P1	Pex3	0.00947812	0.864	1.039	0.979	Infection	1.182	1.119	0.946701	0.821	0.912	0.918	0.988	1.064	1.08	0.896	0.995	1.033
A0A1U7Q6P4	Fbxo30	0.107611	1.048	0.998	0.848	Ctrl	0.956	0.826	0.864017	0.975	1.05	1.122	0.941	0.988	1.027	0.737	0.799	0.985
A0A1U7Q6P6	Armc5	0.317759	0.954	1.022	0.961	Infection	1.065	1.007	0.94554	0.924	0.942	0.948	0.983	1.016	1.099	0.867	0.951	1.069
A0A1U7Q6P8	Fus	0.018086	0.897	1.114	1.027	Infection	1.218	1.13	0.92775	0.847	0.873	0.897	1.064	1.124	1.161	0.912	1.02	1.134
A0A1U7Q6Q0	Ppp1r14c	0.045523	1.31	0.809	1.131	Ctrl	0.645	0.873	1.35349	0.919	1.181	1.183	0.643	0.798	0.887	0.873	0.992	1.064
A0A1U7Q6Q3	Myct1	0.00287857	1.376	0.927	0.862	Ctrl	0.696	0.652	0.936782	1.282	1.324	1.554	0.849	0.968	0.984	0.8	0.878	0.917
A0A1U7Q6Q4	Hsd3b7	0.215439	1.226	1.153	1.024	Ctrl	0.945	0.848	0.897354	1.234	1.275	1.464	1.069	1.137	1.287	0.796	1.055	1.171
A0A1U7Q6Q5	Cnksr3	0.443014	1.073	1.006	0.913	Ctrl	0.943	0.864	0.916225	1.024	1.083	1.203	0.951	1.001	1.087	0.755	0.928	1.108
A0A1U7Q6Q9	Gpalpp1	0.0270227	1.039	0.915	1.326	sRAGE	0.891	1.252	1.40516	0.931	0.988	1.099	0.811	0.947	0.994	1.074	1.295	1.379
A0A1U7Q6R5	C1r	0.00353651	0.614	1.166	1.182	sRAGE	1.773	1.796	1.01297	0.492	0.6	0.728	1.012	1.216	1.271	0.975	1.07	1.151
A0A1U7Q6R7	Smyd5	0.0852774	0.896	1.055	0.8	Infection	1.16	0.904	0.77931	0.977	0.99	1.025	0.937	1.054	1.193	0.601	0.769	0.926
A0A1U7Q6S7	P3h3	0.742873	0.97	0.981	1.034	sRAGE	1.01	1.06	1.0495	0.871	0.967	1.07	0.813	0.964	1.06	0.851	0.907	0.981
A0A1U7Q6T0	Bola2b	0.0258039	0.872	1.002	1.254	sRAGE	1.134	1.393	1.2284	0.822	0.844	0.919	0.949	1.009	1.048	0.964	1.145	1.375
A0A1U7Q6T1	Nagk	0.0759841	1.068	1.022	0.958	Ctrl	0.961	0.906	0.942768	1.076	1.112	1.123	0.981	1.017	1.058	0.906	0.933	0.992
A0A1U7Q6T4	Lpcat3	0.191961	0.876	1.085	1.043	Infection	1.214	1.171	0.96458	0.856	0.899	0.916	0.939	1.07	1.113	0.841	0.966	1.216
A0A1U7Q6T6	Necap1	0.0287999	1.114	0.925	1.048	Ctrl	0.844	0.946	1.12085	1.053	1.138	1.142	0.82	0.94	0.951	0.948	1.002	1.101
A0A1U7Q6U3	Gfpt1	0.00248333	0.661	1.139	0.876	Infection	1.628	1.283	0.788084	0.651	0.696	0.728	1.027	1.103	1.219	0.68	0.768	0.902
A0A1U7Q6V2	Ruvbl1	0.273877	0.881	1.021	0.904	Infection	1.143	1.023	0.895013	0.845	0.863	0.957	0.876	0.973	1.132	0.838	0.908	0.969
A0A1U7Q6V6	Plxnd1	0.00735323	1.15	1.011	0.899	Ctrl	0.889	0.799	0.898763	1.037	1.269	1.271	1.016	1.023	1.043	0.859	0.885	0.962
A0A1U7Q6W1	Ccdc174	0.0355462	0.858	1.084	0.946	Infection	1.236	1.092	0.883495	0.799	0.839	0.934	0.958	1.094	1.137	0.801	0.986	1.036
A0A1U7Q6W2	Raf1	0.00813909	0.979	1.04	0.89	Infection	1.057	0.918	0.868496	0.94	0.992	1.032	1.011	1.042	1.06	0.831	0.91	0.953
A0A1U7Q6W3	Bub1b	0.0016713	0.69	1.156	1.039	Infection	1.59	1.442	0.906918	0.591	0.64	0.823	1.056	1.166	1.22	0.939	0.992	1.155
A0A1U7Q6W7	Eogt	0.0356447	1.091	0.924	0.821	Ctrl	0.86	0.773	0.898837	1.066	1.118	1.133	0.879	0.904	0.973	0.668	0.881	0.938
A0A1U7Q6W8	Sec13	0.227708	0.865	1.073	1.035	Infection	1.216	1.176	0.967105	0.73	0.858	0.94	0.925	1.038	1.202	0.891	1.062	1.234
A0A1U7Q6X1	Emc3	0.210719	1.025	1.128	0.872	Infection	1.092	0.864	0.791209	0.933	1.074	1.141	0.931	1.076	1.281	0.673	0.861	0.987
A0A1U7Q6X5	Nup160	0.00455006	0.935	1.153	0.725	Infection	1.211	0.797	0.658134	0.952	1.026	1.08	1.065	1.176	1.261	0.544	0.673	0.882
A0A1U7Q6Y8	Edem3	0.174712	0.909	1.032	0.99	Infection	1.122	1.08	0.962567	0.849	0.935	0.954	0.969	1.037	1.109	0.897	0.981	1.091
A0A1U7Q700	Etf1	0.0040692	0.832	1.144	0.858	Infection	1.335	1.028	0.770037	0.901	0.903	0.924	1.094	1.143	1.206	0.668	0.839	0.987
A0A1U7Q703	Fam20b	0.0611666	0.972	1.071	0.791	Infection	1.092	0.831	0.760989	0.997	1.046	1.113	1.01	1.069	1.148	0.553	0.783	0.974
A0A1U7Q704	Pdk1	0.0020176	1.222	0.949	1.222	Ctrl	0.793	1	1.26103	1.212	1.253	1.291	0.888	0.92	0.985	0.996	1.148	1.363
A0A1U7Q710	Nup133	0.00150159	0.87	1.122	0.81	Infection	1.26	0.938	0.744444	0.917	0.945	0.954	1.09	1.124	1.164	0.657	0.76	0.959
A0A1U7Q711	Ttpa	0.661306	0.879	0.872	1.292	sRAGE	0.993	1.422	1.43202	0.803	0.833	0.929	0.85	0.875	0.957	0.829	0.866	0.932
A0A1U7Q712	Prdx6	0.0508554	1.181	0.917	1.391	sRAGE	0.794	1.164	1.46599	1.048	1.129	1.177	0.745	0.875	0.941	0.97	1.229	1.895
A0A1U7Q713	CUNH1orf198	0.00597418	1.282	0.797	0.973	Ctrl	0.649	0.776	1.19569	1.094	1.138	1.206	0.759	0.802	0.832	0.761	0.973	1.071
A0A1U7Q716	Gnpat	0.0055952	0.925	1.19	0.686	Infection	1.259	0.767	0.609214	0.897	0.98	1.02	1.025	1.126	1.377	0.515	0.576	0.829
A0A1U7Q724	Vps39	0.00361907	0.972	1.106	0.882	Infection	1.125	0.916	0.814222	1	1.038	1.042	1.089	1.12	1.137	0.771	0.881	0.988
A0A1U7Q730	Chp1	0.0572864	1.113	0.841	1.376	sRAGE	0.776	1.217	1.5683	0.875	0.889	0.945	0.773	0.808	0.836	0.842	1.236	1.932
A0A1U7Q732	Sptlc1	0.00938237	0.868	1.119	0.802	Infection	1.259	0.932	0.74027	0.828	0.897	0.926	1.056	1.125	1.216	0.582	0.77	1.016
A0A1U7Q743	Tmco1	0.0563944	0.82	1.242	0.748	Infection	1.459	0.922	0.63194	0.621	0.945	0.96	0.925	1.199	1.547	0.411	0.558	1.132
A0A1U7Q744	Card19	0.0218941	1.082	1.016	0.844	Ctrl	0.944	0.799	0.846398	1.084	1.163	1.172	0.928	1.038	1.101	0.753	0.767	0.99
A0A1U7Q749	Ddr2	0.0267497	1.18	0.946	0.801	Ctrl	0.817	0.704	0.861689	1.193	1.304	1.309	0.9	0.935	1	0.66	0.781	0.954
A0A1U7Q752	Sh2d1b	0.0120491	0.782	1.155	0.9	Infection	1.423	1.134	0.796908	0.671	0.797	0.863	1.05	1.169	1.273	0.738	0.834	0.953
A0A1U7Q756	Nol7	0.0294722	0.714	0.889	0.959	sRAGE	1.215	1.301	1.07078	0.598	0.687	0.829	0.801	0.902	0.976	0.901	0.992	1.017
A0A1U7Q764	LOC101833243	0.023967	1.133	1.065	0.705	Ctrl	0.945	0.653	0.691005	0.973	1.087	1.238	0.698	0.866	1.396	0.497	0.594	0.858
A0A1U7Q768	Rreb1	0.0963276	0.986	1.028	0.899	Infection	1.039	0.92	0.885467	0.968	0.972	1.006	0.95	0.982	1.027	0.825	0.907	0.928
A0A1U7Q771	Fars2	0.0261395	0.872	1.125	0.744	Infection	1.26	0.868	0.688889	0.829	0.996	1.04	1.024	1.145	1.156	0.499	0.673	0.876
A0A1U7Q773	Timmdc1	0.294867	0.891	1.025	1.154	sRAGE	1.135	1.265	1.11454	0.754	0.912	0.923	0.871	1.024	1.144	0.78	1.288	1.355
A0A1U7Q774	Prpf4b	0.13592	0.932	1.062	0.965	Infection	1.126	1.032	0.916519	0.883	0.906	0.949	0.97	1.103	1.143	0.837	0.933	1.116
A0A1U7Q777	LOC101833816	0.0153032	1.081	1.004	1.063	Ctrl	0.935	0.985	1.05348	1.038	1.048	1.144	0.976	1.008	1.016	1.032	1.062	1.078
A0A1U7Q783	Exoc2	0.0146535	1.133	1.022	0.781	Ctrl	0.91	0.715	0.785714	1.162	1.199	1.226	1.036	1.041	1.051	0.612	0.704	1
A0A1U7Q787	Pdhx	0.00667398	1.126	0.965	0.873	Ctrl	0.869	0.794	0.913694	1.107	1.133	1.152	0.928	0.957	1.022	0.756	0.921	1.006
A0A1U7Q789	Kalrn	0.529895	0.937	0.938	1.033	sRAGE	1.001	1.093	1.09191	0.982	1.034	1.082	0.85	0.961	1.037	0.94	1.043	1.106
A0A1U7Q793	Api5	0.0261395	0.907	1.01	1.135	sRAGE	1.102	1.226	1.11252	0.831	0.846	0.877	0.973	1.004	1.054	1.011	1.08	1.308
A0A1U7Q7A3	LOC101830217	0.664365	1.02	1.026	1.147	sRAGE	1.005	1.113	1.10746	0.955	0.96	1.006	0.917	0.993	1.156	0.89	1.165	1.393
A0A1U7Q7A4	Dlg1	0.00305939	1.275	0.892	0.977	Ctrl	0.721	0.783	1.08599	1.196	1.28	1.284	0.843	0.872	0.934	0.889	0.925	1.053
A0A1U7Q7B6	Il1rap	0.0112327	0.934	0.926	1.224	sRAGE	0.992	1.28	1.29032	0.867	0.961	1.007	0.836	0.888	0.963	1.035	1.039	1.182
A0A1U7Q7C1	Rfc4	0.00316569	0.622	1.198	0.859	Infection	1.798	1.328	0.738598	0.564	0.603	0.676	1.182	1.212	1.269	0.635	0.842	0.96
A0A1U7Q7C5	Gpat4	0.505994	1.022	1.027	0.928	Infection	1.004	0.916	0.912351	0.948	1.047	1.067	0.986	1.034	1.084	0.751	0.934	1.076
A0A1U7Q7D6	Ap2m1	0.0359753	1.114	1.036	0.794	Ctrl	0.936	0.736	0.786325	1.133	1.189	1.191	1.001	1.039	1.086	0.568	0.705	1.051
A0A1U7Q7D7	Znf703	0.676744	1.003	1.033	1.008	Infection	1.027	1.005	0.978578	0.997	1.01	1.033	0.973	1.05	1.09	0.959	1.023	1.04
A0A1U7Q7E5	Xxylt1	0.0287999	1.087	1.059	0.757	Ctrl	0.976	0.722	0.739754	1.126	1.188	1.225	0.94	0.988	1.13	0.596	0.67	0.919
A0A1U7Q7E8	LOC101828273	0.00312216	1.272	0.862	0.862	Ctrl	0.701	0.701	1	1.187	1.285	1.327	0.782	0.852	0.941	0.786	0.82	0.906
A0A1U7Q7F2	Rbpms	0.0111398	1.136	0.914	1.153	sRAGE	0.82	1.014	1.23659	1.044	1.107	1.154	0.869	0.897	0.971	0.974	1.039	1.219
A0A1U7Q7F5	Eri1	0.000769678	0.703	1.162	0.869	Infection	1.572	1.207	0.767812	0.723	0.772	0.792	1.081	1.152	1.212	0.693	0.902	0.949
A0A1U7Q7G7	LOC101842758	0.110837	0.986	1.159	0.876	Infection	1.159	0.899	0.775669	0.884	1.069	1.1	0.95	1.052	1.291	0.731	0.846	1.032
A0A1U7Q7H2	Larp4b	0.00698278	0.855	1.039	1.124	sRAGE	1.193	1.282	1.0746	0.755	0.849	0.882	0.965	1.017	1.067	1.048	1.107	1.202
A0A1U7Q7H5	Ero1b	0.0102517	0.685	1.037	1.429	sRAGE	1.448	1.948	1.3453	0.574	0.749	0.773	0.787	0.909	1.071	1.115	1.17	1.362
A0A1U7Q7H6	Acsl1	0.057871	1.224	0.944	0.866	Ctrl	0.789	0.73	0.925222	0.99	1.203	1.431	0.855	0.897	0.972	0.617	0.648	0.972
A0A1U7Q7I7	Ssrp1	0.000478467	0.737	1.159	0.893	Infection	1.504	1.186	0.788564	0.758	0.781	0.785	1.135	1.141	1.194	0.793	0.86	0.933
A0A1U7Q7J3	Clp1	0.0159523	0.731	1.025	0.838	Infection	1.354	1.129	0.833826	0.708	0.801	0.812	0.959	1.035	1.064	0.646	0.763	1.014
A0A1U7Q7J5	Trappc2	0.0960613	1.359	0.953	1.006	Ctrl	0.722	0.758	1.04986	1.135	1.155	1.261	0.853	0.927	0.993	0.894	1.008	1.106
A0A1U7Q7J7	Rab2a	0.159749	1.014	1.075	0.92	Infection	1.055	0.916	0.868246	1.037	1.053	1.078	1.028	1.071	1.133	0.8	0.867	1.08
A0A1U7Q7K0	Maml1	0.715944	1.072	1.116	1.121	sRAGE	1.038	1.042	1.00385	1.023	1.046	1.141	1.065	1.101	1.117	1.025	1.137	1.191
A0A1U7Q7K7	Arfgef1	0.0235721	0.933	1.086	0.776	Infection	1.148	0.848	0.738676	0.944	0.95	1.061	0.968	1.095	1.222	0.584	0.738	0.969
A0A1U7Q7K8	Prkra	0.909303	0.962	0.95	0.978	sRAGE	0.989	1.015	1.02629	0.904	0.95	1.018	0.892	0.97	1.012	0.908	0.989	1.041
A0A1U7Q7L7	Pkia	0.0281689	1.438	0.702	1.742	sRAGE	0.521	1.198	2.29942	0.839	0.929	1.091	0.581	0.668	0.733	0.678	1.591	2.231
A0A1U7Q7M3	Chmp4c	0.00361907	1.469	0.743	1.152	Ctrl	0.537	0.798	1.48603	1.289	1.4	1.405	0.66	0.701	0.747	0.799	0.941	1.2
A0A1U7Q7M5	Tlk1	0.00527423	0.871	1.14	1.026	Infection	1.277	1.16	0.908379	0.854	0.862	0.873	1.069	1.114	1.163	0.939	1.029	1.067
A0A1U7Q7P6	LOC101832449	0.00645585	0.563	0.989	1.562	sRAGE	1.643	2.507	1.52587	0.467	0.474	0.595	0.84	0.949	1.018	0.902	1.45	1.966
A0A1U7Q7Q6	Pik3cb	0.0107857	1.027	1.082	0.847	Infection	1.049	0.84	0.800763	0.969	1.002	1.051	1.029	1.083	1.166	0.739	0.785	0.92
A0A1U7Q7Q7	Iws1	0.325778	0.933	0.992	1.04	sRAGE	1.057	1.104	1.04447	0.869	0.875	0.93	0.934	0.977	1.031	0.897	1.086	1.15
A0A1U7Q7R6	Rprd1a	0.0210421	0.859	1.07	0.989	Infection	1.22	1.136	0.931148	0.858	0.866	0.881	1.008	1.039	1.152	0.879	0.997	1.103
A0A1U7Q7S3	Sh3bp1	0.00217424	0.698	1.047	0.979	Infection	1.437	1.352	0.940849	0.655	0.723	0.727	0.95	1.031	1.171	0.864	0.972	1.052
A0A1U7Q7S7	Hectd3	0.0646499	0.94	1.047	0.948	Infection	1.103	1.008	0.913871	0.913	0.931	0.964	1.044	1.058	1.084	0.853	0.946	1.035
A0A1U7Q7T4	CUNH18orf8	0.0387325	1.013	1.028	0.844	Infection	1.013	0.848	0.837117	1.062	1.072	1.125	1.007	1.027	1.066	0.722	0.825	0.986
A0A1U7Q7T8	Rps19bp1	0.0237907	0.894	0.965	1.262	sRAGE	1.071	1.37	1.27918	0.71	0.838	0.862	0.906	0.936	1.031	0.977	1.146	1.361
A0A1U7Q7U0	Timm21	0.00938237	0.936	1.008	0.585	Infection	1.069	0.661	0.618335	0.887	1.002	1.038	0.879	0.996	1.065	0.363	0.561	0.786
A0A1U7Q7U1	Adsl	0.00691862	0.852	1.112	0.871	Infection	1.273	1.02	0.801257	0.9	0.936	0.96	1.062	1.112	1.127	0.716	0.801	1.074
A0A1U7Q7U2	Spata6	0.106328	1.109	0.843	1.164	sRAGE	0.78	1.045	1.33974	0.929	1.193	1.366	0.574	0.788	0.99	0.807	1.195	1.497
A0A1U7Q7U3	Znf516	0.000918923	0.791	1.15	0.861	Infection	1.403	1.079	0.769066	0.719	0.78	0.849	1.019	1.141	1.253	0.801	0.894	0.975
A0A1U7Q7U6	Ctdp1	0.00580565	0.878	1.041	1.014	Infection	1.167	1.139	0.976007	0.88	0.881	0.884	1.003	1.042	1.073	0.957	1.005	1.082
A0A1U7Q7U8	Eps15	0.0202046	1.048	1.034	0.921	Ctrl	0.988	0.889	0.899798	1.056	1.058	1.073	1.007	1.035	1.051	0.841	0.926	1
A0A1U7Q7V0	Desi1	0.0930932	0.723	0.914	1.094	sRAGE	1.232	1.451	1.17776	0.612	0.738	0.833	0.726	0.824	1.095	0.869	1.073	1.23
A0A1U7Q7V1	Txndc12	0.0213552	1.051	0.945	1.466	sRAGE	0.908	1.361	1.4989	0.826	0.853	0.858	0.833	0.858	0.901	0.994	1.187	2.008
A0A1U7Q7V2	Sdha	0.0599923	1.006	1.001	0.836	Ctrl	0.995	0.846	0.850251	1.027	1.033	1.06	0.942	0.998	1.042	0.641	0.882	0.936
A0A1U7Q7V4	Gpx7	0.262249	0.908	0.915	0.874	Infection	1.007	0.966	0.959285	0.879	0.88	0.97	0.735	0.855	1.064	0.728	0.769	0.863
A0A1U7Q7V5	Tppp	0.00755971	1.437	0.521	1.006	Ctrl	0.404	0.72	1.78218	0.978	1.046	1.427	0.411	0.528	0.589	0.76	0.947	1.229
A0A1U7Q7W1	Aars	0.0407121	0.888	1.024	1.09	sRAGE	1.138	1.204	1.058	0.849	0.855	0.858	0.981	0.999	1.081	1.035	1.105	1.208
A0A1U7Q7W6	Papd7	0.844574	0.718	0.76	1.675	sRAGE	1.051	2.17	2.0647	0.563	0.62	0.893	0.598	0.615	0.871	0.584	0.762	1.108
A0A1U7Q7X0	Ttc4	0.00294849	0.862	1.221	1.012	Infection	1.373	1.156	0.841952	0.805	0.865	0.926	1.106	1.135	1.2	0.901	1.072	1.111
A0A1U7Q7X1	Creld2	0.00248333	0.577	0.809	2.206	sRAGE	1.343	3.406	2.53611	0.455	0.502	0.506	0.64	0.713	0.884	1.112	1.862	2.691
A0A1U7Q7X3	Plpp3	0.0482933	1.304	0.869	0.782	Ctrl	0.69	0.628	0.910145	1.184	1.404	1.564	0.783	0.847	0.978	0.652	0.824	0.888
A0A1U7Q7X4	Selenoo	0.0660981	0.942	1.051	0.939	Infection	1.105	0.997	0.902262	0.925	0.938	0.94	1.009	1.066	1.076	0.838	0.886	1.058
A0A1U7Q7X8	Map1b	0.00723206	1.333	0.842	0.852	Ctrl	0.657	0.664	1.01065	1.3	1.375	1.45	0.74	0.755	0.983	0.668	0.859	0.917
A0A1U7Q7Y0	Lmf2	0.0634087	1.049	1.121	0.772	Infection	1.063	0.759	0.714017	1.12	1.133	1.175	1.081	1.125	1.19	0.576	0.647	0.881
A0A1U7Q7Z2	Lrrk2	0.0276281	1.094	1.106	0.84	Infection	1.01	0.787	0.779208	1.091	1.097	1.211	1.002	1.043	1.239	0.701	0.812	1.006
A0A1U7Q7Z4	Mcm3	0.00194626	0.588	1.142	1.057	Infection	1.805	1.682	0.931856	0.574	0.586	0.613	1.113	1.147	1.203	0.933	1.068	1.168
A0A1U7Q800	Mut	0.0162495	1.151	0.994	0.823	Ctrl	0.875	0.738	0.843429	1.05	1.219	1.289	0.958	0.974	1.072	0.66	0.785	0.947
A0A1U7Q809	Aars2	0.556463	0.965	0.996	0.949	Infection	1.029	0.985	0.95724	0.962	0.964	0.983	0.93	0.987	1.035	0.878	0.947	1.009
A0A1U7Q810	Pfkm	0.0539503	1.311	0.937	0.871	Ctrl	0.735	0.688	0.936054	1.324	1.365	1.393	0.91	0.942	0.964	0.827	0.842	0.889
A0A1U7Q812	Mad2l1bp	0.32219	0.927	1.015	0.937	Infection	1.086	1.01	0.930018	0.885	0.976	1.03	0.993	1.002	1.046	0.84	0.892	1.064
A0A1U7Q814	Pik3r1	0.327285	0.876	0.942	0.929	Infection	1.068	1.054	0.986891	0.848	0.849	0.861	0.901	0.918	0.983	0.908	0.944	0.982
A0A1U7Q815	Polr1c	0.00482696	0.843	1.066	1.057	Infection	1.236	1.227	0.992718	0.781	0.843	0.867	1.018	1.088	1.11	0.976	1.07	1.117
A0A1U7Q817	Smn1	0.0109866	0.777	1.083	1.035	Infection	1.349	1.294	0.959229	0.749	0.794	0.805	0.949	1.06	1.165	0.859	0.977	1.172
A0A1U7Q823	Btf3	0.0032636	0.666	0.82	2.084	sRAGE	1.201	2.851	2.37386	0.528	0.538	0.594	0.709	0.757	0.795	0.989	2.094	2.983
A0A1U7Q824	Pex6	0.442605	0.998	1.01	1.06	sRAGE	1.011	1.056	1.04451	0.935	1.043	1.046	0.975	1.02	1.025	1.016	1.04	1.064
A0A1U7Q825	Fmnl3	0.00249712	1.287	0.915	0.853	Ctrl	0.732	0.687	0.938525	1.239	1.263	1.353	0.876	0.926	0.985	0.749	0.838	1.03
A0A1U7Q826	Tbcc	0.0307506	0.926	1.052	1.086	sRAGE	1.123	1.156	1.02939	0.862	0.932	0.96	1.009	1.054	1.104	1.018	1.068	1.131
A0A1U7Q829	LOC101823084	0.0340999	1.454	0.847	0.859	Ctrl	0.609	0.617	1.01314	1.142	1.642	1.664	0.71	0.82	0.972	0.571	0.795	1.034
A0A1U7Q831	Lima1	0.0725569	1.127	0.862	0.997	Ctrl	0.784	0.894	1.14031	0.945	0.977	1.009	0.779	0.851	0.909	0.821	0.958	1.12
A0A1U7Q833	Gstp1	0.0738406	1.108	1.006	0.933	Ctrl	0.916	0.855	0.933406	1.163	1.183	1.217	0.963	1.006	1.054	0.834	0.953	1.043
A0A1U7Q839	Arsb	0.0296907	0.792	1.025	1.225	sRAGE	1.261	1.485	1.17764	0.722	0.739	0.855	0.896	0.956	1.064	0.867	1.218	1.555
A0A1U7Q843	LOC101833730	0.501808	2.83	0.497	0.68	Ctrl	0.204	0.266	1.30392	0.379	0.607	0.779	0.377	0.574	0.608	0.476	0.606	0.883
A0A1U7Q844	Dhfr	0.00194626	0.563	1.114	1.246	sRAGE	1.831	2.03	1.10868	0.555	0.559	0.567	1.032	1.059	1.152	1.107	1.165	1.385
A0A1U7Q851	Plcl2	0.00171664	0.851	1	1.073	sRAGE	1.157	1.233	1.06569	0.841	0.843	0.858	0.991	0.992	1.01	0.98	1.076	1.134
A0A1U7Q853	Rasa1	0.031731	1.048	1.035	0.868	Ctrl	0.989	0.843	0.852376	1.044	1.045	1.088	0.985	1.032	1.064	0.758	0.847	0.963
A0A1U7Q854	Ogfrl1	0.983522	1.054	1.04	1.052	Ctrl	0.988	0.998	1.01012	0.968	1.057	1.135	1.002	1.065	1.088	0.985	1.055	1.099
A0A1U7Q855	Tns2	0.00953956	1.336	0.952	0.799	Ctrl	0.733	0.626	0.854025	1.376	1.431	1.495	0.872	0.933	1.05	0.643	0.75	0.89
A0A1U7Q857	Itgb7	0.0074009	0.701	1.228	0.977	Infection	1.658	1.345	0.811218	0.659	0.678	0.74	1.03	1.179	1.33	0.814	0.974	1.134
A0A1U7Q860	Aaas	0.0248685	0.844	1.104	1.063	Infection	1.275	1.232	0.966275	0.847	0.906	0.913	1.053	1.136	1.155	0.942	1.065	1.151
A0A1U7Q864	Mrpl2	0.0443614	0.917	1.063	0.892	Infection	1.144	0.975	0.852273	0.949	0.963	0.981	1.033	1.087	1.111	0.77	0.886	0.977
A0A1U7Q871	Sytl4	0.00347182	1.264	0.944	0.78	Ctrl	0.765	0.645	0.843137	1.158	1.172	1.234	0.808	0.937	1.086	0.612	0.776	0.871
A0A1U7Q876	Ifngr1	0.00422616	0.883	0.954	1.13	sRAGE	1.072	1.251	1.16698	0.822	0.872	0.91	0.862	0.974	1.018	1.023	1.164	1.244
A0A1U7Q881	Nckap1l	0.00100129	0.648	1.231	0.834	Infection	1.779	1.249	0.70208	0.622	0.653	0.666	1.175	1.291	1.386	0.689	0.738	0.928
A0A1U7Q883	Ncoa7	0.961085	1.047	1.03	1.035	Ctrl	0.985	0.99	1.00508	0.912	0.98	1.218	0.974	1.02	1.118	0.902	0.989	1.108
A0A1U7Q888	Nsfl1c	0.0516597	1.036	0.89	1.487	sRAGE	0.871	1.397	1.6039	0.865	0.902	0.916	0.828	0.839	0.885	0.927	1.342	1.957
A0A1U7Q890	Gemin4	0.0199267	1.062	1.209	0.951	Infection	1.127	0.904	0.80213	1.007	1.044	1.246	1.195	1.225	1.329	0.878	0.905	1.018
A0A1U7Q896	Pitpna	0.00790949	0.842	1.003	0.859	Infection	1.171	1.018	0.869342	0.803	0.836	0.884	0.918	0.999	1.051	0.829	0.839	0.939
[truncated: 7,757 more rows]

## Sheet: KEGG
term	number_of_genes	number_of_genes_in_background	ncbiTaxonId	inputGenes	preferredNames	p_value	fdr	description
[truncated: 52 more rows]

[truncated: 1 more sheets: Reactome]
